# Supplementary material for: Evolutionary factors affecting Lactate dehydrogenase A and B variation in the Daphnia pulex species complex
Source: BMC Evol Biol. 2011 Jul 18;11:212. doi: 10.1186/1471-2148-11-212 (PMC3231769; doi:10.1186/1471-2148-11-212)
Supplement: Additional file 2 — LdhA nucleotide sequence alignment. A sequential alignment of LdhA sequences from members of the Daphnia pulex species complex in FastA and Nexus formats. [file 1471-2148-11-212-S2.TXT]

Additional File 2.  Sequential alignment of all LdhA nucleotide sequences from members of the Daphnia pulex species complex in FastA and Nexus format.  

>LDHA-ARE-01_OR
ATGGCCACCAGCGTCGATAAACTCAAGACCGAAATCCAGACTCCTGTTGCCCATTCAGGAAGCAAAGTTACCATCGTTGGTGTCGGCCAAGTGGGAATGGCCTGCGCCTTCAGCATCATGACACAGGTAAAAA-TATTTAATTGCAATTAGTCTTTTGACAGCAGTAATACATGAAA-TGG-TTATGGGTTACAG-------GGCATCGCCTCTGAATTGACATTGATCGACGTGATGGAGGACAAACTCAAGGGCGAATTGATGGACATGCAACATGGTTTGGCTTTCCTTGGCAACATTAAAATGACTGCTGGTTCAGGTAATCTATTGTAATTTTTCCATCTT-AATACATATTCTAAACAATTTTTTT--AATTTCAATTTT---------------AGATTACGCTCTGTCAGCTGGATCAAAATTGTGCATCGTAACAGCTGGAGCCCGCCAACGTGAAGGCGAATCTCGTTTGAACTTGGTTCAGCGTAATGCAGATATTTTGAAGGGCATGATCCCTAAATTGGTGCAACATAGTCCCGACACTCTTCTTCTCATTGTGTCCAACCCCGTTGATTTGATGACCTATGTTGCTTGGAAACTCAGTGGACTTCCAAAAGAACGCGTCATTGGATCTGGAACAAATTTAGACTCTTCCCGTTTCCGTTTCCTCCTTTCGGAGCGATTTAACGTTGCGCCCAACTCTACCCACGGCTGGATTATCGGAGAACATGGCGACTCCAGTGGTACGTTTGTAAAAGACAA-ACAATATTATCTGACTTCTTCTTTCTACATTTTGGATCATATTTACAGTTCCTGTTTGGTCTGGTGTGAACGTTGCTGGTGTTCGACTGAGGGATCTCAATCCGGCCGCTGGAACTGATGCAGATACTGAAAATTGGGGTCAAATTCACACACAAGTCGTTCAGAGGTACCTATTT--------AAAAAAATCATGTTTAATTGTGTCAATAACTTTAGTGTTCACTTTTAGTGCATATGAAATTATCCGACTAAAGGGTTACACCTCATGGGCAATTGGTTTGAGTGTTTCTATTCTCACAAAAGCCATTTTGAAAAATTCCCGCAACGTCTTCGCGGTCTCAACTTTTGTTCAAGTACT-AATTAT-------ACTATTTTGGTAAGTGTTACGCTA--------------------------------------------CAGCTA--TTTCTATAATGATTTATTCAAATAGGGAATCCATGGAGTCGAACAACCCGTTTTTCTGTCCGTCCCATGTGTGGTTGGTGAAAACGGCATTACTGATGTCATCCAACAAACTTTAACTGAAGGTGAACGCAATCAACTTCAAAAATCAGCTGCCACTTTGAATGAAGTTCAA
>LDHA-ARE-02_OR
ATGGCCACCAGCGTCGATAAACTCAAGACTGAAATCCAGACTCCTGTTGCCCATTCAGGAAGCAAAGTTACCATCGTTGGTGTCGGCCAAGTGGGAATGGCCTGCGCCTTCAGCATCATGACACAGGTAAAAA-TATTTAATTGCAATTAGTCTTTTGACAGCAGTAATACATGAAA-TGG-TTATGGGTTACAG-------GGCATCGCCTCTGAATTGACATTGATCGACGTGATGGAGGACAAACTCAAGGGCGAATTGATGGACATGCAACATGGTTTGGCTTTCCTTGGCAACATTAAAATGACTGCTGGTTCAGGTAATCTATTGTAATTTTTCCATCTT-AATACATATTCTAAACAATTTTTTT--AATTTCAATTTT---------------AGATTACGCTCTGTCAGCTGGATCAAAATTGTGCATCGTAACAGCTGGAGCCCGCCAACGTGAAGGCGAATCTCGTTTGAACTTGGTTCAGCGTAATGCAGATATTTTGAAGGGCATGATCCCTAAATTGGTGCAACATAGTCCCGACACTCTTCTTCTCATTGTGTCCAACCCCGTTGATTTGATGACCTATGTTGCTTGGAAACTCAGTGGACTTCCAAAAGAACGCGTCATTGGATCTGGAACAAATTTAGACTCTTCCCGTTTCCGTTTCCTCCTTTCGGAGCGATTTAACGTTGCGCCCAACTCTACCCACGGCTGGATTATCGGAGAACATGGCGACTCCAGTGGTACGTTTGTAAAAGACAA-ACAATATTATCTGACTTCTTCTTTCTACATTTTGGATCATATTTACAGTTCCTGTTTGGTCTGGTGTGAACGTTGCTGGTGTTCGACTGAGGGATCTCAATCCGGCCGCTGGAACTGATGCAGATACTGAAAATTGGGGTCAAATTCACACACAAGTCGTTCAGAGGTACCTATTT--------AAAAAAATCATGTTTAATTGTGTCAATAACTTTAGTGTTCACTTTTAGTGCATATGAAATTATCCGATTAAAGGGTTACACCTCATGGGCAATTGGTTTGAGTGTTTCTATTCTCACAAAAGCCATTTTGAAAAATTCCCGCAACGTCTTCGCGGTCTCAACTTTTGTTCAGGTACTTAATTTT-------ACTATTTTGGTAAGTGTTACGCTA--------------------------------------------CAGCTA--TTTCTATAATGATTTATTCAAATAGGGAATCCATGGAGTCGAACAACCCGTTTTTCTGTCCGTCCCATGTGTGGTTGGTGAAAACGGCATTACTGATGTCATCCAACAAACTTTAACTGAAGGTGAACGCAATCAACTTCAAAAATCAGCTGCCACTTTGAATGAAGTTCAA
>LDHA-ARE-03_OR
ATGGCCACCAGCGTCGATAAACTCAAGACCGAAATCCAGACTCCTGTTGCCCATTCAGGAAGCAAAGTTACCATCGTTGGTGTCGGCCAAGTGGGAATGGCCTGCGCCTTCAGCATCATGACACAGGTAAAAA-TATTTGATTGCAATTAGTCTTTTGACAGCAGTAATACATGAAA-TGG-TTATGGGTTACAG-------GGCATCGCCTCTGAATTGACATTGATCGACGTGATGGAGGACAAACTCAAGGGCGAATTGATGGACATGCAACATGGTTTGGCTTTCCTTGGCAACATTAAAATGACTGCTGGTTCAGGTAATCTATTGTAATTTTTCCATCTT-AATACATATTCTAAACAATTTTTTT--AATTTCAATTTT---------------AGATTACGCTCTGTCAGCCGGATCAAAATTGTGCATCGTAACAGCTGGAGCCCGCCAACGTGAAGGCGAATCTCGTTTGAACTTGGTTCAGCGTAATGCAGATATTTTGAAGGGCATGATCCCTAAATTGGTGCAACATAGTCCCGACACTCTTCTTCTCATTGTGTCCAACCCCGTTGATTTGATGACCTATGTTGCTTGGAAACTCAGTGGACTTCCAAAAGAACGCGTCATTGGATCTGGAACAAATTTAGACTCTTCCCGTTTCCGTTTCCTCCTTTCGGAGCGATTTAACGTTGCGCCCAACTCTACCCACGGCTGGATTATCGGAGAACATGGCGACTCCAGTGGTACGTTTGTAAAAGACAA-ACAATATTATCTGACTTCTTCTTTCTACATTTTGGATCATATTTACAGTTCCTGTTTGGTCTGGTGTGAACGTTGCTGGTGTTCGACTGAGGGATCTCAATCCGGCCGCTGGAACTGATGCAGATACTGAAAATTGGGGTCAAATTCACACACAAGTCGTTCAGAGGTACCTATTT--------AAAAAAATCATGTTTAATTGTGTCAATAACTTTAGTGTTCACTTTTAGTGCATATGAAATTATCCGACTAAAGGGTTACACCTCATGGGCAATTGGTTTGAGTGTTTCTATTCTCACAAAAGCCATTTTGAAAAATTCCCGCAACGTCTTCGCGGTCTCAACTTTTGTTCAGGTACT-AATTTT-------ACTATTTTGGTAAGTGTTACGCTA--------------------------------------------CAGCTA--TTTCTATAATGATTTATTCAAATAGGGAATCCATGGAGTCGAACAACCCGTTTTTCTGTCCGTCCCATGTGTGGTTGGTGAAAACGGCATTACTGATGTCATCCAACAAACTTTAACTGAAGGTGAACGCAATCAACTTCAAAAATCAGCTGCCACTTTGAATGAAGTTCAA
>LDHA-EPC-01a_CZR
ATGGCCACCAGCGTCGATAAACTCAAGACCGAAATTCAGACTCCTGTTGCCCACTCAGGAAGCAAAGTTACCATCGTTGGTGTCGGCCAAGTGGGAATGGCCTGCGCCTTCAGCATCATGACACAGGTAAAAA-TATTTAATTGTAATTAGTCTTTTGACAGCAGTAATACA------TGG-TTATGGGTTACAG-------GGCATCGCCTCTGAATTGACATTGATCGACGTGATGGAGGACAAACTCAAGGGCGAATTGATGGACATGCAACATGGTTTGGCTTTCCTTGGCAACATTAAAATGACTGCTGGTTCAGGTAATCTATTGTAATTTTTCCATCTT-AATACATATACTAAACAATTTTTT--AAATTTCAATTTT---------------AGATTACGCTCTGTCAGCTGGATCAAAATTGTGCATCGTAACAGCTGGAGCCCGCCAGCGTGAAGGCGAATCCCGTTTGAACTTGGTTCAGCGTAATGCCGATATTTTGAAGGGCATGATCCCTAAATTGGTGCAACATAGTCCCGACACTCTTCTTCTCATTGTGTCCAACCCCGTTGATTTGATGACCTATGTTGCTTGGAAACTCAGTGGACTTCCAAAAGAACGCGTCATTGGATCTGGAACAAATTTAGACTCTTCCCGTTTCCGTTTCCTCCTTTCGGAGCGATTTAACGTTGCGCCCAACTCTACCCACGGCTGGATTATCGGAGAACATGGCGACTCCAGTGGTACGTTTGTAAAAGACAA-TCAATATTATCTGACTTCTTCTTTCTACATATTGGATCATATTTACAGTTCCTGTTTGGTCTGGTGTGAACGTTGCTGGTGTTCGACTGAGGGATCTCAATCCGGCCGCTGGAACTGATGCAGATACTGAAAATTGGGGTCAAATTCACACACAAGTTGTCCAGAGGTACCTATTTT-----AAAAAACAATCATATTTAATTGTGTGAATAACTTAAGTTTTCACTTTTAGTGCATATGAAATTATCCGACTAAAGGGTTACACCTCATGGGCAATTGGTTTGAGTGTTTCTATTCTCACAAAAGCCATTTTGAAAAATTCCCGCAACGTCTTCGCGGTCTCAACTTTTGTTCAGGTACTTAATTTT-------ACTATTTTGGTAAGTGTTACGCTA--------------------------------------------CAGCTA--TTTCTATAATGATTTATTCAAATAGGGAATCCATGGAGTCGAACAACCCGTTTTTCTATCCGTCCCATGTGTGGTTGGTGAAAACGGCATTACTGATGTCATCCAACAAACTTTAACTGAAGGTGAACGCAGTCAACTTCAAAAATCAGCTGCCACTTTGAATGAAGTTCAA
>LDHA-EPC-01b_CZR
ATGGCCACCAGCGTCGATAAACTCAAGACCGAAATTCAGACTCCTGTTGCCCACTCAGGAAGCAAAGTTACCATCGTTGGTGTCGGCCAAGTGGGAATGGCCTGCGCCTTCAGCATCATGACACAGGTAAAAA-TATTTAATTGTAATTAGTCTTTTGACAGCAGTAATACA------TGG-TTATGGGTTACAG-------GGCATCGCCTCTGAATTGACATTGATCGACGTGATGGAGGACAAACTCAAGGGCGAATTGATGGACATGCAACATGGTTTGGCTTTCCTTGGCAACATTAAAATGACTGCTGGTTCAGGTAATCTATTGTAATTTTTCCATCTT-AATACATATACTAAACAATTTTTT--AAATTTCAATTTTTTAAATTTCAATTTTAGATTACGCTCTGTCAGCTGGATCAAAATTGTGCATCGTAACAGCTGGAGCCCGCCAGCGTGAAGGCGAATCCCGTTTGAACTTGGTTCAGCGTAATGCCGATATTTTGAAGGGCATGATCCCTAAATTGGTGCAACATAGTCCCGACACTCTTCTTCTCATTGTGTCCAACCCCGTTGATTTGATGACCTATGTTGCTTGGAAACTCAGTGGACTTCCAAAAGAACGCGTCATTGGATCTGGAACAAATTTAGACTCTTCCCGTTTCCGTTTCCTCCTTTCGGAGCGATTTAACGTTGCGCCCAACTCTACCCACGGCTGGATTATCGGAGAACATGGCGACTCCAGTGGTACGTTTGTAAAAGACAA-TCAATATTATCTGACTTCTTCTTTCTACATATTGGATCATATTTACAGTTCCTGTTTGGTCTGGTGTGAACGTTGCTGGTGTTCGACTGAGGGATCTCAATCCGGCCGCTGGAACTGATGCAGATACTGAAAATTGGGGTCAAATTCACACACAAGTTGTCCAGAGGTACCTATTTT-----AAAAAACAATCATATTTAATTGTGTGAATAACTTAAGTTTTCACTTTTAGTGCATATGAAATTATCCGACTAAAGGGTTACACCTCATGGGCAATTGGTTTGAGTGTTTCTATTCTCACAAAAGCCATTTTGAAAAATTCCCGCAACGTCTTCGCGGTCTCAACTTTTGTCCAGGTACTTAATTTT-------ACTATTTTGGTAAGTGTTACGCTA--------------------------------------------CAGCTA--TTTCTATAATGATTTATTCAAATAGGGAATCCATGGAGTCGAACAACCCGTTTTTCTATCCGTCCCATGTGTGGTTGGTGAAAACGGCATTACTGATGTCATCCAACAAACTTTAACTGAAGGTGAACGCAGTCAACTTCAAAAATCAGCTGCCACTTTGAATGAAGTTCAA
>LDHA-EPC-02_SPA
ATGGCCACCAGCGTCGATAAACTCAAGACCGAAATTCAGACTCCTGTTGCCCACTCAGGAAGCAAAGTTACCATCGTTGGTGTCGGCCAAGTGGGAATGGCCTGCGCCTTCAGCATCATGACACAGGTAAAAA-TATTTAATTGTAATTAGTCTTTTGACAGCAGTAATACA------TGG-TTATGGGTTACAG-------GGCATCGCCTCTGAATTGACATTGATCGACGTGATGGAGGACAAACTCAAGGGCGAATTGATGGACATGCAACATGGTTTGGCTTTCCTTGGCAACATTAAAATGACTGCTGGTTCAGGTAATCTATTGTAATTTTTCCATCTT-AATACATATACTAAACAATTTTTT--AAATTTCAATTTT---------------AGATTACGCTCTGTCAGCTGGATCAAAATTGTGCATCGTAACAGCTGGAGCCCGCCAGCGTGAAGGCGAATCCCGTTTGAACTTGGTTCAGCGTAATGCCGATATTTTGAAGGGCATGATCCCTAAATTGGTGCAACATAGTCCCGACACTCTTCTTCTCATTGTGTCCAACCCCGTTGATTTGATGACCTATGTTGCTTGGAAACTCAGTGGACTTCCAAAAGAACGCGTCATTGGATCTGGAACAAATTTAGACTCTTCCCGTTTCCGTTTCCTCCTTTCGGAGCGATTTAACGTTGCGCCCAACTCTACCCACGGCTGGATTATCGGAGAACATGGCGACTCCAGTGGTACGTTTGTAAAAGACAA-TCAATATTATCTGACTTCTTCTTTCTACATATTGGATCATATTTACAGTTCCTGTTTGGTCTGGTGTGAACGTTGCTGGTGTTCGACTGAGGGATCTCAATCCGGCCGCTGGAACTGATGCAGATACTGAAAATTGGGGTCAAATTCACACACAAGTTGTCCAGAGGTACCTATTTT-----AAAAAACAATCATATTTAATTGTGTGAATAACTTAAGTTTTCACTTTTAGTGCATATGAAATTATCCGACTAAAGGGTTACACCTCATGGGCAATTGGTTTGAGTGTTTCTATTCTCACAAAAGCCATTTTGAAAAATTCCCGCAACGTCTTCGCGGTCTCAACTTTTGTTCAGGTACTTAATTTT-------ACTATTTTGGTAAGTGTTACGCTA--------------------------------------------CAGCTA--TTTCTATAATGATTTATTCAAATAGGGAATCCATGGAGTCGAACAACCCGTTTTTCTATCCGTCCCATGTGTGGTTGGTGAAAACGGCATTACTGATGTCATCCAACAAACTTTAACTGAAGGTGAACGCAGTCAACTTCAAAAATCAGCTGCCACTTTGAATGAAGTTCAA
>LDHA-EPC-03_CZR
ATGGCCACCAGCGTCGATAAACTCAAGACCGAAATTCAGACTCCTGTTGCCCACTCAGGAAGCAAAGTTACCATCGTTGGTGTCGGCCAAGTGGGAATGGCCTGCGCCTTCAGCATCATGACACAGGTAAAAA-TATTTAATTGTAATTAGTCTTTTGACAGCAGTAATACA------TGG-TTATGGGTTACAG-------GGCATCGCCTCTGAATTGACATTGATCGACGTGATGGAGGACAAACTCAAGGGCGAATTGATGGACATGCAACATGGTTTGGCTTTCCTTGGCAACATTAAAATGACTGCTGGTTCAGGTAATCTATTGTAATTTTTCCATCTT-AATACATATACTAAACAATTTTTT--AAATTTCAATTTT---------------AGATTACGCTCTGTCAGCTGGATCAAAATTGTGCATCGTAACAGCTGGAGCCCGCCAGCGTGAAGGCGAATCCCGTTTGAACTTGGTTCAGCGTAATGCCGATATTTTGAAGGGCATGATCCCTAAATTGGTGCAACATAGTCCCGACACTCTTCTTCTCATTGTGTCCAACCCCGTTGATTTGATGACCTATGTTGCTTGGAAACTCAGTGGACTTCCAAAAGAACGCGTCATTGGATCTGGAACAAATTTAGACTCTTCCCGTTTCCGTTTCCTCCTTTCGGAGCGATTTAACGTTGCGCCCAACTCTACCCACGGCTGGATTATCGGAGAACATGGCGACTCCAGTGGTACGTTTGTAAAAGACAAATCAATATTATCTGACTTCTTCTTTCTACATATTGGATCATATTTACAGTTCCTGTTTGGTCTGGTGTGAACGTTGCTGGTGTTCGACTGAGGGATCTCAATCCGGCCGCTGGAACTGATGCAGATACTGAAAATTGGGGTCAAATTCACACACAAGTTGTCCAGAGGTACCTATTTT-----AAAAAACAATCATATTTAATTGTGTGAATAACTTAAGTTTTCACTTTTAGTGCATATGAAATTATCCGACTAAAGGGTTACACCTCATGGGCAATTGGTTTGAGTGTTTCTATTCTCACAAAAGCCATTTTGAAAAATTCCCGCAACGTCTTCGCGGTCTCAACTTTTGTTCAGGTACTTAATTTT-------ACTATTTTGGTAAGTGTTACGCTA--------------------------------------------CAGCTA--TTTCTATAATGATTTATTCAAATAGGGAATCCATGGAGTCGAACAACCCGTTTTTCTATCCGTCCCATGTGTGGTTGGTGAAAACGGCATTACTGATGTCATCCAACAAACTTTAACTGAAGGTGAACGCAGTCAACTTCAAAAATCAGCTGCCACTTTGAATGAAGTTCAA
>LDHA-EPX-a_CZR
ATGGCCACCAGCGTCGATAAACTTAAGACCGAAATCCAGACTCCTGTTGCCCACTCAGGAAGTAAAGTTACCATCGTGGGTGTCGGCCAAGTGGGAATGGCCTGCGCCTTCAGCATCATGACACAGGTAAAAA-TATTTAATTGCAATTAGTCTTTTGACATCAGTAATACATGAAA-TGG-TTATGGGTTACAG-------GGCATCGCCTCTGAATTGACATTGATCGACGTGATGGAGGACAAACTCAAGGGCGAATTGATGGACATGCAACATGGTTTGGCTTTCCTTGGCAACATTAAAATGACTGCTGGTTCAGGTAATCTATTGTAATTTTTCCATCTT-AATACATATTCTAAAACAACTTTTT-AAATTTCAATTTT---------------AGATTACGCTCTGTCAGCTGGATCAAAACTGTGCATCGTAACAGCTGGAGCCCGCCAACGTGAAGGCGAATCTCGTTTGAACTTGGTTCAGCGTAATGCTGATATTTTGAAGGGCATGATCCCTAAATTGGTGCAACATAGTCCCGACACTATTCTTCTCATTGTGTCCAACCCCGTTGATTTAATGACCTATGTTGCTTGGAAGCTCAGTGGACTTCCAAAAGAACGCGTCATTGGATCTGGAACAAATTTAGACTCATCCCGTTTCCGTTTCCTCCTTTCGGAGCGATTTAACGTTGCTCCCAACTCTACCCACGGCTGGATTATCGGCGAACATGGCGACTCCAGTGGTACGTTTGTAAAAGACAA-TCAATATTATCTGACTTCTTCTTTCTACATATTGGATCATATTTACAGTTCCTGTTTGGTCTGGTGTTAACGTTGCTGGTGTTCGACTGAGGGATCTCAATCCGGCCGCTGGAACTGATGCAGATACTGAAAATTGGGGTCAAATTCACACACAAGTCGTCCAGAGGTTGCTATTT-----AAAAAAACAATCATATTTAATTGTGTGAATAACTTTAGTGTTCACTTTTAGTGCATATGAAATTATCCGACTAAAGGGTTACACCTCATGGGCAATTGGCTTGAGTGTTTCTATTCTCACAAAAGCCATTTTGAAAAATTCCCGCAACGTCTTCGCGGTCTCAACTTTTGTCCAGGTACTTAATTTT-------ACTATTTCGGTAAGTGTTACGCTA--------------------------------------------CAGCTATATTTCTATAATGATTTATTCAAATAGGGAATCCATGGAGTCGAACAACCCGTTTTTCTATCCGTCCCATGTGTGGTTGGTGAAAACGGCATTACTGATGTCATCCAACAAACTTTAACTGAAGGTGAACGCAATCAACTTCAAAAATCAGCTGCCACTTTGAATGAAGTTCAA
>LDHA-EPX-b_CZR
ATGGCCACCAGCGTCGATAAACTTAAGACCGAAATCCAGACTCCTGTTGCCCACTCAGGAAGTAAAGTTACCATCGTTGGTGTCGGCCAAGTGGGAATGGCCTGCGCCTTCAGCATCATGACACAGGTAAAAA-TATTTAATTGCAATTAGTCTTTTGACATCAGTAATACATGAAA-TGG-TTATGGGTTACAG-------GGCATCGCCTCTGAATTGACATTGATCGACGTGATGGAGGACAAACTCAAGGGCGAATTGATGGACATGCAACATGGTTTGGCTTTCCTTGGCAACATTAAAATGACTGCTGGTTCAGGTAATCTATTGTAATTTTTCCATCTT-AATACATATTCTAAAAAATTTTTT--AAATTTCAATTTT---------------AGATTACGCTCTGTCAGCTGGATCAAAACTGTGCATCGTAACAGCTGGAGCCCGCCAACGTGAAGGCGAATCTCGTTTGAACTTGGTTCAGCGTAATGCTGATATTTTGAAGGGCATGATCCCTAAATTGGTGCAACATAGTCCCGACACTATTCTTCTCATTGTGTCCAACCCCGTTGATTTAATGACCTATGTTGCTTGGAAGCTCAGTGGACTTCCAAAAGAACGCGTCATTGGATCTGGAACAAATTTAGACTCATCCCGTTTCCGTTTCCTCCTTTCGGAGCGATTTAACGTTGCTCCCAACTCTACCCACGGCTGGATTATCGGCGAACATGGCGACTCCAGTGGTACGTTTGTAAAAGACAA-TCAATATTATCTGACTTCTTCTTTCTACATATTGGATCATATTTACAGTTCCTGTTTGGTCTGGTGTTAACGTTGCTGGTGTTCGACTGAGGGATCTCAATCCGGCCGCTGGAACTGATGCAGATACTGAAAATTGGGGTCAAATTCACACACAAGTCGTCCAGAGGTTGCTATTT-----AAAAAAACAATCATATTTAATTGTGTGAATAACTTTAGTGTTCACTTTTAGTGCATATGAAATTATCCGACTAAAGGGTTACACCTCATGGGCAATTGGTTTGAGTGTTTCTATTCTCACAAAAGCCATTTTGAAAAATTCCCGCAACGTCTTCGCGGTCTCAACTTTTGTCCAGGTACTTAATTTT-------ACTATTTCGGTAAGTGTTACGCTA--------------------------------------------CAGCTATATTTCTATAATGATTTATTCAAATAGGGAATCCATGGAGTCGAACAACCCGTTTTTCTATCCGTCCCATGTGTGGTTGGTGAAAACGGCATTACTGATGTCATCCAACAAACTTTAACTGAAGGTGAACGCAATCAACTTCAAAAATCAGCTGCCACTTTGAATGAAGTTCAA
>LDHA-C-01_ON
ATGGCCACCAGCGTCGAAAAACTCAAGACCGAAATCCAGACTCCTGTTGCCCACTCAGGAAGCAAAGTTACCATCGTTGGTGTCGGCCAAGTGGGAATGGCCTGCGCCTTCAGCATCATGACACAGGTAAAAA-TATTTAATTGCAATTAGTCTTTTGACAGCAGTAATACATGAAA-TGG-TTATGGGTTACAG-------GGCATCGCCTCTGAATTGACATTGATCGACGTGATGGAGGACAAACTCAAGGGCGAATTGATGGACATGCAACATGGTTTGGCTTTCCTTGGCAACATTAAAATGACTGCTGGTTCAGGTAATCTATTGTAATTTTTCCATCTT-AATACATATACTAAACAATTTTTT--TAATTTCAATTTT---------------AGATTACGCTCTGTCAGCTGGATCAAAATTGTGCATCGTAACAGCTGGAGCCCGCCAACGTGAAGGCGAATCCCGTTTGAACTTGGTTCAGCGTAATGCCGATATTTTGAAGGGCATGATCCCTAAATTGGTGCAACATAGTCCCGACACTCTTCTTCTCATTGTGTCCAACCCCGTTGATTTGATGACCTATGTTGCTTGGAAACTCAGTGGACTTCCAAAAGAACGCGTCATTGGATCTGGAACAAATTTAGACTCTTCCCGTTTCCGTTTCCTCCTTTCGGAGCGATTTAACGTTGCGCCTAACTCTACCCACGGCTGGATTATCGGAGAACATGGCGACTCCAGTGGTACGTTTGTAAAAGACAA-TAAATATTATCTGACTTCTTCTTTCTACATTTTGGATCATATTTACAGTTCCTGTTTGGTCTGGTGTGAACGTTGCTGGTGTTCGACTGAGGGATCTCAATCCGGCCGCTGGAACTGATGCAGATACTGAAAATTGGGGTGAAATTCACACACAAGTCGTCCAGAGGTACCTATTTT-----AAAAAACAATCATATTTAATTGTGTGAATAACTTTAGTGTTCACTTTTAGTGCATATGAAATTATTCGACTAAAGGGTTACACTTCATGGGCAATTGGTTTGAGTGTTTCTATTCTCACAAAAGCCATTTTGAAAAATTCCCGCAACGTCTTCGCGGTCTCAACTTTTGTCCAGGTACTTAATTTT-------ACTATTTTGGTAAGTGTTACGCTA--------------------------------------------CAGCTA--TTTCTATAATGATTTATTCAAATAGGGAATCCATGGAGTCGAACAACCCGTTTTTCTATCCGTCCCATGTGTGGTTGGTGAAAACGGCATTACTGATGTCATCCAACAAACTTTAACTGAAGGTGAACGCAGTCAACTTCAAAAATCAGCTGCCACTTTGAATGAAGTTCAA
>LDHA-C-02_ME
ATGGCCACCAGCGTCGAAAAACTCAAGACCGAAATCCAGACTCCTGTTGCCCACTCAGGAAGCAAAGTTACCATCGTTGGTGTCGGCCAAGTGGGAATGGCCTGCGCCTTCAGCATCATGACACAGGTAAAAA-TATTTAATTGCAATTAGTCTTTTGACAGCAGTAATACATGAAA-TGG-TTATGGGTTACAG-------GGCATCGCCTCTGAATTGACATTGATCGACGTGATGGAGGACAAACTCAAGGGCGAATTGATGGACATGCAACATGGTTTGGCTTTCCTTGGCAACATTAAAATGACTGCTGGTTCAGGTAATCTATTGTAATTTTTCCATCTT-AATACATATATTAAACAATTTTTT--AAATTTCAATTTT---------------AGATTACGCTCTGTCAGCTGGATCAAAATTGTGCATCGTAACAGCTGGAGCCCGCCAACGTGAAGGCGAATCCCGTTTGAACTTGGTTCAGCGTAATGCCGATATTTTGAAGGGCATGATCCCTAAATTGGTGCAACATAGTCCCGACACTCTTCTTCTCATTGTGTCCAACCCCGTTGATTTGATGACCTATGTTGCTTGGAAACTCAGTGGACTTCCAAAAGAACGCGTCATTGGATCTGGAACAAATTTAGACTCTTCCCGTTTCCGTTTCCTCCTTTCGGAGCGATTTAACGTTGCGCCTAACTCTACCCACGGCTGGATTATCGGAGAACATGGCGACTCCAGTGGTACGTTTGTAAAAGACAA-TCAATATTATCTGACTTCTTCTTTCTACATTTTGGATCATATTTACAGTTCCTGTTTGGTCTGGTGTGAACGTTGCTGGTGTTCGACTGAGGGATCTCAATCCGGCCGCTGGAACTGATGCAGATACTGAAAATTGGGGTGAAATTCACACACAAGTCGTCCAGAGGTACCTATTTT----AAAAAAACAATCATATTTAATTGTGTGAATAACTTTAGTGTTCACTTTTAGTGCATATGAAATTATCCGACTAAAGGGTTACACCTCATGGGCAATTGGTTTGAGTGTTTCTATTCTCACAAAAGCCATTTTGAAAAATTCCCGCAACGTCTTCGCGGTCTCAACTTTTGTCCAGGTACTTAATTTT-------ACTATTTTGGTAAGTGTTACGCTA--------------------------------------------CAGCTA--TTTCTATAATGATTTATTCAAATAGGGAATCCATGGAGTCGAACAACCCGTTTTTCTATCCGTCCCATGTGTGGTTGGTGAAAACGGCATTACTGATGTCATCCAACAAACTTTAACTGAAGGTGAACGCAGTCAACTTCAAAAATCAGCTGCCACTTTGAATGAAGTTCAA
>LDHA-C-03_MI
ATGGCCACCAGCGTCGAAAAACTCAAGACCGAAATCCAGACTCCTGTTGCCCACTCAGGAAGCAAAGTTACCATCGTTGGTGTCGGCCAAGTGGGAATGGCCTGCGCCTTCAGCATCATGACACAGGTAAAAA-TATTTAATTGCAATTAGTCTTTTGACAGCAGTAATACATGAAA-TGG-TTATGGGTTACAG-------GGCATCGCCTCTGAATTGACATTGATCGACGTGATGGAGGACAAACTCAAGGGCGAATTGATGGACATGCAACATGGTTTGGCTTTCCTTGGCAACATTAAAATGACTGCTGGTTCAGGTAATCTATTGTAATTTTTCCATCTT-AATACATATACTAAACAATTTTTTT--AATTTCAATTTT---------------AGATTACGCTCTGTCAGCTGGATCAAAATTGTGCATCGTAACAGCTGGAGCCCGCCAACGTGAAGGCGAATCCCGTTTGAACTTGGTTCAGCGTAATGCCGATATTTTGAAGGGCATGATCCCTAAATTGGTGCAACATAGTCCCGACACTCTTCTTCTCATTGTGTCCAACCCCGTTGATTTGATGACCTATGTTGCTTGGAAACTCAGTGGACTTCCAAAAGAACGCGTCATTGGATCTGGAACAAATTTAGACTCTTCCCGTTTCCGTTTCCTCCTTTCGGAGCGATTTAACGTTGCGCCTAACTCTACCCACGGCTGGATTATCGGAGAACATGGCGACTCCAGTGGTACGTTTGTAAAAGACAA-TAAATATTATCTGACTTCTTCTTTCTACATTTTGGATCATATTTACAGTTCCTGTTTGGTCTGGTGTGAACGTTGCTGGTGTTCGACTGAGGGATCTCAATCCGGCCGCTGGAACTGATGCAGATACTGAAAATTGGGGTGAAATTCACACACAAGTCGTCCAGAGGTACCTATTTT-----AAAAAACAATCATATTTAATTGTGTGAATAACTTTAGTGTTCACTTTTAGTGCATATGAAATTATTCGACTAAAGGGTTACACTTCATGGGCAATTGGTTTGAGTGTTTCTATTCTCACAAAAGCCATTTTGAAAAATTCCCGCAACGTCTTCGCGGTCTCAACTTTTGTCCAGGTACTTAATTTT-------ACTATTTTGGTAAGTGTTACGCTA--------------------------------------------CAGCTA--TTTCTATAATGATTTATTCAAATAGGGAATCCATGGAGTCGAACAACCCGTTTTTCTATCCGTCCCATGTGTGGTTGGTGAAAACGGCATTACTGATGTCATCCAACAAACTTTAACTGAAGGTGAACGCAGTCAACTTCAAAAATCAGCTGCCACTTTGAATGAAGTTCAA
>LDHA-C-04_PA
ATGGCCACCAGCGTCGAAAAACTCAAGACCGAAATCCAGACTCCTGTTGCCCACTCAGGAAGCAAAGTTACCATCGTTGGTGTCGGCCAAGTGGGAATGGCCTGCGCCTTCAGCATCATGACACAGGTAAAAA-TATTTAATTGCAATTAGTCTTTTGACAGCAGTAATACATGAAA-TGG-TTATGGGTTACAG-------GGCATCGCCTCTGAATTGACATTGATCGACGTGATGGAGGACAAACTCAAGGGCGAATTGATGGACATGCAACATGGTTTGGCTTTCCTTGGCAACATTAAAATGACTGCTGGTTCAGGTAATCTATTGTAATTTTTCCATCTT-AATACATATACTAAACAATTTTTTT--AATTTCAATTTT---------------AGATTACGCTCTGTCAGCTGGATCAAAATTGTGCATCGTAACAGCTGGAGCCCGCCAACGTGAAGGCGAATCCCGTTTGAACTTGGTTCAGCGTAATGCCGATATTTTGAAGGGCATGATCCCTAAATTGGTGCAACATAGTCCCGACACTCTTCTTCTCATTGTGTCCAACCCCGTTGATTTGATGACCTATGTTGCTTGGAAACTCAGTGGACTTCCAAAAGAACGCGTCATTGGATCTGGAACAAATTTAGACTCTTCCCGTTTCCGTTTCCTCCTTTCGGAGCGATTTAACGTTGCGCCTAACTCTACCCACGGCTGGATTATCGGAGAACATGGCGACTCCAGTGGTACGTTTGTAAAAGACAA-TAAATATTATCTGACTTCTTCTTTCTACATTTTGGATCATATTTACAGTTCCTGTTTGGTCTGGTGTGAACGTTGCTGGTGTTCGACTGAGGGATCTCAATCCGGCCGCTGGAACTGATGCAGATACTGAAAATTGGGGTGAAATTCACACACAAGTCGTCCAGAGGTACCTATTTT-----AAAAAACAATCATATTTAATTGTGTGAATAACTTTAGTGTTCACTTTTAGTGCATATGAAATTATTCGACTAAAGGGTTACACTTCATGGGCAATTGGTTTGAGTGTTTCTATTCTCACAAAAGCCATTTTGAAAAATTCCCGCAACGTCTTCGCGGTCTCAACTTTTGTCCAGGTACTTAATTTT-------ACTATTTTGGTAAGTGTTACGCTA--------------------------------------------CAGCTA--TTTCTATAATGATTTATTCAAATAGGGAATCCATGGAGTCGAACAACCCGTTTTTCTATCCGTCCCATGTGTGGTTGGTGAAAACGGCATTACTGATGTCATCCAACAAACTTTAACTGAAGGTGAACGCAGTCAACTTCAAAAATCAGCTGCCACTTTGAATGAAGTTCAA
>LDHA-C-05a_SK
ATGGCCACCAGCGTCGAAAAACTCAAGACCGAAATCCAGACTCCTGTTGCCCACTCAGGAAGCAAAGTTACCATCGTTGGTGTCGGCCAAGTGGGAATGGCCTGCGCCTTCAGCATCATGACACAGGTAAAAA-TATTTAATTGCAATTAGTCTTTTGACAGCAGTAATACATGAAA-TGG-TTATGGGTTACAG-------GGCATCGCCTCTGAATTGACATTGATTGACGTGATGGAGGACAAACTCAAGGGCGAATTGATGGACATGCAACATGGTTTGGCTTTCCTTGGCAACATTAAAATGACTGCTGGTTCAGGTAATCTATTGTAATTTTTCCATCTT-AATACATATACTAAACAATTTTTTT--AATTTCAATTTT---------------AGATTACGCTCTGTCAGCTGGATCAAAATTGTGCATCGTAACAGCTGGAGCCCGCCAACGTGAAGGCGAATCCCGTTTGAACTTGGTTCAGCGTAATGCCGATATTTTGAAGGGCATGATCCCTAAATTGGTGCAACATAGTCCCGACACTCTTCTTCTCATTGTGTCCAACCCCGTTGATTTGATGACCTATGTTGCTTGGAAACTCAGTGGACTTCCAAAAGAACGCGTCATTGGATCTGGAACAAATTTAGACTCTTCCCGTTTCCGCTTCCTCCTTTCGGAGCGATTTAACGTTGCGCCTAACTCTACCCACGGCTGGATTATCGGAGAACATGGCGACTCCAGTGGTACGTCTGTAAAAGACAA-TAAATATTATCTGACTTCTTCTTTCTACATTTTGGATCATATTTACAGTTCCTGTTTGGTCTGGTGTGAACGTTGCTGGTGTTCGACCGAGGGATCTCAATCCGGCCGCTGGAACTGATGCAGATACTGAAAATTGGGGTGAAATTCACACACAAGTCGTCCAGAGGTACCTATTTT-----AAAAAACAATCATATTTAATTGTGTGAATAACTTTAGTGTTCACTTTTAGTGCATATGAAATTATTCGACTAAAGGGTTACACTTCATGGGCAATTGGTTTGAGTGTTTCTATTCTCACAAAAGCCATTTTGAAAAATTCCCGCAACGTCTTCGCGGTCTCAACTTTTGTCCAGGTACTTAATTTT-------ACTATTTTGGTAAGTGTTACGCTA--------------------------------------------CAGCTA--TTTCTATAATGATTTATTCAAATAGGGAATCCATGGAGTCGAACAACCCGTTTTTCTATCCGTCCCATGTGTGGTTGGTGAAAACGGCATTACTGATGTCATCCAACAAACTTTAACTGAAGGTGAACGCAGTCAACTTCAAAAATCAGCTGCCACTTTGAATGAAGTTCAA
>LDHA-C-05b_SK
ATGGCCACCAGCGTCGAAAAACTCAAGACCGAAATCCAGACTCCTGTTGCCCACTCAGGAAGCAAAGTTACCATCGTTGGTGTCGGCCAAGTGGGAATGGCCTGCGCCTTCAGCATCATGACACAGGTAAAAA-TATTTAATTGCAATTAGTCTTTTGACAGCAGTAATACATGAAA-TGG-TTATGGGTTACAG-------GGCATCGCCTCTGAATTGACATTGATCGACGTGATGGAGGACAAACTCAAGGGCGAATTGATGGACATGCAACATGGTTTGGCTTTCCTTGGCAACATTAAAATGACTGCTGGTTCAGGTAATCTATTGTAATTTTTCCATCTT-AATACATATACTAAACAATTTTTTT--AATTTCAATTTT---------------AGATTACGCTCTGTCAGCTGGATCAAAATTGTGCATCGTAACAGCTGGAGCCCGCCAACGTGAAGGCGAATCCCGTTTGAACTTGGTTCAGCGTAATGCCGATATTTTGAAGGGCATGATCCCTAAATTGGTGCAACATAGTCCCGACACTCTTCTTCTCATTGTGTCCAACCCCGTTGATTTGATGACCTATGTTGCTTGGAAACTCAGTGGGCTTCCAAAAGAACGCGTCATTGGATCTGGAACAAATTTAGACTCTTCCCGTTTCCGTTTCCTCCTTTCGGAGCGATTTAACGTTGCGCCTAACTCTACCCACGGCTGGATTATCGGAGAACATGGCGACTCCAGTGGTACGTTTGTAAAAGACAA-TCAATATTATCTGACTTCTTCTTTCTACATTTTGGATCATATTTATAGTTCCTGTTTGGTCTGGTGTGAACGTTGCTGGTGTTCGACTGAGGGATCTCAATCCGGCCGCTGGAACTGATGCAGATACTGAAAATTGGGGTGAAATTCACACACAAGTCGTCCAGAGGTACCTATTTT-----AAAAAACAATCATATTTAATTGTGTGAATAACTTTAGTGTTCACTTTTAGTGCATATGAAATTATCCGACTAAAGGGTTACACCTCATGGGCAATTGGTTTGAGTGTTTCTATTCTCACAAAAGCCATTTTGAAAAATTCCCGCAACGTCTTCGCGGTCTCAACTTTTGTCCAGGTACTTAATTTT-------ACTATTTTGGTAAGTGTTACGCTA--------------------------------------------CAGCTA--TTTCTATAATGATTTATTCAAATAGGGAATCCATGGAGTCGAACAACCCGTTTTTCTATCCGTCCCATGTGTGGTTGGTGAAAACGGCATTACTGATGTCATCCAACAAACTTTAACTGAAGGTGAACGCAGTCAACTTCAAAAATCAGCTGCCACTTTGAATGAAGTTCAA
>LDHA-C-06a_WY
ATGGCCACCAGCGTCGAAAAACTCAAGACCGAAATCCAGACTCCTGTTGCCCACTCAGGAAGCAAAGTTACCATCGTTGGTGTCGGCCAAGTGGGAATGGCCTGCGCCTTCAGCATCATGACACAGGTAAAAA-TATTTAATTGCAATTAGTCTTTTGTCAGCAGTAATACATGAAA-TGG-TTATGGGTTACAG-------GGCATCGCCTCTGAATTGACATTGATCGACGTGATGGAGGACAAACTCAAGGGCGAATTGATGGACATGCAACATGGTTTGGCTTTCCTTGGCAACATTAAAATGACTGCTGGTTCAGGTAATCTATTGTAATTTTTCCATCTT-AATACATATACTAAACAATTTTTT--AAATTTCAATTTT---------------AGATTACGCTCTGTCAGCTGGATCAAAATTGTGCATCGTAACAGCTGGAGCCCGTCAACGTGAAGGCGAATCCCGTTTGAACTTGGTTCAGCGTAATGCCGATATTTTGAAGGGCATGATCCCTAAATTGGTGCAACATAGTCCCGACACTCTTCTTCTCATTGTGTCCAACCCCGTTGATTTGATGACTTATGTTGCTTGGAAACTCAGTGGACTTCCAAAAGAACGCGTCATTGGATCTGGAACAAATTTAGACTCTTCCCGTTTCCGTTTCCTCCTTTCGGAGCGATTTAACGTTGCGCCTAACTCTACCCACGGCTGGATTATCGGAGAACATGGCGACTCCAGTGGTACGTTTGTAAAAGACAA-TCAATATTATCTGACTTCTTCTTTCTACAATTTGGATCATATTTACAGTTCCTGTTTGGTCTGGTGTGAACGTTGCTGGTGTTCGACTGAGGGATCTCAATCCGGCCGCTGGAACTGATGCAGATACTGAAAATTGGGGTGAAATTCACACACAAGTCGTCCAGAGGTACCTATTTT-----AAAAAACAATCATATTTAATTGTGTGAATAACTTTAGTGTTCACTTTTAGTGCATATGAAATTATCCGACTAAAGGGTTACACCTCATGGGCAATTGGTTTGAGTGTTTCTATTCTCACAAAAGCCATTTTGAAAAATTCCCGCAACGTCTTCGCGGTCTCAACTTTTGTCCAGGTACTTAATTTT-------ACTATTTTGGTAAGTGTTACGCTA--------------------------------------------CAGCTA--TTTCTATAATGATTTATTCAAATAGGGAATCCATGGAGTCGAACAACCCGTTTTTCTATCCGTCCCATGTGTGGTTGGTGAAAACGGCATTACTGATGTCATCCAACAAACTTTAACTGAAGGTGAACGCAGTCAACTTCAAAAATCAGCTGCCACTTTGAATGAAGTTCAA
>LDHA-C-06b_WY
ATGGCCACCAGCGTCGAAAAACTCAAGACCGAAATCCAGACTCCTGTTGCCCACTCAGGAAGCAAAGTTACCATCGTTGGTGTCGGCCAAGTGGGAATGGCCTGCGCCTTCAGCATCATGACACAGGTAAAAA-TATTTAATTGCAATTAGTCTTTTGACAGCAGTAATACATGAAA-TGG-TTATGGGTTACAG-------GGCATCGCCTCTGAATTGACATTGATCGACGTGATGGAGGACAAACTCAAGGGCGAATTGATGGACATGCAACATGGTTTGGCTTTCCTTGGCAACATTAAAATGACTGCTGGTTCAGGTAATCTATTGTAATTTTTCCATCTT-AATACATATACTAAACAATTTTTTT--AATTTCAATTTT---------------AGATTACGCTCTGTCAGCTGGATCAAAATTGTGCATCGTAACAGCTGGAGCCCGCCAACGTGAAGGCGAATCCCGTTTGAACTTGGTTCAGCGTAATGCCGATATTTTGAAGGGCATGATCCCTAAATTGGTGCAACATAGTCCCGACACTCTTCTTCTCATTGTGTCCAACCCCGTTGATTTGATGACCTATGTTGCTTGGAAACTCAGTGGACTTCCAAAAGAACGCGTCATTGGATCTGGAACAAATTTAGACTCTTCCCGTTTCCGTTTCCTCCTTTCGGAGCGATTTAACGTTGCGCCTAACTCTACCCACGGCTGGATTATCGGAGAACATGGCGACTCCAGTGGTACGTTTGTAAAAGACAA-TAAATATTATCTGACTTCTTCTTTCTACATTTTGGATCATATTTACAGTTCCTGTTTGGTCTGGTGTGAACGTTGCTGGTGTTCGACTGAGGGATCTCAATCCGGCCGCTGGAACTGATGCAGATACTGAAAATTGGGGTGAAATTCACACACAAGTCGTCCAGAGGTACCTATTTT-----AAAAAACAATCATATTTAATTGTGTGAATAACTTTAGTGTTCACTTTTAGTGCATATGAAATTATTCGACTAAAGGGTTACACTTCATGGGCAATTGGTTTGAGTGTTTCTATTCTCACAAAAGCCATTTTGAAAAATTCCCGCAACGTCTTCGCGGTCTCAACTTTTGTCCAGGTACTTAATTTT-------ACTATTTTGGTAAGTGTTACGCTA--------------------------------------------CAGCTA--TTTCTATAATGATTTATTCAAATAGGGAATCCATGGAGTCGAACAACCCGTTTTTCTATCCGTCCCATGTGTGGTTGGTGAAAACGGCATTACTGATGTCATACAACAAACTTTAACTGAAGGTGAACGCAGTCAACTTCAAAAATCAGCTGCCACTTTGAATGAAGTTCAA
>LDHA-C-07_IL
ATGGCCACCAGCGTCGAAAAACTCAAGACCGAAATCCAGACTCCTGTTGCCCACTCAGGAAGCAAAGTTACCATCGTTGGTGTCGGCCAAGTGGGAATGGCCTGCGCCTTCAGCATCATGACACAGGTAAAAA-TATTTAATTGCAATTAGTCTTTTGACAGCAGTAATACATGAAA-TGG-TTATGGGTTACAG-------GGCATCGCCTCTGAATTGACATTGATCGACGTGATGGAGGACAAACTCAAGGGCGAATTGATGGACATGCAACATGGTTTGGCTTTCCTTGGCAACATTAAAATGACTGCTGGTTCAGGTAATCTATTGTAATTTTTCCATCTT-AATACATATACTAAACAATTTTTT--TAATTTCAATTTT---------------AGATTACGCTCTGTCAGCTGGATCAAAATTGTGCATCGTAACAGCTGGAGCCCGCCAACGTGAAGGCGAATCCCGTTTGAACTTGGTTCAGCGTAATGCCGATATTTTGAAGGGCATGATCCCTAAATTGGTGCAACATAGTCCCGACACTCTTCTTCTCATTGTGTCCAACCCCGTTGATTTGATGACCTATGTTGCTTGGAAACTCAGTGGACTTCCAAAAGAACGCGTCATTGGATCTGGAACAAATTTAGACTCTTCCCGTTTCCGTTTCCTCCTTTCGGAGCGATTTAACGTTGCGCCTAACTCTACCCACGGCTGGATTATCGGAGAACATGGCGACTCCAGTGGTACGTTTGTAAAAGACAA-TAAATATTATCTGACTTCTTCTTTCTACATTTTGGATCATATTTACAGTTCCTGTTTGGTCTGGTGTGAACGTTGCTGGTGTTCGACTGAGGGATCTCAATCCGGCCGCTGGAACTGATGCAGATACTGAAAATTGGGGTGAAATTCACACACAAGTCGTCCAGAGGTACCTATTTT-----AAAAAACAATCATATTTAATTGTGTGAATAACTTTAGTGTTCACTTTTAGTGCATATGAAATTATTCGACTAAAGGGTTACACTTCATGGGCAATTGGTTTGAGTGTTTCTATTCTCACAAAAGCCATTTTGAAAAATTCCCGCAACGTCTTCGCGGTCTCAACTTTTGTCCAGGTACTTAATTTT-------ACTATTTTGGTAAGTGTTACGCTA--------------------------------------------CAGCTA--TTTCTATAATGATTTATTCAAATAGGGAATCCATGGAGTCGAACAACCCGTTTTTCTATCCGTCCCATGTGTGGTTGGTGAAAACGGCATTACTGATGTCATCCAACAAACTTTAACTGAAGGTGAACGCAGTCAACTTCAAAAATCAGCTGCCACTTTGAATGAAGTTCAA
>LDHA-C-08a_ID
ATGGCCACCAGCGTCGAAAAACTCAAGACCGAAATCCAGACTCCTGTTGCCCACTCAGGAAGCAAAGTTACCATCGTTGGTGTCGGCCAAGTGGGAATGGCCTGCGCCTTCAGCATCATGACACAGGTAAAAA-TATTTAATTGCAATTAGTCTTTTGACAGCAGTAATACATGAAA-TGG-TTATGGGTTACAG-------GGCATCGCCTCTGAATTGACATTGATCGACGTGATGGAGGACAAACTCAAGGGCGAATTGATGGACATGCAACATGGTTTGGCTTTCCTTGGCAACATTAAAATGACTGCTGGTTCAGGTAATCTATTGTAATTTTTCCATCTT-AATACATATACTAAACAATTTTTTT--AATTTCAATTTT---------------AGATTACGCTCTGTCAGCTGGATCAAAATTGTGCATCGTAACAGCTGGAGCCCGCCAACGTGAAGGCGAATCCCGTTTGAACTTGGTTCAGCGTAATGCCGATATTTTGAAGGGCATGATCCCTAAATTGGTGCAACATAGTCCCGACACTCTTCTTCTCATTGTGTCCAACCCCGTTGATTTGATGACCTATGTTGCTTGGAAACTCAGTGGACTTCCAAAAGAACGCGTCATTGGATCTGGAACAAATTTAGACTCTTCCCGTTTCCGTTTCCTCCTTTCGGAGCGATTTAACGTTGCGCCTAACTCTACCCACGGCTGGATTATCGGAGAACATGGCGACTCCAGTGGTACGTTTGTAAAAGACAA-TCAATATTATCTGACTTCTTCTTTCTACATTTTGGATCATATTTACAGTTCCTGTTTGGTCTGGTGTGAACGTTGCTGGTGTTCGACTGAGGGATCTCAATCCGGCCGCTGGAACTGATGCAGATACTGAAAATTGGGGTGAAATTCACACACAAGTCGTCCAGAGGTACCTATTTT-----AAAAAACAATCATATTTAATTGTGTGAATAACTTTAGTGTTCACTTTTAGTGCATATGAAATTATCCGACTAAAGGGTTACACCTCATGGGCAATTGGTTTGAGTGTTTCTATTCTCACAAAAGCCATTTTGAAAAATTCCCGCAACGTCTTCGCGGTCTCAACTTTTGTCCAGGTACTTAATTTT-------ACTATTTTGGTAAGTGTTACGCTA--------------------------------------------CAGCTA--TTTCTATAATGATTTATTCAAATAGGGAATCCATGGAGTCGAACAACCCGTTTTTCTATCCGTCCCATGTGTGGTTGGTGAAAACGGCATTACTGATGTCATCCAACAAACTTTAACTGAAGGTGAACGCAGTCAACTTCAAAAATCAGCTGCCACTTTGAATGAAGTTCAA
>LDHA-C-08b_ID
ATGGCCACCAGCGTCGAAAAACTCAAGACCGAAATCCAGACTCCTGTTGCCCACTCAGGAAGCAAAGTTACCATCGTTGGTGTCGGCCAAGTGGGAATGGCCTGCGCCTTCAGCATCATGACACAGGTAAAAA-TATTTAATTGCAATTAGTCTTTTGACAGCAGTAATACATGAAA-TGG-TTATGGGTTACAG-------GGCATCGCCTCTGAATTGACATTGATCGACGTGATGGAGGACAAACTCAAGGGCGAATTGATGGACATGCAACATGGTTTGGCTTTCCTTGGCAACATTAAAATGACTGCTGGTTCAGGTAATCTATTGTAATTTTTCCATCTT-AATACATATACTAAACAATTTTTTT--AATTTCAATTTT---------------AGATTACGCTCTGTCAGCTGGATCAAAATTGTGCATCGTAACAGCTGGAGCCCGCCAACGTGAAGGCGAATCCCGTTTGAACTTGGTTCAGCGTAATGCCGATATTTTGAAGGGCATGATCCCTAAATTGGTGCAACATAGTCCCGACACTCTTCTTCTCATTGTGTCCAACCCCGTTGATTTGATGACCTATGTTGCTTGGAAACTCAGTGGACTTCCAAAAGAACGCGTCATTGGATCTGGAACAAATTTAGACTCTTCCCGTTTCCGTTTCCTCCTTTCGGAGCGATTTAACGTTGCGCCTAACTCTACCCACGGCTGGATTATCGGAGAACATGGCGACTCCAGTGGTACGTTTGTAAAAGACAA-TAAATATTATCTGACTTCTTCTTTCTACATTTTGGATCATATTTACAGTTCCTGTTTGGTCTGGTGTGAACGTTGCTGGTGTTCGACTGAGGGATCTCAATCCGGCCGCTGGAACTGATGCAGATACTGAAAATTGGGGTGAAATTCACACACAAGTCGTCCAGAGGTACCTATTTT-----AAAAAACAATCATATTTAATTGTGTGAATAACTTTAGTGTTCACTTTTAGTGCATATGAAATTATTCGACTAAAGGGTTACACTTCATGGGCAATTGGTTTGAGTGTTTCTATTCTCACAAAAGCCATTTTGAAAAATTCCCGCAACGTCTTCGCGGTCTCAACTTTTGTCCAGGTACTTAATTTT-------ACTATTTTGGTAAGTGTTACGCTA--------------------------------------------CAGCTA--TTTCTATAATGATTTATTCAAATAGGGAATCCATGGAGTCGAACAACCCGTTTTTCTATCCGTCCCATGTGTGGTTGGTGAAAACGGCATTACTGATGTCATCCAACAAACTTTAACTGAAGGTGAACGCAGTCAACTTCAAAAATCAGCTGCCACTTTGAATGAAGTTCAA
>LDHA-C-09_IL
ATGGCCACCAGCGTCGAAAAACTCAAGACCGAAATCCAGACTCCTGTTGCCCACTCAGGAAGCAAAGTTACCATCGTTGGTGTCGGCCAAGTGGGAATGGCCTGCGCCTTCAGCATCATGACACAGGTAAAAA-TATTTAATTGCAATTAGTCTTTTGACAGCAGTAATACATGAAA-TGG-TTATGGGTTACAG-------GGCATCGCCTCTGAATTGACATTGATCGACGTGATGGAGGACAAACTCAAGGGCGAATTGATGGACATGCAACATGGTTTGGCTTTCCTTGGCAACATTAAAATGACTGCTGGTTCAGGTAATCTATTGTAATTTTTCCATCTT-AATACATATACTAAACAATTTTTT--TAATTTCAATTTT---------------AGATTACGCTCTGTCAGCTGGATCAAAATTGTGCATCGTAACAGCTGGAGCCCGCCAACGTGAAGGCGAATCCCGTTTGAACTTGGTTCAGCGTAATGCCGATATTTTGAAGGGCATGATCCCTAAATTGGTGCAACATAGTCCCGACACTCTTCTTCTCATTGTGTCCAACCCCGTTGATTTGATGACCTATGTTGCTTGGAAACTCAGTGGACTTCCAAAAGAACGCGTCATTGGATCTGGAACAAATTTAGACTCTTCCCGTTTCCGTTTCCTCCTTTCGGAGCGATTTAACGTTGCGCCTAACTCTACCCACGGCTGGATTATCGGAGAACATGGCGACTCCAGTGGTACGTTTGTAAAAGACAA-TAAATATTATCTGACTTCTTCTTTCTACATTTTGGATCATATTTACAGTTCCTGTTTGGTCTGGTGTGAACGTTGCTGGTGTTCGACTGAGGGATCTCAATCCGGCCGCTGGAACTGATGCAGATACTGAAAATTGGGGTGAAATTCACACACAAGTCGTCCAGAGGTACCTATTTT-----AAAAAACAATCATATTTAATTGTGTGAATAACTTTAGTGTTCACTTTTAGTGCATATGAAATTATTCGACTAAAGGGTTACACTTCATGGGCAATTGGTTTGAGTGTTTCTATTCTCACAAAAGCCATTTTGAAAAATTCCCGCAACGTCTTCGCGGTCTCAACTTTTGTCCAGGTACTTAATTTT-------ACTATTTTGGTAAGTGTTACGCTA--------------------------------------------CAGCTA--TTTCTATAATGATTTATTCAAATAGGGAATCCATGGAGTCGAACAACCCGTTTTTCTATCCGTCCCATGTGTGGTTGGTGAAAACGGCATTACTGATGTCATCCAACAAACTTTAACTGAAGGTGAACGCAGTCAACTTCAAAAATCAGCTGCCACTTTGAATGAAGTTCAA
>LDHA-C-10_IL
ATGGCCACCAGCGTCGAAAAACTCAAGACCGAAATCCAGACTCCTGTTGCCCACTCAGGAAGCAAAGTTACCATCGTTGGTGTCGGCCAAGTGGGAATGGCCTGCGCCTTCAGCATCATGACACAGGTAAAAA-TATTTAATTGCAATTAGTCTTTTGACAGCAGTAATACATGAAA-TGG-TTATGGGTTACAG-------GGCATCGCCTCTGAATTGACATTGATCGACGTGATGGAGGACAAACTCAAGGGCGAATTGATGGACATGCAACATGGTTTGGCTTTCCTTGGCAACATTAAAATGACTGCTGGTTCAGGTAATCTATTGTAATTTTTCCATCTT-AATACATATACTAAACAATTTTTT--TAATTTCAATTTT---------------AGATTACGCTCTGTCAGCTGGATCAAAATTGTGCATCGTAACAGCTGGAGCCCGCCAACGTGAAGGCGAATCCCGTTTGAACTTGGTTCAGCGTAATGCCGATATTTTGAAGGGCATGATCCCTAAATTGGTGCAACATAGTCCCGACACTCTTCTTCTCATTGTGTCCAACCCCGTTGATTTGATGACCTATGTTGCTTGGAAACTCAGTGGACTTCCAAAAGAACGCGTCATTGGATCTGGAACAAATTTAGACTCTTCCCGTTTCCGTTTCCTCCTTTCGGAGCGATTTAACGTTGCGCCTAACTCTACCCACGGCTGGATTATCGGAGAACATGGCGACTCCAGTGGTACGTTTGTAAAAGACAA-TAAATATTATCTGACTTCTTCTTTCTACATTTTGGATCATATTTACAGTTCCTGTTTGGTCTGGTGTGAACGTTGCTGGTGTTCGACTGAGGGATCTCAATCCGGCCGCTGGAACTGATGCAGATACTGAAAATTGGGGTGAAATTCACACACAAGTCGTCCAGAGGTACCTATTTT-----AAAAAACAATCATATTTAATTGTGTGAATAACTTTAGTGTTCACTTTTAGTGCATATGAAATTATTCGACTAAAGGGTTACACTTCATGGGCAATTGGTTTGAGTGTTTCTATTCTCACAAAAGCCATTTTGAAAAATTCCCGCAACGTCTTCGCGGTCTCAACTTTTGTCCAGGTACTTAATTTT-------ACTATTTTGGTAAGTGTTACGCTA--------------------------------------------CAGCTA--TTTCTATAATGATTTATTCAAATAGGGAATCCATGGAGTCGAACAACCCGTTTTTCTATCCGTCCCATGTGTGGTTGGTGAAAACGGCATTACTGATGTCATCCAACAAACTTTAACTGAAGGTGAACGCAGTCAACTTCAAAAATCAGCTGCCACTTTGAATGAAGTTCAA
>LDHA-C-11_WA
ATGGCCACCAGCGTCGAAAAACTCAAGACCGAAATCCAGACTCCTGTTGCCCACTCAGGAAGCAAAGTTACCATCGTTGGTGTCGGCCAAGTGGGAATGGCCTGCGCCTTCAGCATCATGACACAGGTAAAAA-TATTTAATTGCAATTAGTCTTTTGACAGCAGTAATACATGAAA-TGG-TTATGGGTTACAG-------GGCATCGCCTCTGAATTGACATTGATCGACGTGATGGAGGACAAACTCAAGGGCGAATTGATGGACATGCAACATGGTTTGGCTTTCCTTGGCAACATTAAAATGACTGCTGGTTCAGGTAATCTATTGTAATTTTTCCATCTT-AATACATATACTAAACAATTTTTTT--AATTTCAATTTT---------------AGATTACGCTCTGTCAGCTGGATCAAAATTGTGCATCGTAACAGCTGGAGCCCGCCAACGTGAAGGCGAATCCCGTTTGAACTTGGTTCAGCGTAATGCCGATATTTTGAAGGGCATGATCCCTAAATTGGTGCAACATAGTCCCGACACTCTTCTTCTCATTGTGTCCAACCCCGTTGATTTGATGACCTATGTTGCTTGGAAACTCAGTGGACTTCCAAAAGAACGCGTCATTGGATCTGGAACAAATTTAGACTCTTCCCGTTTCCGTTTCCTCCTTTCGGAGCGATTTAACGTTGCGCCTAACTCTACCCACGGCTGGATTATCGGAGAACATGGCGACTCCAGTGGTACGTTTGTAAAAGACAA-TAAATATTATCTGACTTCTTCTTTCTACATTTTGGATCATATTTACAGTTCCTGTTTGGTCTGGTGTGAACGTTGCTGGTGTTCGACTGAGGGATCTCAATCCGGCCGCTGGAACTGATGCAGATACTGAAAATTGGGGTGAAATTCACACACAAGTCGTCCAGAGGTACCTATTTT-----AAAAAACAATCATATTTAATTGTGTGAATAACTTTAGTGTTCACTTTTAGTGCATATGAAATTATTCGACTAAAGGGTTACACTTCATGGGCAATTGGTTTGAGTGTTTCTATTCTCACAAAAGCCATTTTGAAAAATTCCCGCAACGTCTTCGCGGTCTCAACTTTTGTCCAGGTACTTAATTTT-------ACTATTTTGGTAAGTGTTACGCTA--------------------------------------------CAGCTA--TTTCTATAATGATTTATTCAAATAGGGAATCCATGGAGTCGAACAACCCGTTTTTCTATCCGTCCCATGTGTGGTTGGTGAAAACGGCATTACTGATGTCATCCAACAAACTTTAACTGAAGGTGAACGCAGTCAACTTCAAAAATCAGCTGCCACTTTGAATGAAGTTCAA
>LDHA-C-14a_QC
ATGGCCACCAGCGTCGAAAAACTCAAGACCGAAATCCAGACTCCTGTTGCCCACTCAGGAAGCAAAGTTACCATCGTTGGTGTCGGCCAAGTGGGAATGGCCTGCGCCTTCAGCATCATGACACAGGTAAAAA-TATTTAATTGCAATTAGTCTTTTGACAGCAGTAATACATGAAA-TGG-TTATGGGTTACAG-------GGCATCGCCTCTGAATTGACATTGATCGACGTGATGGAGGACAAACTCAAGGGCGAATTGATGGACATGCAACATGGTTTGGCTTTCCTTGGCAACATTAAAATGACTGCTGGTTCAGGTAATCTATTGTAATTTTTCCATCTT-AATACATATACTAAACAATTTTTTT--AATTTCAATTTT---------------AGATTACGCTCTGTCAGCTGGATCAAAATTGTGCATCGTAACAGCTGGAGCCCGCCAACGTGAAGGCGAATCCCGTTTGAACTTGGTTCAGCGTAATGCCGATATTTTGAAGGGCATGATCCCTAAATTGGTGCAACATAGTCCCGACACTCTTCTTCTCATTGTGTCCAACCCCGTTGATTTGATGACCTATGTTGCTTGGAAACTCAGTGGACTTCCAAAAGAACGCGTCATTGGATCTGGAACAAATTTAGACTCTTCCCGTTTCCGTTTCCTCCTTTCGGAGCGATTTAACGTTGCGCCTAACTCTACCCACGGCTGGATTATCGGAGAACATGGCGACTCCAGTGGTACGTTTGTAAAAGACAA-TCAATATTATCTGACTTCTTCTTTCTACATTTTGGATCATATTTACAGTTCCTGTTTGGTCTGGTGTGAACGTTGCTGGTGTTCGACTGAGGGATCTCAATCCGGCCGCTGGAACTGATGCAGATACTGAAAATTGGGGTGAAATTCACACACAAGTCGTCCAGAGGTACCTATTTT-----AAAAAACAATCATATTTAATTGTGTGAATAACTTTAGTGTTCACTTTTAGTGCATATGAAATTATCCGACTAAAGGGTTACACCTCATGGGCAATTGGTTTGAGTGTTTCTATTCTCACAAAAGCCATTTTGAAAAATTCCCGCAACGTCTTCGCGGTCTCAACTTTTGTCCAGGTACTTAATTTT-------ACTATTTTGGTAAGTGTTACGCTA--------------------------------------------CAGCTA--TTTCTATAATGATTTATTCAAATAGGGAATCCATGGAGTCGAACAACCCGTTTTTCTATCCGTCCCATGTGTGGTTGGTGAAAACGGCATTACTGATGTCATCCAACAAACTTTAACTGAAGGTGAACGCAGTCAACTTCAAAAATCAGCTGCCACTTTGAATGAAGTTCAA
>LDHA-C-14b_QC
ATGGCCACCAGCGTCGAAAAACTCAAGACCGAAATCCAGACTCCTGTTGCCCACTCAGGAAGCAAAGTTACCATCGTTGGTGTCGGCCAAGTGGGAATGGCCTGCGCCTTCAGCATCATGACACAGGTAAAAA-TATTTAATTGCAATTAGTCTTTTGACAGCAGTAATACATGAAA-TGG-TTATGGGTTACAG-------GGCATCGCCTCTGAATTGACATTGATCGACGTGATGGAGGACAAACTCAAGGGCGAATTGATGGACATGCAACATGGTTTGGCTTTCCTTGGCAACATTAAAATGACTGCTGGTTCAGGTAATCTATTGTAATTTTTCCATCTT-AATACATATACTAAACAATTTTTT---AATTTCAATTTT---------------AGATTACGCTCTGTCAGCTGGATCAAAATTGTGCATCGTAACAGCTGGAGCCCGCCAACGTGAAGGCGAATCCCGTTTGAACTTGGTTCAGCGTAATGCCGATATTTTGAAGGGCATGATCCCTAAATTGGTGCAACATAGTCCCGACACTCTTCTTCTCATTGTGTCCAACCCCGTTGATTTGATGACCTATGTTGCTTGGAAACTCAGTGGACTTCCAAAAGAACGCGTCATTGGATCTGGAACAAATTTAGACTCTTCCCGTTTCCGTTTCCTCCTTTCGGAGCGATTTAACGTTGCGCCTAACTCTACCCACGGCTGGATTATCGGAGAACATGGCGACTCCAGTGGTACGTTTGTAAAAGACAA-TCAATATTATCTGACTTCTTCTTTCTACATTTTGGATCATATTTACAGTTCCTGTTTGGTCTGGTGTGAACGTTGCTGGTGTTCGACTGAGGGATCTCAATCCGGCCGCTGGAACTGATGCAGATACTGAAAATTGGGGTGAAATTCACACACAAGTCGTCCAGAGGTACCTATTT-----AAAAAAACAATCATATTTAATTGTGTGAATAACTTTAGTGTTCACTTTTAGTGCATATGAAATTATCCGACTAAAGGGTTACACCTCATGGGCAATTGGTTTGAGTGTTTCTATTCTCACAAAAGCCATTTTGAAAAATTCCCGCAACGTCTTCGCGGTCTCAACTTTTGTCCAGGTACTTAATTTT-------ACTATTTTGGTAAGTGTTACGCTA--------------------------------------------CAGCTA--TTTCTATAATGATTTATTCAAATAGGGAATCCATGGAGTCGAACAACCCGTTTTTCTATCCGTCCCATGTGTGGTTGGTGAAAACGGCATTACTGATGTCATCCAACAAACTTTAACTGAAGGTGAACGCAGTCAACTTCAAAAATCAGCTGCCACTTTGAATGAAGTTCAA
>LDHA-C-13_SK
ATGGCCACCAGCGTCGAAAAACTCAAGACCGAAATCCAGACTCCTGTTGCCCACTCAGGAAGCAAAGTTACCATCGTTGGTGTCGGCCAAGTGGGAATGGCCTGCGCCTTCAGCATCATGACACAGGTAAAAA-TATTTAATTGCAATTAGTCTTTTGACAGCAGTAATACATGAAA-TGG-TTATGGGTTACAG-------GGCATCGCCTCTGAATTGACATTGATCGACGTGATGGAGGACAAACTCAAGGGCGAATTGATGGACATGCAACATGGTTTGGCTTTCCTTGGCAACATTAAAATGACTGCTGGTTCAGGTAATCTATTGTAATTTTTCCATCTT-AATACATATACTAAACAATTTTTTT--AATTTCAATTTT---------------AGATTACGCTCTGTCAGCTGGATCAAAATTGTGCATCGTAACAGCTGGAGCCCGCCAACGTGAAGGCGAATCCCGTTTGAACTTGGTTCAGCGTAATGCCGATATTTTGAAGGGCATGATCCCTAAATTGGTGCAACATAGTCCCGACACTCTTCTTCTCATTGTGTCCAACCCCGTTGATTTGATGACCTATGTTGCTTGGAAACTCAGTGGACTTCCAAAAGAACGCGTCATTGGATCTGGAACAAATTTAGACTCTTCCCGTTTCCGTTTCCTCCTTTCGGAGCGATTTAACGTTGCGCCTAACTCTACCCACGGCTGGATTATCGGAGAACATGGCGACTCCAGTGGTACGTTTGTAAAAGACAA-TCAATATTATCTGACTTCTTCTTTCTACATTTTGGATCATATTTACAGTTCCTGTTTGGTCTGGTGTGAACGTTGCTGGTGTTCGACTGAGGGATCTCAATCCGGCCGCTGGAACTGATGCAGATACTGAAAATTGGGGTGAAATTCACACACAAGTCGTCCAGAGGTACCTATTTT-----AAAAAACAATCATATTTAATTGTGTGAATAACTTTAGTGTTCACTTTTAGTGCATATGAAATTATCCGACTAAAGGGTTACACCTCATGGGCAATTGGTTTGAGTGTTTCTATTCTCACAAAAGCCATTTTGAAAAATTCCCGCAACGTCTTCGCGGTCTCAACTTTTGTCCAGGTACTTAATTTT-------ACTATTTTGGTAAGTGTTACGCTA--------------------------------------------CAGCTA--TTTCTATAATGATTTATTCAAATAGGGAATCCATGGAGTCGAACAACCCGTTTTTCTATCCGTCCCATGTGTGGTTGGTGAAAACGGCATTACTGATGTCATCCAACAAACTTTAACTGAAGGTGAACGCAGTCAACTTCAAAAATCAGCTGCCACTTTGAATGAAGTTCAA
>LDHA-C-14a_SK
ATGGCCACCAGCGTCGAAAAACTCAAGACCGAAATCCAGACTCCTGTTGCCCACTCAGGAAGCAAAGTTACCATCGTTGGTGTCGGCCAAGTGGGAATGGCCTGCGCCTTCAGCATCATGACACAGGTAAAAA-TATTTAATTGCAATTAGTCTTTTGACAGCAGTAATACATGAAA-TGG-TTATGGGTTACAG-------GGCATCGCCTCTGAATTGACATTGATCGACGTGATGGAGGACAAACTCAAGGGCGAATTGATGGACATGCAACATGGTTTGGCTTTCCTTGGCAACATTAAAATGACTGCTGGTTCAGGTAATCTATTGTAATTTTTCCATCTT-AATACATATACTAAACAATTTTTTT--AATTTCAATTTT---------------AGATTACGCTCTGTCAGCTGGATCAAAATTGTGCATCGTAACAGCTGGAGCCCGCCAACGTGAAGGCGAATCCCGTTTGAACTTGGTTCAGCGTAATGCCGATATTTTGAAGGGCATGATCCCTAAATTGGTGCAACATAGTCCCAACACTCTTCTTCTCATTGTGTCCAACCCCGTTGATTTGATGACCTATGTTGCTTGGAAACTCAGTGGACTTCCAAAAGAACGCGTCATTGGATCTGGAACAAATTTAGACTCTTCCCGTTTCCGTTTCCTCCTTTCGGAGCGATTTAACGTTGCGCCTAACTCTACCCACGGCTGGATTATCGGAGAACATGGCGACTCCAGTGGTACGTTTGTAAAAGACAA-TCAATATTATCTGACTTCTTCTTTCTACATTTTGGATCATATTTACAGTTCCTGTTTGGTCTGGTGTGAACGTTGCTGGTGTTCGACTGAGGGATCTCAATCCGGCCGCTGGAACTGATGCAGATACTGAAAATTGGGGTGAAATTCACACACAAGTCGTCCAGAGGTACCTATTTT-----AAAAAACAATCATATTTAATTGTGTGAATAACTTTAGTGTTCACTTTTAGTGCATATGAAATTATCCGACTAAAGGGTTACACCTCATGGGCAATTGGTTTGAGTGTTTCTATTCTCACAAAAGCCATTTTGAAAAATTCCCGCAACGTCTTCGCGGTCTCAACTTTTGTCCAGGTACTTAATTTT-------ACTATTTTGGTAAGTGTTACGCTA--------------------------------------------CAGCTA--TTTCTATAATGATTTATTCAAATAGGGAATCCATGGAGTCGAACAACCCGTTTTTCTATCCGTCCCATGTGTGGTTGGTGAAAACGGCATTACTGATGTCATCCAACAAACTTTAACTGAAGGTGAACGCAGTCAACTTCAAAAATCAGCTGCCACTTTGAATGAAGTTCAA
>LDHA-C-14b_SK
ATGGCCACCAGCGTCGAAAAACTCAAGACCGAAATCCAGACTCCTGTTGCCCACTCAGGAAGCAAAGTTACCATCGTTGGTGTCGGCCAAGTGGGAATGGCCTGCGCCTTCAGCATCATGACACAGGTAAAAA-TATTTAATTGCAATTAGTCTTTTGACAGCAGTAATACATGAAA-TGG-TTATGGGTTACAG-------GGCATCGCCTCTGAATTGACATTGATCGACGTGATGGAGGACAAACTCAAGGGCGAATTGATGGACATGCAACATGGTTTGGCTTTCCTTGGCAACATTAAAATGACTGCTGGTTCAGGTAATCTATTGTAATTTTTCCATCTT-AATACATATACTAAACAATTTTTTT--AATTTCAATTTT---------------AGATTACGCTCTGTCAGCTGGATCAAAATTGTGCATCGTAACAGCTGGAGCCCGCCAACGTGAAGGCGAATCCCGTTTGAACTTGGTTCAGCGTAATGCCGATATTTTGAAGGGCATGATCCCTAAATTGGTGCAACATAGTCCCGACACTCTTCTTCTCATTGTGTCCAACCCCGTTGATTTGATGACCTATGTTGCTTGGAAACTCAGTGGACTTCCAAAAGAACGCGTCATTGGATCTGGAACAAATTTAGACTCTTCCCGTTTCCGTTTCCTCCTTTCGGAGCGATTTAACGTTGCGCCTAACTCTACCCACGGCTGGATTATCGGAGAACATGGCGACTCCAGTGGTACGTTTGTAAAAGACAA-TCAATATTATCTGACTTCTTCTTTCTACATTTTGGATCATATTTACAGTTCCTGTTTGGTCTGGTGTGAACGTTGCTGGTGTTCGACTGAGGGATCTCAATCCGGCCGCTGGAACTGATGCAGATACTGAAAATTGGGGTGAAATTCACACACAAGTCGTCCAGAGGTACCTATTTT-----AAAAAACAATCATATTTAATTGTGTGAATAACTTTAGTGTTCACTTTTAGTGCATATGAAATTATCCGACTAAAGGGTTACACCTCATGGGCAATTGGTTTGAGTGTTTCTATTCTCACAAAAGCCATTTTGAAAAATTCCCGCAACGTCTTCGCGGTCTCAACTTTTGTCCAGGTACTTAATTTT-------ACTATTTTGGTAAGTGTTACGCTA--------------------------------------------CAGCTA--TTTCTATAATGATTTATTCAAATAGGGAATCCATGGAGTCGAACAACCCGTTTTTCTATCCGTCCCATGTGTGGTTGGTGAAAACGGCATTACTGATGTCATCCAACAAACTTTAACTGAAGGTGAACGCAGTCAACTTCAAAAATCAGCTGCCACTTTGAATGAAGTTCAA
>LDHA-C-15a_MB
ATGGCCACCAGCGTCGAAAAACTCAAGACCGAAATCCAGACTCCTGTTGCCCACTCAGGAAGCAAAGTTACCATCGTTGGTGTCGGCCAAGTGGGAATGGCCTGCGCCTTCAGCATCATGACACAGGTAAAAA-TATTTAATTGCAATTAGTCTTTTGACAGCAGTAATACATGAAA-TGG-TTATGGGTTACAG-------GGCATCGCCTCTGAATTGACATTGATCGACGTGATGGAGGACAAACTCAAGGGCGAATTGATGGACATGCAACATGGTTTGGCTTTCCTTGGCAACATTAAAATGACTGCTGGTTCAGGTAATCTATTGTAATTTTTCCATCTT-AATACATATACTAAACAATTTTTTT--AATTTCAATTTT---------------AGATTACGCTCTGTCAGCTGGATCAAAATTGTGCATCGTAACAGCTGGAGCCCGCCAACGTGAAGGCGAATCCCGTTTGAACTTGGTTCAGCGTAATGCCGATATTTTGAAGGGCATGATCCCTAAATTGGTGCAACATAGTCCCGACACTCTTCTTCTCATTGTGTCCAACCCCGTTGATTTGATGACCTATGTTGCTTGGAAACTCAGTGGACTTCCAAAAGAACGCGTCATTGGATCTGGAACAAATTTAGACTCTTCCCGTTTCCGTTTCCTCCTTTCGGAGCGATTTAACGTTGCGCCTAACTCTACCCACGGCTGGATTATCGGAGAACATGGCGACTCCAGTGGTACGTTTGTAAAAGACAA-TCAATATTATCTGACTTCTTCTTTCTACATTTTGGATCATATTTACAGTTCCTGTTTGGTCTGGTGTGAACGTTGCTGGTGTTCGACTGAGGGATCTCAATCCGGCCGCTGGAACTGATGCAGATACTGAAAATTGGGGTGAAATTCACACACAAGTCGTCCAGAGGTACCTATTTT-----AAAAAACAATCATATTTAATTGTGTGAATAACTTTAGTGTTCACTTTTAGTGCATATGAAATTATCCGACTAAAGGGTTACACCTCATGGGCAATTGGTTTGAGTGTTTCTATTCTCACAAAAGCCATTTTGAAAAATTCCCGCAACGTCTTCGCGGTCTCAACTTTTGTCCAGGTACTTAATTTT-------ACTATTTTGGTAAGTGTTACGCTA--------------------------------------------CAGCTA--TTTCTATAATGATTTATTCAAATAGGGAATCCATGGAGTCGAACAACCCGTTTTTCTATCCGTCCCATGTGTGGTTGGTGAAAACGGCATTACTGATGTCATCCAACAAACTTTAACTGAAGGTGAACGCAGTCAACTTCAAAAATCAGCTGCCACTTTGAATGAAGTTCAA
>LDHA-C-15b_MB
ATGGCCACCAGCGTCGAAAAACTCAAGACCGAAATCCAGACTCCTGTTGCCCACTCAGGAAGCAAAGTTACCATCGTTGGTGTCGGCCAAGTGGGAATGGCCTGCGCCTTCAGCATCATGACACAGGTAAAAA-TATTTAATTGCAATTAGTCTTTTGACAGCAGTAATACATGAAA-TGG-TTATGGGTTACAG-------GGCATCGCCTCTGAATTGACATTGATCGACGTGATGGAGGACAAACTCAAGGGCGAATTGATGGACATGCAACATGGTTTGGCTTTCCTTGGCAACATTAAAATGACTGCTGGTTCAGGTAATCTATTGTAATTTTTCCATCTT-AATACATATACTAAACAATTTTTTT--AATTTCAATTTT---------------AGATTACGCTCTGTCAGCTGGATCAAAATTGTGCATCGTAACAGCTGGAGCCCGCCAACGTGAAGGCGAATCCCGTTTGAACTTGGTTCAGCGTAATGCCGATATTTTGAAGGGCATGATCCCTAAATTGGTGCAACATAGTCCCGACACTCTTCTTCTCATTGTGTCCAACCCCGTTGATTTGATGACCTATGTTGCTTGGAAACTCAGTGGACTTCCAAAAGAACGCGTCATTGGATCTGGAACAAATTTAGACTCTTCCCGTTTCCGTTTCCTCCTTTCGGAGCGATTTAACGTTGCGCCTAACTCTACCCACGGCTGGATTATCGGAGAACATGGCGACTCCAGTGGTACGTTTGTAAAAGACAA-TAAATATTATCTGACTTCTTCTTTCTACATTTTGGATCATATTTACAGTTCCTGTTTGGTCTGGTGTGAACGTTGCTGGTGTTCGACTGAGGGATCTCAATCCGGCCGCTGGAACTGATGCAGATACTGAAAATTGGGGTGAAATTCACACACAAGTCGTCCAGAGGTACCTATTTT-----AAAAAACAATCATATTTAATTGTGTGAATAACTTTAGTGTTCACTTTTAGTGCATATGAAATTATTCGACTAAAGGGTTACACTTCATGGGCAATTGGTTTGAGTGTTTCTATTCTCACAAAAGCCATTTTGAAAAATTCCCGCAACGTCTTCGCGGTCTCAACTTTTGTCCAGGTACTTAATTTT-------ACTATTTTGGTAAGTGTTACGCTA--------------------------------------------CAGCTA--TTTCTATAATGATTTATTCAAATAGGGAATCCATGGAGTCGAACAACCCGTTTTTCTATCCGTCCCATGTGTGGTTGGTGAAAACGGCATTACTGATGTCATCCAACAAACTTTAACTGAAGGTGAACGCAGTCAACTTCAAAAATCAGCTGCCACTTTGAATGAAGTTCAA
>LDHA-C-16a_MB
ATGGCCACCAGCGTCGAAAAACTCAAGACCGAAATCCAGACTCCTGTTGCCCACTCAGGAAGCAAAGTTACCATCGTTGGTGTCGGCCAAGTGGGAATGGCCTGCGCCTTCAGCATCATGACACAGGTAAAAA-TATTTAATTGCAATTAGTCTTTTGACAGCAGTAATACATGAAA-TGG-TTATGGGTTACAG-------GGCATCGCCTCTGAATTGACATTGATCGACGTGATGGAGGACAAACTCAAGGGCGAATTGATGGACATGCAACATGGTTTGGCTTTCCTTGGCAACATTAAAATGACTGCTGGTTCAGGTAATCTATTGTAATTTTTCCATCTT-AATACATATACTAAACAATTTTTT--AAATTTCAATTTT---------------AGATTACGCTCTGTCAGCTGGATCAAAATTGTGCATCGTAACAGCTGGAGCCCGCCAACGTGAAGGCGAATCCCGTTTGAACTTGGTTCAGCGTAATGCCGATATTTTGAAGGGCATGATCCCTAAATTGGTGCAACATAGTCCCGACACTCTTCTTCTCATTGTGTCCAACCCCGTTGATTTGATGACCTATGTTGCTTGGAAACTCAGTGGACTTCCAAAAGAACGCGTCATTGGATCTGGAACAAATTTAGACTCTTCCCGTTTCCGTTTCCTCCTTTCGGAGCGATTTAACGTTGCGCCTAACTCTACCCACGGCTGGATTATCGGAGAACATGGCGACTCCAGTGGTACGTTTGTAAAAGACAA-TAAATATTATCTGACTTCTTCTTTCTACATTTTGGATCATATTTACAGTTCCTGTTTGGTCTGGTGTGAACGTTGCTGGTGTTCGACTGAGGGATCTCAATCCGGCCGCTGGAACTGATGCAGATACTGAAAATTGGGGTGAAATTCACACACAAGTCGTCCAGAGGTACCTATTTT-----AAAAAACAATCATATTTAATTGTGTGAATAACTTTAGTGTTCACTTTTAGTGCATATGAAATTATTCGACTAAAGGGTTACACTTCATGGGCAATTGGTTTGAGTGTTTCTATTCTCACAAAAGCCATTTTGAAAAATTCCCGCAACGTCTTCGCGGTCTCAACTTTTGTCCAGGTACTTAATTTT-------ACTATTTTGGTAAGTGTTACGCTA--------------------------------------------CAGCTA--TTTCTATAATGATTTATTCAAATAGGGAATCCATGGAGTCGAACAACCCGTTTTTCTATCCGTCCCATGTGTGGTTGGTGAAAACGGCATTACTGATGTCATCCAACAAACTTTAACTGAAGGTGAACGCAGTCAACTTCAAAAATCAGCTGCCACTTTGAATGAAGTTCAA
>LDHA-C-16b_MB
ATGGCCACCAGCGTCGAAAAACTCAAGACCGAAATCCAGACTCCTGTTGCCCACTCAGGAAGCAAAGTTACCATCGTTGGTGTCGGCCAAGTGGGAATGGCCTGCGCCTTCAGCATCATGACACAGGTAAAAA-TATTTAATTGCAATTAGTCTTTTGACAGCAGTAATACATGAAA-TGG-TTATGGGTTACAG-------GGCATCGCCTCTGAATTGACATTGATCGACGTGATGGAGGACAAACTCAAGGGCGAATTGATGGACATGCAACATGGTTTGGCTTTCCTTGGCAACATTAAAATGACTGCTGGTTCAGGTAATCTATTGTAATTTTTCCATCTT-AATACATATACTAAACAATTTTTTT--AATTTCAATTTT---------------AGATTACGCTCTGTCAGCTGGATCAAAATTGTGCATCGTAACAGCTGGAGCCCGCCAACGTGAAGGCGAATCCCGTTTGAACTTGGTTCAGCGTAATGCCGATATTTTGAAGGGCATGATCCCTAAATTGGTGCAACATAGTCCCGACACTCTTCTTCTCATTGTGTCCAACCCCGTTGATTTGATGACCTATGTTGCTTGGAAACTCAGTGGACTTCCAAAAGAACGCGTCATTGGATCTGGAACAAATTTAGACTCTTCCCGTTTCCGTTTCCTCCTTTCGGAGCGATTTAACGTTGCGCCTAACTCTACCCACGGCTGGATTATCGGAGAACATGGCGACTCCAGTGGTACGTTTGTAAAAGACAA-TCAATATTATCTGACTTCTTCTTTCTACATTTTGGATCATATTTACAGTTCCTGTTTGGTCTGGTGTGAACGTTGCTGGTGTTCGACTGAGGGATCTCAATCCGGCCGCTGGAACTGATGCAGATACTGAAAATTGGGGTGAAATTCACACACAAGTCGTCCAGAGGTACCTATTTT-----AAAAAACAATCATATTTAATTGTGTGAATAACTTTAGTGTTCACTTTTAGTGCATATGAAATTATCCGACTAAAGGGTTACACCTCATGGGCAATTGGTTTGAGTGTTTCTATTCTCACAAAAGCCATTTTGAAAAATTCCCGCAACGTCTTCGCGGTCTCAACTTTTGTCCAGGTACTTAATTTT-------ACTATTTTGGTAAGTGTTACGCTA--------------------------------------------CAGCTA--TTTCTATAATGATTTATTCAAATAGGGAATCCATGGAGTCGAACAACCCGTTTTTCTATCCGTCCCATGTGTGGTTGGTGAAAACGGCATTACTGATGTCATCCAACAAACTTTAACTGAAGGTGAACGCAGTCAACTTCAAAAATCAGCTGCCACTTTGAATGAAGTTCAA
>LDHA-C-17_SK
ATGGCCACCAGCGTCGAAAAACTCAAGACCGAAATCCAGACTCCTGTTGCCCACTCAGGAAGCAAAGTTACCATCGTTGGTGTCGGCCAAGTGGGAATGGCCTGCGCCTTCAGCATCATGACACAGGTAAAAA-TATTTAATTGCAATTAGTCTTTTGACAGCAGTAATACATGAAA-TGG-TTATGGGTTACAG-------GGCATCGCCTCTGAATTGACATTGATCGACGTGATGGAGGACAAACTCAAGGGCGAATTGATGGACATGCAACATGGTTTGGCTTTCCTTGGCAACATTAAAATGACTGCTGGTTCAGGTAATCTATTGTAATTTTTCCATCTT-AATACATATACTAAACAATTTTTTT--AATTTCAATTTT---------------AGATTACGCTCTGTCAGCTGGATCAAAATTGTGCATCGTAACAGCTGGAGCCCGCCAACGTGAAGGCGAATCCCGTTTGAACTTGGTTCAGCGTAATGCCGATATTTTGAAGGGCATGATCCCTAAATTGGTGCAACATAGTCCCGACACTCTTCTTCTCATTGTGTCCAACCCCGTTGATTTGATGACCTATGTTGCTTGGAAACTCAGTGGACTTCCAAAAGAACGCGTCATTGGATCTGGAACAAATTTAGACTCTTCCCGTTTCCGTTTCCTCCTTTCGGAGCGATTTAACGTTGCGCCTAACTCTACCCACGGCTGGATTATCGGAGAACATGGCGACTCCAGTGGTACGTTTGTAAAAGACAA-TCAATATTATCTGACTTCTTCTTTCTACATTTTGGATCATATTTACAGTTCCTGTTTGGTCTGGTGTGAACGTTGCTGGTGTTCGACTGAGGGATCTCAATCCGGCCGCTGGAACTGATGCAGATACTGAAAATTGGGGTGAAATTCACACACAAGTCGTCCAGAGGTACCTATTTT-----AAAAAACAATCATATTTAATTGTGTGAATAACTTTAGTGTTCACTTTTAGTGCATATGAAATTATCCGACTAAAGGGTTACACCTCATGGGCAATTGGTTTGAGTGTTTCTATTCTCACAAAAGCCATTTTGAAAAATTCCCGCAACGTCTTCGCGGTCTCAACTTTTGTCCAGGTACTTAATTTT-------ACTATTTTGGTAAGTGTTACGCTA--------------------------------------------CAGCTA--TTTCTATAATGATTTATTCAAATAGGGAATCCATGGAGTCGAACAACCCGTTTTTCTATCCGTCCCATGTGTGGTTGGTGAAAACGGCATTACTGATGTCATCCAACAAACTTTAACTGAAGGTGAACGCAGTCAACTTCAAAAATCAGCTGCCACTTTGAATGAAGTTCAA
>LDHA-MEL_OR
ATGGCCACCAGCGTCGATAAACTCAAGACCGAAATCCAGACGCCTGTTGCCCACTCAGGAAGCAAAGTTACCATCGTTGGTGTCGGCCAAGTGGGAATGGCCTGCGCCTTCAGCATCATGACACAGGTAAAAA-TATTTAATTGCAATTAGTCTTTTGACAGCAGTAATACATGAAA-TGG-TTATGGGTTACAG-------GGCATCGCCTCTGAATTGACATTGATCGACGTGATGGAGGACAAACTCAAGGGCGAATTGATGGACATGCAACATGGTTTGGCTTTCCTTGGCAACATTAAAATGACTGCTGGTTCAGGTAATCTATTGTAATTTTTCCATCTT-AATACATATACTGAAAAATTTTTT--TAATTTCAATTTT---------------AGATTACGCTCTGTCAGCTGGATCAAAATTGTGCATCGTAACAGCTGGAGCCCGCCAACGTGAAGGCGAATCCCGTTTGAACTTGGTTCAGCGTAATGCCGATATTTTGAAGGGCATGATCCCTAAATTGGTGCAACATAGTCCCGACACTCTTCTTCTCATTGTGTCCAACCCCGTTGATTTGATGACCTATGTTGCTTGGAAACTCAGTGGACTTCCAAAAGAACGCGTTATTGGATCTGGAACAAATTTAGACTCTTCCCGTTTCCGTTTCCTCCTTTCAGAGCGATTTAACGTTGCGCCCAACTCTACCCACGGCTGGATTATCGGAGAACATGGCGACTCCAGTGGTACGTTTGTAAAAGACAA-TCAATATTATCTGACTTCTTCTTTCTACATTTTGGATCATATTTACAGTTCCTGTTTGGTCTGGTGTGAACGTTGCTGGTGTTCGACTGAGGGATCTCAATCCGGCCGCTGGAACTGATGCAGATACTGAAAATTGGGGTGAAATTCACACACAAGTCGTCCAGAGGTACCTATTT------AAAAAACAATCATATTTAATTGTGGGAATAACTTTAGTGTTCACTTTTAGTGCATATGAAATTATCCGACTAAAGGGTTACACCTCATGGGCAATTGGTTTGAGTGTTTCTATTCTCACAAAAGCCATTTTGAAAAATTCCCGCAACGTTTTCGCGGTCTCAACTTTTGTCCAGGTACTTAATTTT-------ACTATTTTGGTAAGTGTTACGCTA--------------------------------------------CAGCTA--ATTCTATAATGATTTATTCAAATAGGGAATCCATGGAGTCGAACAACCCGTTTTTCTATCCGTCCCATGTGTGGTTGGTGAAAACGGCATTACTGATGTCATCCAACAAACTTTAACTGAAGGTGAACGCAGTCAACTTCAAAAATCAGCTGCCACTTTGAATGAAGTTCAA
>LDHA-MID-01a_MB
ATGGCCACCAGCGTCGATAAACTCAAGACCGAAATCCAGACTCCTGTTGCTCACTCAGGAAGCAAAGTTACCATCGTTGGTGTCGGCCAAGTGGGAATGGCCTGCGCCTTCAGCATCATGACACAGGTAAAAA-TATTTAATTGCAATCAGTCTTTTGACAGCAGTAATACATGAAA-TGG-TTATGGGACATGGGTTACAGGGCATCGCCTCTGAATTGACATTGATCGACGTGATGGAGGACAAACTCAAGGGCGAATTGATGGACATGCAACATGGTTTGGCTTTCCTTGGCAACATTAAAATGACTGCTGGTTCAGGTAATCTATTGTAATTTTTCCATCTT-AATACATATACTAAACAATTTTTT--AAATTTCAATTTT---------------AGATTACGCTCTGTCAGCTGGATCAAAATTGTGCATCGTAACAGCTGGAGCCCGCCAACGTGAAGGCGAATCCCGTTTGAACTTGGTTCAGCGTAATGCCGATATTTTGAAGGGCATGATCCCTAAATTGGTGCAACATAGTCCCGACACTCTTCTTCTCATTGTTTCCAACCCCGTTGATTTGATGACCTATGTTGCTTGGAAACTCAGTGGACTTCCAAAAGAACGCGTCATTGGATCTGGAACAAATTTAGACTCTTCCCGTTTCCGTTTCCTCCTTTCGGAGCGATTTAACGTTGCGCCCAACTCTACCCACGGCTGGATTATCGGAGAACATGGCGACTCCAGTGGTACGTTTGTAAAAGACAA-TCAATATTATCTGACTTCTTCTTTCTACATTTTGGATCATATTTACAGTTCCTGTTTGGTCTGGTGTGAACGTTGCTGGTGTTCGACTGAGGGATCTCAATCCGGCCGCTGGAACTGATGCAGATACTGAAAATTGGGGTCAAATTCACACACAAGTCGTCCAGAGGTACCTATTTT-----AAAAAACAATCATATTTAATTGTGTGAATAACTTTAGTGTTCACTTTTAGTGCATATGAAATTATCCGACTAAAGGGTTACACCTCATGGGCAATTGGTTTGAGTGTTTCTATTCTCACAAAAGCCATTTTGAAAAATTCCCGCAACGTCTTCGCGGTCTCAACTTTTGTCCAGGTACTTAATTTTACTAATTACTATTTTGGTAAGTGTTACGCTA--------------------------------------------CAGCGA--TTTCTATAATGATTTATTCAAATAGGGAATCCATGGAGTCGAACAACCCGTTTTTCTATCCGTCCCATGTGTGGTTGGTGAAAACGGCATTACTGATGTCATCCAACAAACTTTAACTGAAGGTGAACGCAGTCAACTTCAAAAATCAGCTGCCACTTTGAATGAAGTTCAA
>LDHA-MID-01b_MB
ATGGCCACCAGCGTCGATAAACTCAAGACCGAAATCCAGACTCCTGTTGCCCACTCAGGAAGCAAAGTTACCATCGTTGGTGTCGGCCAAGTGGGAATGGCCTGCGCCTTCAGCATCATGACACAGGTAAAAA-TATTTAATTGCAATCAGTCTTTTGACAGCAGTAATACATGAAA-TGG-TTATGGGTTACAG-------GGCATCGCCTCTGAATTAACATTGATCGACGTGATGGAGGACAAACTCAAGGGCGAATTGATGGACATGCAACATGGTTTGGCTTTCCTTGGCAACATTAAAATGACTGCTGGTTCAGGTAATCTATTGTAATTTTTCCATCTT-AATACATATACTAAACAATTTTTT--AAATTTCAATTTT---------------AGATTACGCTCTGTCAGCTGGATCAAAATTGTGCATCGTAACAGCTGGAGCCCGCCAGCGTGAAGGCGAATCCCGTTTGAACTTGGTTCAGCGTAATGCCGATATTTTGAAGGGCATGATCCCTAAATTGGTGCAACATAGTCCCGACACTCTTCTTCTCATTGTTTCCAACCCCGTTGATTTGATGACCTATGTTGCTTGGAAACTCAGTGGACTTCCAAAAGAACGCGTCATTGGATCTGGAACAAATTTAGACTCTTCCCGTTTCCGTTTCCTCCTTTCGGAGCGATTTAACGTTGCGCCCAACTCTACCCACGGCTGGATTATCGGAGAACATGGCGACTCCAGTGGTACGTTTGTAAAAGACAA-TCAATATTATCTGACTTCTTCTTTCTACATTTTGGATCATATTTACAGTTCCTGTTTGGTCTGGTGTGAACGTTGCTGGTGTTCGACTGAGGGATCTCAATCCGGCCGCTGGAACTGATGCAGATACTGAAAATTGGGGTCAAATTCACACACAAGTCGTCCAGAGGTACCTATTTT-----AAAAAACAATCATATTTAATTGTGTGAATAACTTTAGTGTTCACTTTTAGTGCATATGAAATTATCCGACTAAAGGGTTACACCTCATGGGCAATTGGTTTGAGTGTTTCTATTCTCACAAAAGCCATTTTGAAAAATTCCCGCAACGTCTTCGCGGTCTCAACTTTTGTCCAGGTACTTAATTTT-------ACTATTTTGGTAATTGTTACGCTA--------------------------------------------CAGCTA--TTTCTATAATGATTTATTCAAATAGGGAATCCATGGAGTCGAACAACCCGTTTTTCTATCCGTCCCATGTGTGGTTGGTGAAAACGGCATTACTGATGTCATCCAACAAACTTTAACTGAAGGTGAACGCAGTCAACTTCAAAAATCAGCTGCCACTTTGAATGAAGTTCAA
>LDHA-MID-01c_MB
ATGGCCACCAGCGTCGAAAAACTCAAGACCGAAATCCAGACTCCTGTTGCCCACTCAGGAAGCAAAGTTACCATCGTTGGTGTCGGCCAAGTGGGAATGGCCTGCGCCTTCAGCATCATGACACAGGTAAAAA-TATTTAATTGCAATTAGTCTTTTGACAGCAGTAATACATGAAA-TGG-TTATGGGTTACAG-------GGCATCGCCTCTGAATTGACATTGATCGACGTGATGGAGGACAAACTCAAGGGCGAATTGATGGACATGCAACATGGTTTGGCTTTCCTTGGCAACATTAAAATGACTGCTGGTTCAGGTAATCTATTGTAATTTTTCCATCTT-AATACATATACTAAACAATTTTTTT--AATTTCAATTTT---------------AGATTACGCTCTGTCAGCTGGATCAAAATTGTGCATCGTAACAGCTGGAGCCCGCCAACGTGAAGGCGAATCCCGTTTGAACTTGGTTCAGCGTAATGCCGATATTTTGAAGGGCATGATCCCTAAATTGGTGCAACATAGTCCCGACACTCTTCTTCTCATTGTGTCCAACCCCGTTGATTTGATGACCTATGTTGCTTGGAAACTCAGTGGACTTCCAAAAGAACGCGTCATTGGATCTGGAACAAATTTAGACTCTTCCCGTTTCCGTTTCCTCCTTTCGGAGCGATTTAACGTTGCGCCTAACTCTACCCACGGCTGGATTATCGGAGAACATGGCGACTCCAGTGGTACGTTTGTAAAAGACAA-TCAATATTATCTGACTTCTTCTTTCTACATTTTGGATCATATTTACAGTTCCTGTTTGGTCTGGTGTGAACGTTGCTGGTGTTCGACTGAGGGATCTCAATCCGGCCGCTGGAACTGATGCAGATACTGAAAATTGGGGTGAAATTCACACACAAGTCGTCCAGAGGTACCTATTTT-----AAAAAACAATCATATTTAATTGTGTGAATAACTTTAGTGTTCACTTTTAGTGCATATGAAATTATCCGACTAAAGGGTTACACCTCATGGGCAATTGGTTTGAGTGTTTCTATTCTCACAAAAGCCATTTTGAAAAATTCCCGCAACGTCTTCGCGGTCTCAACTTTTGTCCAGGTACTTAATTTT-------ACTATTTTGGTAAGTGTTACGCTA--------------------------------------------CAGCTA--TTTCTATAATGATTTATTCAAATAGGGAATCCATGGAGTCGAACAACCCGTTTTTCTATCCGTCCCATGTGTGGTTGGTGAAAACGGCATTACTGATGTCATCCAACAAACTTTAACTGAAGGTGAACGCAGTCAACTTCAAAAATCAGCTGCCACTTTGAATGAAGTTCAA
>LDHA-MID-02a_BAF
ATGGCCACCAGCGTCGATAAACTCAAGACCGAAATCCAGACTCCTGTTGCTCACTCAGGAAGCAAAGTTACCATCGTTGGTGTCGGCCAAGTGGGAATGGCCTGCGCCTTCAGCATCATGACACAGGTAAAAA-TATTTAATTGCAATCAGTCTTTTGACAGCAGTAATACATGAAA-TGG-TTATGGGACATGGGTTACAGGGCATCGCCTCTGAATTGACATTGATCGACGTGATGGAGGACAAACTCAAGGGCGAATTGATGGACATGCAACATGGTTTGGCTTTCCTTGGCAACATTAAAATGACTGCTGGTTCAGGTAATCTATTGTAATTTTTCCATCTT-AATACATATACTAAACAATTTTTT--AAATTTCAATTTT---------------AGATTACGCTCTGTCAGCTGGATCAAAATTGTGCATCGTAACAGCTGGAGCCCGCCAACGTGAAGGCGAATCCCGTTTGAACTTGGTTCAGCGTAATGCCGATATTTTGAAGGGCATGATCCCTAAATTGGTGCAACATAGTCCCGACACTCTTCTTCTCATTGTTTCCAACCCCGTTGATTTGATGACCTATGTTGCTTGGAAACTCAGTGGACTTCCAAAAGAACGCGTCATTGGATCTGGAACAAATTTAGACTCTTCCCGTTTCCGTTTCCTCCTTTCGGAGCGATTTAACGTTGCGCCCAACTCTACCCACGGCTGGATTATCGGAGAACATGGCGACTCCAGTGGTACGTTTGTAAAAGACAA-TCAATATTATCTGACTTCTTCTTTCTACATTTTGGATCATATTTACAGTTCCTGTTTGGTCTGGTGTGAACGTTGCTGGTGTTCGACTGAGGGATCTCAATCCGGCCGCTGGAACTGATGCAGATACTGAAAATTGGGGTCAAATTCACACACAAGTCGTCCAGAGGTACCTATTTT-----AAAAAACAATCATATTTAATTGTGTGAATAACTTTAGTGTTCACTTTTAGTGCATATGAAATTATCCGACTAAAGGGTTACACCTCATGGGCAATTGGTTTGAGTGTTTCTATTCTCACAAAAGCCATTTTGAAAAATTCCCGCAACGTCTTCGCGGTCTCAACTTTTGTCCAGGTACTTAATTTTACTAATTACTATTTTGGTAAGTGTTACGCTA--------------------------------------------CAGCGA--TTTCTATAATGATTTATTCAAATAGGGAATCCATGGAGTCGAACAACCCGTTTTTCTATCCGTCCCATGTGTGGTTGGTGAAAACGGCATTACTGATGTCATCCAACAAACTTTAACTGAAGGTGAACGCAGTCAACTTCAAAAATCAGCTGCCACTTTGAATGAAGTTCAA
>LDHA-MID-02b_BAF
ATGGCCACCAGCGTCGATAAACTCAAGACCGAAATCCAGACTCCTGTTGCTCACTCAGGAAGCAAAGTTACCATCGTTGGTGTCGGCCAAGTGGGAATGGCCTGCGCCTTCAGCATCATGACACAGGTAAAAA-TATTTAATTGCAATCAGTCTTTTGACAGCAGTAATACATGAAA-TGGGACATGGGTTACAG-------GGCATCGCCTCTGAATTGACATTGATCGACGTGATGGAGGACAAACTCAAGGGCGAATTGATGGACATGCAACATGGTTTGGCTTTCCTTGGCAACATTAAAATGACTGCTGGTTCAGGTAATCTATTGTAATTTTTCCATCTT-AATACATATACTAAACAATTTTTT--AAATTTCAATTTT---------------AGATTACGCTCTGTCAGCTGGATCAAAATTGTGCATCGTAACAGCTGGAGCCCGCCAACGTGAAGGCGAATCCCGTTTGAACTTGGTTCAGCGTAATGCCGATATTTTGAAGGGCATGATCCCTAAATTGGTGCAACATAGTCCCGACACTCTTCTTCTCATTGTTTCCAACCCCGTTGATTTGATGACCTATGTTGCTTGGAAACTCAGTGGACTTCCAAAAGAACGCGTCATTGGATCTGGAACAAATTTAGACTCTTCCCGTTTCCGTTTCCTCCTTTCGGAGCGATTTAACGTTGCGCCCAACTCTACCCACGGCTGGATTATCGGAGAACATGGCGACTCCAGTGGTACGTTTGTAAAAGACAA-TCAATATTATCTGACTTCTTCTTTCTACATTTTGGATCATATTTACAGTTCCTGTTTGGTCTGGTGTGAACGTTGCTGGTGTTCGACTGAGGGATCTCAATCCGGCCGCTGGAACTGATGCAGATACTGAAAATTGGGGTCAAATTCACACACAAGTCGTCCAGAGGTACCTATTTT-----AAAAAACAATCATATTTAATTGTGTGAATAACTTTAGTGTTCACTTTTAGTGCATATGAAATTATCCGACTAAAGGGTTACACCTCATGGGCAATTGGTTTGAGTGTTTCTATTCTCACAAAAGCCATTTTGAAAAATTCCCGCAACGTCTTCGCGGTCTCAACTTTTGTCCAGGTACTTAATTTT-------ACTATTTTGGTAAGTGTTACGCTA--------------------------------------------CAGCGA--TTTCTATAATGATTTATTCAAATAGGGAATCCATGGAGTCGAACAACCCGTTTTTCTATCCGTCCCATGTGTGGTTGGTGAAAACGGCATTACTGATGTCATCCAACAAACTTTAACTGAAGGTGAACGCAGTCAACTTCAAAAATCAGCTGCCACTTTGAATGAAGTTCAA
>LDHA-OBT_IL
ATGGCCACCAGCGTCGATAAACTTAAGACCGAAATCCAGACCCCTGTTGCCCACTCAGGAAGCAAAGTTACCATCGTTGGTGTCGGCCAAGTGGGAATGGCCTGCGCCTTCAGCATCATGACACAGGTAAAAA---TTTAATTGCAATTAGACTTTTGACAGCAGTAATACGTGAAA-TGT-TTATGGTTTACAG-------GGAATCGCCTCTGAATTGACATTGATCGACGTGATGGAGGACAAACTCAAGGGTGAATTGATGGACATGCAACATGGTTTGGCTTTCCTTGGCAACATTAAAATGACTGCTGGTTCAGGTAACCAGTTTTAGTTTTCCCACCTT-AATACATATTCTAAACA-TTTTTC--AAATTTAAATTTT---------------AGATTACGCTCTGTCAGCTGGATCAAAACTGTGCATCGTAACAGCTGGAGCCCGCCAACGTGAAGGCGAATCCCGTTTGAATTTGGTTCAACGCAATGCCGATATTTTGAAGGGCATGATCCCTAAATTGGTCCAACATAGTCCCGACACTCTTCTTCTCATTGTTTCCAACCCTGTTGATTTGATGACCTATGTTGCTTGGAAGCTCAGTGGACTTCCAAAAGAACGCGTCATTGGATCTGGAACAAATTTAGACTCTTCCCGTTTCCGTTTCCTTCTTTCGGAGCGATTTAACGTCGCTCCCAACTCTACCCACGGCTGGATTATCGGAGAACATGGCGACTCCAGTGGTACGT----ACAAGACAA-TCAATGTTATCGGGTTTGTTCTTTCTACATATTGGTTCATATTTACAGTTCCTGTTTGGTCTGGTGTTAACGTTGCTGGTGTTCGACTGAGGGATCTCAACCCGGCCGCTGGAACTGATGCAGATACTGAAAATTGGGGTCAAATTCACACACAAGTCGTCCAGAGGTAGCTATTTT------AACAAGATTCATATTTAATTGTGTGAATAACCTTAGTTTCCACTTTTAGTGCATATGAAATTATCCGTCTGAAGGGTTACACCTCATGGGCAATTGGTTTGAGTGTTTCTATTCTCACAAAAGCCATTTTGAAAAATTCCCGCAACGTCTTCGCGGTCTCAACTTTTGTCCAGGTACTTTATTTT-------ACCATTTTGGTAAGTATTACACCA--------------------------------------------CAGATA--TTTTTACAATAATTTATTCAAATAGGGAATCCATGGAGTCGAACAACCCGTTTTTCTATCCGTCCCATGTGTGGTTGGTGAAAACGGCATTACTGATGTCATCCAACAAACTTTAACTGAAGGTGAACGCAGTCAACTTCAAAAATCAGCTGCCACTTTGAATGAAGTTCAA
>LDHA-SAPC-01a_BOL
ATGGCCACCAGCGTCGATAAACTTAAGACCGAAATCCAGACTCCTGTTGCCCACTCAGGAAGCAAAGTTACCATCGTTGGTGTCGGCCAAGTGGGAATGGCTTGCGCCTTCAGCATCATGACACAGGTAAAAA-TATTTAATTGCAATTAGTCTTTTGACAGCAGTAATACATGAAA-TGG-TTATGGGTTACAG-------GGCATCGCCTCTGAATTGACATTGATCGACGTGATGGAGGACAAACTCAAGGGCGAATTGATGGACATGCAACATGGTTTGGCTTTCCTTGGCAACATTAAAATGACTGCTGGTTCAGGTAATCTATTGTAATTTTTCCATCAA-AATACATATTCTAAACAATTTTTT--AAATTTAAATTTT---------------AGATTACGCTCTGTCAGCTGGATCAAAATTGTGCATCGTAACAGCTGGAGCCCGCCAACGTGAAGGCGAATCCCGTTTGAACTTGGTTCAGCGTAATGCCGATATTTTGAAGGGCATGATCCCTAAATTGGTGCAACATAGTCCCGACACTCTTCTTCTCATTGTGTCCAACCCCGTTGATTTGATGACCTATGTTGCTTGGAAACTCAGTGGACTTCCAAAAGAACGCGTCATTGGATCTGGAACAAATTTAGACTCTTCCCGTTTCCGTTTCCTCCTTTCGGAGCGATTTAACGTTGCGCCCAACTCTACCCACGGCTGGATTATCGGAGAACATGGCGACTCCAGTGGTACGTTTGTAAAAGACAA-TCAATATTATCTGACTTCTTCTTTCTACATTTTGGATCATATTTACAGTTCCTGTTTGGTCTGGTGTGAACGTTGCTGGTGTTCGACTGAGGGATCTCAATCCGGCCGCTGGAACTGATGCCGATACTGAAAATTGGGGTCAAATTCACACACAAGTCGTCCAGAGGTACCAATTAAAATAAACAAAACAATCATATTTAATTGTGTGAATAACTTTAGTGTTCACTTTTAGTGCATATGAAATTATCCGACTAAAGGGTTACACCTCATGGGCAATTGGTTTGAGTGTTTCTATTCTCACAAAAGCCATTTTGAAAAATTCCCGCAACGTCTTCGCGGTCTCAACTTTTGTCCAGGTACTTAATTTT-------ACTATTTTGGTAAGTGTTAAGCTA--------------------------------------------CAGCTA--TTTCTATAATGATTTATTCAAATAGGGAATCCATGGAGTCGAACAACCCGTTTTTCTATCCGTCCCATGTGTGGTTGGTGAAAACGGCATTACTGATGTCATCCAACAAACTTTAACTGAAGGTGAACGCAGTCAACTTCAAAAATCAGCTGCCACTTTGAATGAAGTTCAA
>LDHA-SAPC-01b_BOL
ATGGCCACCAGCGTCGAAAAACTCAAGACCGAAATCCAGACTCCTGTTGCCCACTCAGGAAGCAAAGTTACCATCGTTGGTGTCGGCCAAGTGGGAATGGCCTGCGCCTTCAGCATCATGACACAGGTAAAAA-TATTTAATTGCAATTAGTCTTTTGACAGCAGTAATACATGAAA-TGG-TTATGGGTTACAG-------GGCATCGCCTCTGAATTGACATTGATCGACGTGATGGAGGACAAACTCAAGGGCGAATTGATGGACATGCAACATGGTTTGGCTTTCCTTGGCAACATTAAAATGACTGCTGGTTCAGGTAATCTATTGTAATTTTTCCATCTT-AATACATATACTAAACAATTTTTTT--AATTTCAATTTT---------------AGATTACGCTCTGTCAGCTGGATCAAAATTGTGCATCGTAACAGCTGGAGCCCGCCAACGTGAAGGCGAATCCCGTTTGAACTTGGTTCAGCGTAATGCCGATATTTTGAAGGGCATGATCCCTAAATTGGTGCAACATAGTCCCGACACTCTTCTTCTCATTGTGTCCAACCCCGTTGATTTGATGACCTATGTTGCTTGGAAACTCAGTGGACTTCCAAAAGAACGCGTCATTGGATCTGGAACAAATTTAGACTCTTCCCGTTTCCGTTTCCTCCTTTCGGAGCGATTTAACGTTGCGCCTAACTCTACCCACGGCTGGATTATCGGAGAACATGGCGACTCCAGTGGTACGTTTGTAAAAGACAA-TCAATATTATCTGACTTCTTCTTTCTACATTTTGGATCATATTTACAGTTCCTGTTTGGTCTGGTGTGAACGTTGCTGGTGTTCGACTGAGGGATCTCAATCCGGCCGCTGGAACTGATGCAGATACTGAAAATTGGGGTGAAATTCACACACAAGTCGTCCAGAGGTACCTATTTT-----AAAAAACAATCATATTTAATTGTGTGAATAACTTTAGTGTTCACTTTTAGTGCATATGAAATTATCCGACTAAAGGGTTACACCTCATGGGCAATTGGTTTGAGTGTTTCTATTCTCACAAAAGCCATTTTGAAAAATTCCCGCAACGTCTTCGCGGTCTCAACTTTTGTCCAGGTACTTAATTTT-------ACTATTTTGGTAAGTGTTACGCTA--------------------------------------------CAGCTA--TTTCTATAATGATTTATTCAAATAGGGAATCCATGGAGTCGAACAACCCGTTTTTCTATCCGTCCCATGTGTGGTTGGTGAAAACGGCATTACTGATGTCATCCAACAAACTTTAACTGAAGGTGAACGCAGTCAACTTCAAAAATCAGCTGCCACTTTGAATGAAGTTCAA
>LDHA-SAPC-02a_PER
ATGGCCACCAGCGTCGATAAACTTAAGACCGAAATCCAGACTCCTGTTGCCCACTCAGGAAGCAAAGTTACCATCGTTGGTGTCGGCCAAGTGGGAATGGCTTGCGCCTTCAGCATCATGACACAGGTAAAAA-TATTTAATTGCAATTAGTCTTTTGACAGCAGTAATACATGAAA-TGG-TTATGGGTTACAG-------GGCATCGCCTCTGAATTGACATTGATCGACGTGATGGAGGACAAACTCAAGGGCGAATTGATGGACATGCAACATGGTTTGGCTTTCCTTGGCAACATTAAAATGACTGCTGGTTCAGGTAATCTATTGTAATTTTTCCATCAA-AATACATATTCTAAACAATTTTTT--AAATTTAAATTTT---------------AGATTACGCTCTGTCAGCTGGATCAAAATTGTGCATCGTAACAGCTGGAGCCCGCCAACGTGAAGGCGAATCCCGTTTGAACTTGGTTCAGCGTAATGCCGATATTTTGAAGGGCATGATCCCTAAATTGGTGCAACATAGTCCCGACACTCTTCTTCTCATTGTGTCCAACCCCGTTGATTTGATGACCTATGTTGCTTGGAAACTCAGTGGACTTCCAAAAGAACGCGTCATTGGATCTGGAACAAATTTAGACTCTTCCCGTTTCCGTTTCCTCCTTTCGGAGCGATTTAACGTTGCGCCCAACTCTACCCACGGCTGGATTATCGGAGAACATGGCGACTCCAGTGGTACGTTTGTAAAAGACAA-TCAATATTATCTGACTTCTTCTTTCTACATTTTGGATCATATTTACAGTTCCTGTTTGGTCTGGTGTGAACGTTGCTGGTGTTCGACTGAGGGATCTCAATCCGGCCGCTGGAACTGATGCCGATACTGAAAATTGGGGTCAAATTCACACACAAGTCGTCCAGAGGTACCAATTAAAATAAACAAAACAATCATATTTAATTGTGTGAATAACTTTAGTGTTCACTTTTAGTGCATATGAAATTATCCGACTAAAGGGTTACACCTCATGGGCAATTGGTTTGAGTGTTTCTATTCTCACAAAAGCCATTTTGAAAAATTCCCGCAACGTCTTCGCGGTCTCAACTTTTGTCCAGGTACTTAATTTT-------ACTATTTTGGTAAGTGTTAAGCTA--------------------------------------------CAGCTA--TTTCTATAATGATTTATTCAAATAGGGAATCCATGGAGTCGAACAACCCGTTTTTCTATCCGTCCCATGTGTGGTTGGTGAAAACGGCATTACTGATGTCATCCAACAAACTTTAACTGAAGGTGAACGCAGTCAACTTCAAAAATCAGCTGCCACTTTGAATGAAGTTCAA
>LDHA-SAPC-02b_PER
ATGGCCACCAGCGTCGAAAAACTCAAGACCGAAATCCAGACTCCTGTTGCCCACTCAGGAAGCAAAGTTACCATCGTTGGTGTCGGCCAAGTGGGAATGGCCTGCGCCTTCAGCATCATGACACAGGTAAAAA-TATTTAATTGCAATTAGTCTTTTGACAGCAGTAATACATGAAA-TGG-TTATGGGTTACAG-------GGCATCGCCTCTGAATTGACATTGATCGACGTGATGGAGGACAAACTCAAGGGCGAATTGATGGACATGCAACATGGTTTGGCTTTCCTTGGCAACATTAAAATGACTGCTGGTTCAGGTAATCTATTGTAATTTTTCCATCTT-AATACATATACTAAACAATTTTTTT--AATTTCAATTTT---------------AGATTACGCTCTGTCAGCTGGATCAAAATTGTGCATCGTAACAGCTGGAGCCCGCCAACGTGAAGGCGAATCCCGTTTGAACTTGGTTCAGCGTAATGCCGATATTTTGAAGGGCATGATCCCTAAATTGGTGCAACATAGTCCCGACACTCTTCTTCTCATTGTGTCCAACCCCGTTGATTTGATGACCTATGTTGCTTGGAAACTCAGTGGACTTCCAAAAGAACGCGTCATTGGATCTGGAACAAATTTAGACTCTTCCCGTTTCCGTTTCCTCCTTTCGGAGCGATTTAACGTTGCACCTAACTCTACCCACGGCTGGATTATCGGAGAACATGGCGACTCCAGTGGTACGTTTGTAAAAGACAA-TCAATATTATCTGACTTCTTCTTTCTACATTTTGGATCATATTTACAGTTCCTGTTTGGTCTGGTGTGAACGTTGCTGGTGTTCGACTGAGGGATCTCAATCCGGCCGCTGGAACTGATGCAGATACTGAAAATTGGGGTGAAATTCACACACAAGTCGTCCAGAGGTACCTATTTT-----AAAAAACAATCATATTTAATTGTGTGAATAACTTTAGTGTTCACTTTTAGTGCATATGAAATTATCCGACTAAAGGGTTACACCTCATGGGCAATTGGTTTGAGTGTTTCTATTCTCACAAAAGCCATTTTGAAAAATTCCCGCAACGTCTTCGCGGTCTCAACTTTTGTCCAGGTACTTAATTTT-------ACTATTTTGGTAAGTGTTACGCTA--------------------------------------------CAGCTA--TTTCTATAATGATTTATTCAAATAGGGAATCCATGGAGTCGAACAACCCGTTTTTCTATCCGTCCCATGTGTGGTTGGTGAAAACGGCATTACTGATGTCATCCAACAAACTTTAACTGAAGGTGAACGCAGTCAACTTCAAAAATCAGCTGCCACTTTGAATGAAGTTCAA
>LDHA-SAPC-03a_BOL
ATGGCCACCAGCGTCGATAAACTTAAGACCGAAATCCAGACTCCTGTTGCCCACTCAGGAAGCAAAGTTACCATCGTTGGTGTCGGCCAAGTGGGAATGGCTTGCGCCTTCAGCATCATGACACAGGTAAAAA-TATTTAATTGCAATTAGTCTTTTGACAGCAGTAATACATGAAA-TGG-TTATGGGTTACAG-------GGCATCGCCTCTGAATTGACATTGATCGACGTGATGGAGGACAAACTCAAGGGCGAATTGATGGACATGCAACATGGTTTGGCTTTCCTTGGCAACATTAAAATGACTGCTGGTTCAGGTAATCTATTGTAATTTTTCCATCAA-AATACATATTCTAAACAATTTTTT--AAATTTAAATTTT---------------AGATTACGCTCTGTCAGCTGGATCAAAATTGTGCATCGTAACAGCTGGAGCCCGCCAACGTGAAGGCGAATCCCGTTTGAACTTGGTTCAGCGTAATGCCGATATTTTGAAGGGCATGATCCCTAAATTGGTGCAACATAGTCCCGACACTCTTCTTCTCATTGTGTCCAACCCCGTTGATTTGATGACCTATGTTGCTTGGAAACTCAGTGGACTTCCAAAAGAACGCGTCATTGGATCTGGAACAAATTTAGACTCTTCCCGTTTCCGTTTCCTCCTTTCGGAGCGATTTAACGTTGCGCCCAACTCTACCCACGGCTGGATTATCGGAGAACATGGCGACTCCAGTGGTACGTTTGTAAAAGACAA-TCAATATTATCTGACTTCTTCTTTCTACATTTTGGATCATATTTACAGTTCCTGTTTGGTCTGGTGTGAACGTTGCTGGTGTTCGACTGAGGGATCTCAATCCGGCCGCTGGAACTGATGCCGATACTGAAAATTGGGGTCAAATTCACACACAAGTCGTCCAGAGGTACCAATTAAAATAAACAAAACAATCATATTTAATTGTGTGAATAACTTTAGTGTTCACTTTTAGTGCATATGAAATTATCCGACTAAAGGGTTACACCTCATGGGCAATTGGTTTGAGTGTTTCTATTCTCACAAAAGCCATTTTGAAAAATTCCCGCAACGTCTTCGCGGTCTCAACTTTTGTCCAGGTACTTAATTTT-------ACTATTTTGGTAAGTGTTAAGCTA--------------------------------------------CAGCTA--TTTCTATAATGATTTATTCAAATAGGGAATCCATGGAGTCGAACAACCCGTTTTTCTATCCGTCCCATGTGTGGTTGGTGAAAACGGCATTACTGATGTCATCCAACAAACTTTAACTGAAGGTGAACGCAGTCAACTTCAAAAATCAGCTGCCACTTTGAATGAAGTTCAA
>LDHA-SAPC-03b_BOL
ATGGCCACCAGCGTCGAAAAACTCAAGACCGAAATCCAGACTCCTGTTGCCCACTCAGGAAGCAAAGTTACCATCGTTGGTGTCGGCCAAGTGGGAATGGCCTGCGCCTTCAGCATCATGACACAGGTAAAAA-TATTTAATTGCAATTAGTCTTTTGACAGCAGTAATACATGAAA-TGG-TTATGGGTTACAG-------GGCATCGCCTCTGAATTGACATTGATCGACGTGATGGAGGACAAACTCAAGGGCGAATTGATGGACATGCAACATGGTTTGGCTTTCCTTGGCAACATTAAAATGACTGCTGGTTCAGGTAATCTATTGTAATTTTTCCATCTT-AATACATATACTAAACAATTTTTTT--AATTTCAATTTT---------------AGATTACGCTCTGTCAGCTGGATCAAAATTGTGCATCGTAACAGCTGGAGCCCGCCAACGTGAAGGCGAATCCCGTTTGAACTTGGTTCAGCGTAATGCCGATATTTTGAAGGGCATGATCCCTAAATTGGTGCAACATAGTCCCGACACTCTTCTTCTCATTGTGTCCAACCCCGTTGATTTGATGACCTATGTTGCTTGGAAACTCAGTGGACTTCCAAAAGAACGCGTCATTGGATCTGGAACAAATTTAGACTCTTCCCGTTTCCGTTTCCTCCTTTCGGAGCGATTTAACGTTGCGCCTAACTCTACCCACGGCTGGATTATCGGAGAACATGGCGACTCCAGTGGTACGTTTGTAAAAGACAA-TCAATATTATCTGACTTCTTCTTTCTACATTTTGGATCATATTTACAGTTCCTGTTTGGTCTGGTGTGAACGTTGCTGGTGTTCGACTGAGGGATCTCAATCCGGCCGCTGGAACTGATGCAGATACTGAAAATTGGGGTGAAATTCACACACAAGTCGTCCAGAGGTACCTATTTT-----AAAAAACAATCATATTTAATTGTGTGAATAACTTTAGTGTTCACTTTTAGTGCATATGAAATTATCCGACTAAAGGGTTACACCTCATGGGCAATTGGTTTGAGTGTTTCTATTCTCACAAAAGCCATTTTGAAAAATTCCCGCAACGTCTTCGCGGTCTCAACTTTTGTCCAGGTACTTAATTTT-------ACTATTTTGGTAAGTGTTACGCTA--------------------------------------------CAGCTA--TTTCTATAATGATTTATTCAAATAGGGAATCCATGGAGTCGAACAACCCGTTTTTCTATCCGTCCCATGTGTGGTTGGTGAAAACGGCATTACTGATGTCATCCAACAAACTTTAACTGAAGGTGAACGCAGTCAACTTCAAAAATCAGCTGCCACTTTGAATGAAGTTCAA
>LDHA-CX-01a_ICE
ATGGCCACCAGCGTCGAAAAACTCAAGACCGAAATCCAGACTCCTGTTGCCCACTCAGGAAGCAAAGTTACCATCGTTGGTGTCGGCCAAGTGGGAATGGCCTGCGCCTTCAGCATCATGACACAGGTAAAAA-TATTTAATTGCAATTAGTCTTTTGACAGCAGTAATACATGAAA-TGG-TTATGGGTTACAG-------GGCATCGCCTCTGAATTGACATTGATCGACGTGATGGAGGACAAACTCAAGGGCGAATTGATGGACATGCAACATGGTTTGGCTTTCCTTGGCAACATTAAAATGACTGCTGGTTCAGGTAATCTATTGTAATTTTTCCATCTT-AATACATATATTAAACAATTTTTT--AAATTTCAATTTT---------------AGATTACGCTCTGTCAGCTGGATCAAAATTGTGCATCGTAACAGCTGGAGCCCGCCAACGTGAAGGCGAATCCCGTTTGAACTTGGTTCAGCGTAATGCCGATATTTTGAAGGGCATGATCCCTAAATTGGTGCAACATAGTCCCGACACTCTTCTTCTCATTGTGTCCAACCCCGTTGATTTGATGACCTATGTTGCTTGGAAACTCAGTGGACTTCCAAAAGAACGCGTCATTGGATCTGGAACAAATTTAGACTCTTCCCGTTTCCGTTTCCTCCTTTCGGAGCGATTTAACGTTGCGCCTAACTCTACCCACGGCTGGATTATCGGAGAACATGGCGACTCCAGTGGTACGTTTGTAAAAGACAA-TCAATATTATCTGACTTCTTCTTTCTACATTTTGGATCATATTTACAGTTCCTGTTTGGTCTGGTGTGAACGTTGCTGGTGTTCGACTGAGGGATCTCAATCCGGCCGCTGGAACTGATGCAGATACTGAAAATTGGGGTGAAATTCACACACAAGTCGTCCAGAGGTACCTATTTT----AAAAAAACAATCATATTTAATTGTGTGAATAACTTTAGTGTTCACTTTTAGTGCATATGAAATTATCCGACTAAAGGGTTACACCTCATGGGCAATTGGTTTGAGTGTTTCTATTCTCACAAAAGCCATTTTGAAAAATTCCCGCAACGTCTTCGCGGTCTCAACTTTTGTCCAGGTACTTAATTTT-------ACTATTTTGGTAAGTGTTACGCTA--------------------------------------------CAGCTA--TTTCTATAATGATTTATTCAAATAGGGAATCCATGGAGTCGAACAACCCGTTTTTCTATCCGTCCCATGTGTGGTTGGTGAAAACGGCATTACTGATGTCATCCAACAAACTTTAACTGAAGGTGAACGCAGTCAACTTCAAAAATCAGCTGCCACTTTGAATGAAGTTCAA
>LDHA-CX-01b_ICE
ATGGCCACCAGCGTCGATAAACTCAAGACCGAAATTCAGACTCCTGTTGCCCACTCAGGAAGCAAAGTTACCATCGTTGGTGTCGGCCAAGTGGGAATGGCCTGCGCCTTCAGCATCATGACACAGGTAAAAA-TATTTAATTGTAATTAGTCTTTTGACAGCAGTAATACATGG-------TTATGGGTTACAG-------GGCATCGCCTCTGAATTGACATTGATCGACGTGATGGAGGACAAACTCAAGGGCGAATTGATGGACATGCAACATGGTTTGGCTTTCCTTGGTAACATTAAAATGACTGCTGGTTCAGGTAATCTATTGTAATTTTTCCATCTT-AATACATATACTAAACAATTTTTT--AAATTTCAATTTT---------------AGATTACGCTCTGTCAGCTGGATCAAAATTGTGCATCGTAACAGCTGGAGCCCGCCAGCGTGAAGGCGAATCCCGTTTGAACTTGGTTCAGCGTAATGCCGATATTTTGAAGGGCATGATCCCTAAATTGGTGCAACATAGTCCCGACACTCTTCTTCTCATTGTGTCCAACCCCGTTGATTTGATGACCTATGTTGCTTGGAAACTCAGTGGACTTCCAAAAGAACGCGTCATTGGATCTGGAACAAATTTAGACTCTTCCCGTTTCCGTTTCCTCCTTTCGGAGCGATTTAACGTTGCGCCCAACTCTACCCACGGCTGGATTATCGGAGAACATGGCGACTCCAGTGGTACGTTTGTAAAAGACAAATCAATATTATCTGACTTCTTCTTTCTACATATTGGATCATATTTACAGTTCCTGTTTGGTCTGGTGTGAACGTTGCTGGTGTTCGACTGAGGGATCTCAATCCGGCCGCTGGAACTGATGCAGATACTGAAAATTGGGGTCAAATTCACACACAAGTTGTCCAGAGGTACCTATTTT----AAAAAAACAATCATATTTAATTGTGTGAATAACTTAAGTTTTCACTTTTAGTGCATATGAAATTATCCGACTAAAGGGTTACACCTCATGGGCAATTGGTTTGAGTGTTTCTATTCTCACAAAAGCCATTTTGAAAAATTCCCGCAACGTCTTCGCGGTCTCAACTTTTGTCCAGGTACTTAATTTT-------ACTATTTTGGTAAGTGTTACGCTA--------------------------------------------CAGCTA--TTTCTATAATGATTTATTCAAATAGGGAATCCATGGAGTCGAACAACCCGTTTTTCTATCCGTCCCATGTGTGGTTGGTGAAAACGGCATTACTGATGTCATCCAACAAACTTTAACTGAAGGTGAACGCAGTCAACTTCAAAAATCAGCTGCCACTTTGAATGAAGTTCAA
>LDHA-CX-02a_QC
ATGGCCACCAGCGTCGAAAAACTCAAGACCGAAATCCAGACTCCTGTTGCCCACTCAGGAAGCAAAGTTACCATCGTTGGTGTCGGCCAAGTGGGAATGGCCTGCGCCTTCAGCATCATGACACAGGTAAAAA-TATTTAATTGCAATTAGTCTTTTGACAGCAGTAATACATGAAA-TGG-TTATGGGTTACAG-------GGCATCGCCTCTGAATTGACATTGATCGACGTGATGGAGGACAAACTCAAGGGCGAATTGATGGACATGCAACATGGTTTGGCTTTCCTTGGCAACATTAAAATGACTGCTGGTTCAGGTAATCTATTGTAATTTTTCCATCTT-AATACATATACTAAACAATTTTTTT--AATTTCAATTTT---------------AGATTACGCTCTGTCAGCTGGATCAAAATTGTGCATCGTAACAGCTGGAGCCCGCCAACGTGAAGGCGAATCCCGTTTGAACTTGGTTCAGCGTAATGCCGATATTTTGAAGGGCATGATCCCTAAATTGGTGCAACATAGTCCCGACACTCTTCTTCTCATTGTGTCCAACCCCGTTGATTTGATGACCTATGTTGCTTGGAAACTCAGTGGACTTCCAAAAGAACGCGTCATTGGATCTGGAACAAATTTAGACTCTTCCCGTTTCCGTTTCCTCCTTTCGGAGCGATTTAACGTTGCGCCTAACTCTACCCACGGCTGGATTATCGGAGAACATGGCGACTCCAGTGGTACGTTTGTAAAAGACAA-TAAATATTATCTGACTTCTTCTTTCTACATTTTGGATCATATTTACAGTTCCTGTTTGGTCTGGTGTGAACGTTGCTGGTGTTCGACTGAGGGATCTCAATCCGGCCGCTGGAACTGATGCAGATACTGAAAATTGGGGTGAAATTCACACACAAGTCGTCCAGAGGTACCTATTTT-----AAAAAACAATCATATTTAATTGTGTGAATAACTTTAGTGTTCACTTTTAGTGCATATGAAATTATTCGACTAAAGGGTTACACTTCATGGGCAATTGGTTTGAGTGTTTCTATTCTCACAAAAGCCATTTTGAAAAATTCCCGCAACGTCTTCGCGGTCTCAACTTTTGTCCAGGTACTTAATTTT-------ACTATTTTGGTAAGTGTTACGCTA--------------------------------------------CAGCTA--TTTCTATAATGATTTATTCAAATAGGGAATCCATGGAGTCGAACAACCCGTTTTTCTATCCGTCCCATGTGTGGTTGGTGAAAACGGCATTACTGATGTCATCCAACAAACTTTAACTGAAGGTGAACGCAGTCAACTTCAAAAATCAGCTGCCACTTTGAATGAAGTTCAA
>LDHA-CX-02b_QC
ATGGCCACCAGCGTCGATAAACTTAAGACCGAAATCCAGACTCCTGTTGCCCATTCAGGAAGCAAAGTTACCATCGTAGGTGTCGGCCAAGTGGGAATGGCCTGCGCCTTCAGCATCATGACACAGGTAAAAA-TATTTAATTGTAATTAGTCTTTTGACAGCAGTAATACATGAAA-TGG-TTATGGGTTACAG-------GGCATCGCCTCTGAATTGACATTGATCGACGTGATGGAGGACAAACTCAAGGGCGAATTGATGGACATGCAACATGGTTTGGCTTTCCTTGGCAACATTAAAATGACTGCTGGTTCAGGTAATCTATTGTAATTTTCCCATCTT-AATACATATTCTAAACAATTTTTT--AAATTTAAATTTT---------------AGATTACGCTCTGTCAGCTGGATCAAAACTGTGCATCGTAACAGCTGGAGCCCGCCAACGTGAAGGCGAATCCCGTTTGAACTTGGTTCAGCGTAATGCCGATATTTTGAAGGGCATGATCCCTAAATTGGTGCAACATAGTCCCGACACTCTTCTTCTCATTGTTTCCAACCCCGTTGATTTGATGACCTATGTTGCTTGGAAACTCAGTGGACTTCCAAAAGAACGCGTCATTGGATCTGGAACAAATTTAGACTCTTCCCGTTTCCGTTTCCTCCTTTCGGAGCGATTTAACGTTGCACCCAACTCTACCCACGGCTGGATTATCGGAGAACATGGCGACTCCAGTGGTACGTTTGTAAAAGACAA-TCAATATTATCTGACTTCTTCTTTCTACATATTGGATCATATTTACAGTTCCTGTTTGGTCTGGTGTGAACGTTGCTGGTGTTCGACTGAGGGATCTCAATCCGGCCGCTGGAACTGATGCAGATACTGAAAATTGGGGTCAAATTCACACACAAGTCGTCCAGAGGTATCTTTTTT-----AAAAAACAATCATATTTAATTGTGTGAATAACTTTAGTGTTCACTTTTAGTGCATATGAAATTATCCGACTAAAGGGTTACACCTCATGGGCAATTGGTTTGAGTGTTTCTATTCTCACAAAAGCCATTTTGAAAAATTCCCGCAACGTCTTCGCGGTCTCAACTTTTGTTCAGGTACTTAATTTT-------ACTATTTTGGTAAGTGTTACGCTA--------------------------------------------CAGCTA--TTTCTATAATGATTTATTCAAATAGGGAATCCATGGAGTCGAACAACCCGTTTTTCTATCCGTCCCATGTGTGGTTGGTGAAAACGGCATTACTGATGTCATCCAACAAACTTTAACTGAAGGTGAACGCAGTCAACTTCAAAAATCAGCTGCCACTTTGAATGAAGTTCAA
>LDHA-CX-03a_MI
ATGGCCACCAGCGTCGAAAAACTCAAGACCGAAATCCAGACTCCTGTTGCCCACTCAGGAAGCAAAGTTACCATCGTTGGTGTCGGCCAAGTGGGAATGGCCTGCGCCTTCAGCATCATGACACAGGTAAAAA-TATTTAATTGCAATTAGTCTTTTGACAGCAGTAATACATGAAA-TGG-TTATGGGTTACAG-------GGCATCGCCTCTGAATTGACATTGATCGACGTGATGGAGGACAAACTCAAGGGCGAATTGATGGACATGCAACATGGTTTGGCTTTCCTTGGCAACATTAAAATGACTGCTGGTTCAGGTAATCTATTGTAATTTTTCCATCTT-AATACATATACTAAACAATTTTTTT--AATTTCAATTTT---------------AGATTACGCTCTGTCAGCTGGATCAAAATTGTGCATCGTAACAGCTGGAGCCCGCCAACGTGAAGGCGAATCCCGTTTGAACTTGGTTCAGCGTAATGCCGATATTTTGAAGGGCATGATCCCTAAATTGGTGCAACATAGTCCCGACACTCTTCTTCTCATTGTGTCCAACCCCGTTGATTTGATGACCTATGTTGCTTGGAAACTCAGTGGACTTCCAAAAGAACGCGTCATTGGATCTGGAACAAATTTAGACTCTTCCCGTTTCCGTTTCCTCCTTTCGGAGCGATTTAACGTTGCGCCTAACTCTACCCACGGCTGGATTATCGGAGAACATGGCGACTCCAGTGGTACGTTTGTAAAAGACAA-TCAATATTATCTGACTTCTTCTTTCTACATTTTGGATCATATTTACAGTTCCTGTTTGGTCTGGTGTGAACGTTGCTGGTGTTCGACTGAGGGATCTCAATCCGGCCGCTGGAACTGATGCAGATACTGAAAATTGGGGTGAAATTCACACACAAGTCGTCCAGAGGTACCTATTTT-----AAAAAACAATCATATTTAATTGTGTGAATAACTTTAGTGTTCACTTTTAGTGCATATGAAATTATCCGACTAAAGGGTTACACCTCATGGGCAATTGGTTTGAGTGTTTCTATTCTCACAAAAGCCATTTTGAAAAATTCCCGCAACGTCTTCGCGGTCTCAACTTTTGTCCAGGTACTTAATTTT-------ACTATTTTGGTAAGTGTTACGCTA--------------------------------------------CAGCTA--TTTCTATAATGATTTATTCAAATAGGGAATCCATGGAGTCGAACAACCCGTTTTTCTATCCGTCCCATGTGTGGTTGGTGAAAACGGCATTACTGATGTCATCCAACAAACTTTAACTGAAGGTGAACGCAGTCAACTTCAAAAATCAGCTGCCACTTTGAATGAAGTTCAA
>LDHA-CX-03b_MI
ATGGCCACCAGCGTCGATAAACTCAAGACCGAAATCCAGACTCCTGTTGCTCACTCAGGAAGCAAAGTTACCATCGTTGGTGTCGGCCAAGTGGGAATGGCCTGCGCCTTCAGCATCATGACACAGGTAAAAA-TATTTAATTGCAATCAGTCTTTTGACAGCAGTAATACATGAAA-TGG-TTATGGGACATGGGTTACAGGGCATCGCCTCTGAATTGACATTGATCGACGTGATGGAGGACAAACTCAAGGGCGAATTGATGGACATGCAACATGGTTTGGCTTTCCTTGGCAACATTAAAATGACTGCTGGTTCAGGTAATCTATTGTAATTTTTCCATCTT-AATACATATACTAAACAATTTTTT--AAATTTCAATTTT---------------AGATTACGCTCTGTCAGCTGGATCAAAATTGTGCATCGTAACAGCTGGAGCCCGCCAACGTGAAGGCGAATCCCGTTTGAACTTGGTTCAGCGTAATGCCGATATTTTGAAGGGCATGATCCCTAAATTGGTGCAACATAGTCCCGACACTCTTCTTCTCATTGTTTCCAACCCCGTTGATTTGATGACCTATGTTGCTTGGAAACTCAGTGGACTTCCAAAAGAACGCGTCATTGGATCTGGAACAAATTTAGACTCTTCCCGTTTCCGGTTCCTCCTTTCGGAGCGATTTAACGTTGCGCCCAACTCTACCCACGGCTGGATTATCGGAGAACATGGCGACTCCAGTGGTACGTTTGTAAAAGACAA-TCAATATTATCTGACTTCTTCTTTCTACATTTTGGATCATATTTACAGTTCCTGTTTGGTCTGGTGTGAACGTTGCTGGTGTTCGACTGAGGGATCTCAATCCGGCCGCTGGAACTGATGCAGATACTGAAAATTGGGGTCAAATTCACACACAAGTCGTCCAGAGGTACCTATTTT-----AAAAAACAATCATATTTAATTGTGTGAATAACTTTAGTGTTCACTTTTAGTGCATATGAAATTATCCGACTAAAGGGTTACACCTCATGGGCAATTGGTTTGAGTGTTTCTATTCTCACAAAAGCCATTTTGAAAAATTCCCGCAACGTCTTCGCGGTCTCAACTTTTGTCCAGGTACTTAATTTTACTAATTACTATTTTGGTAAGTGTTACGCTA--------------------------------------------CAGCGA--TTTCTATAATGATTTATTCAAATAGGGAATCCATGGAGTCGAACAACCCGTTTTTCTATCCGTCCCATGTGTGGTTGGTGAAAACGGCATTACTGATGTCATCCAACAAACTTTAACTGAAGGTGAACGCAGTCAACTTCAAAAATCAGCTGCCACTTTGAATGAAGTTCAA
>LDHA-CX-04a_ME
ATGGCCACCAGCGTCGAAAAACTCAAGACCGAAATCCAGACTCCTGTTGCCCACTCAGGAAGCAAAGTTACCATCGTTGGTGTCGGCCAAGTGGGAATGGCCTGCGCCTTCAGCATCATGACACAGGTAAAAA-TATTTAATTGCAATTAGTCTTTTGACAGCAGTAATACATGAAA-TGG-TTATGGGTTACAG-------GGCATCGCCTCTGAATTGACATTGATCGACGTGATGGAGGACAAACTCAAGGGCGAATTGATGGACATGCAACATGGTTTGGCTTTCCTTGGCAACATTAAAATGACTGCTGGTTCAGGTAATCTATTGTAATTTTTCCATCTT-AATACATATACTAAACAATTTTTTT--AATTTCAATTTT---------------AGATTACGCTCTGTCAGCTGGATCAAAATTGTGCATCGTAACAGCTGGAGCCCGCCAACGTGAAGGCGAATCCCGTTTGAACTTGGTTCAGCGTAATGCCGATATTTTGAAGGGCATGATCCCTAAATTGGTGCAACATAGTCCCGACACTCTTCTTCTCATTGTGTCCAACCCCGTTGATTTGATGACCTATGTTGCTTGGAAACTCAGTGGACTTCCAAAAGAACGCGTCATTGGATCTGGAACAAATTTAGACTCTTCCCGTTTCCGTTTCCTCCTTTCGGAGCGATTTAACGTTGCGCCTAACTCTACCCACGGCTGGATTATCGGAGAACATGGCGACTCCAGTGGTACGTTTGTAAAAGACAA-TCAATATTATCTGACTTCTTCTTTCTACATTTTGGATCATATTTACAGTTCCTGTTTGGTCTGGTGTGAACGTTGCTGGTGTTCGACTGAGGGATCTCAATCCGGCCGCTGGAACTGATGCAGATACTGAAAATTGGGGTGAAATTCACACACAAGTCGTCCAGAGGTACCTATTTT-----AAAAAACAATCATATTTAATTGTGTGAATAACTTTAGTGTTCACTTTTAGTGCATATGAAATTATCCGACTAAAGGGTTACACCTCATGGGCAATTGGTTTGAGTGTTTCTATTCTCACAAAAGCCATTTTGAAAAATTCCCGCAACGTCTTCGCGGTCTCAACTTTTGTCCAGGTACTTAATTTT-------ACTATTTTGGTAAGTGTTACGCTA--------------------------------------------CAGCTA--TTTCTATAATGATTTATTCAAATAGGGAATCCATGGAGTCGAACAACCCGTTTTTCTATCCGTCCCATGTGTGGTTGGTGAAAACGGCATTACTGATGTCATCCAACAAACTTTAACTGAAGGTGAACGCAGTCAACTTCAAAAATCAGCTGCCACTTTGAATGAAGTTCAA
>LDHA-CX-04b_ME
ATGGCCACCAGCGTCGATAAACTTAAGACCGAAATCCAGACTCCTGTTGCCCACTCAGGAAGCAAAGTTACCATCGTTGGTGTCGGCCAAGTGGGAATGGCCTGCGCCTTCAGCATCATGACACAGGTAAAAA-TATTTAATTGCAATTAGTCTTTTGACAGCAGTAATACATGAAA-TGG-TTATGGGTTACAG-------GGCATCGCCTCTGAATTGACATTGATCGACGTGATGGAGGACAAACTCAAGGGCGAATTGATGGACATGCAACATGGTTTGGCTTTCCTTGGCAACATTAAAATGACTGCTGGTTCAGGTAATCTATTGTAATTTTTCCATCTT-AATACATATTCTAAACAATTTTTT--AAATTTCAATTTT---------------AGATTACGCTCTGTCAGCTGGATCAAAACTGTGCATCGTAACAGCTGGAGCCCGCCAACGTGAAGGCGAATCTCGTTTGAACTTGGTTCAGCGTAATGCAGATATTTTGAAGGGCATGATCCCTAAATTGGTGCAACATAGTCCCGACACTCTTCTTCTCATTGTGTCCAACCCCGTTGATTTGATGACCTATGTTGCTTGGAAGCTCAGTGGACTTCCAAAAGAGCGCGTCATTGGATCTGGAACAAATTTAGACTCTTCCCGTTTCCGTTTCCTCCTTTCGGAGCGATTTAACGTTGCGCCCAACTCTACCCACGGCTGGATTATCGGAGAACATGGCGACTCCAGTGGTACGTTTGTAAAAGACAA-TCAATATTATCTGACTTCTTCTTTCTACATATTGGATCATCTTTACAGTTCCTGTTTGGTCTGGTGTTAACGTTGCTGGTGTTCGACTGAGGGATCTCAATCCGGCCGCTGGAACTGATGCAGATACTGAAAATTGGGGTCAAATTCACACACAAGTCGTCCAGAGGTTGCTATTT-----AACAAAAAAATCATATTTAATTGTGTGAGTAATTTTAGTGTTCACTTTTAGTGCATATGAAATTATCCGACTAAAGGGTTACACCTCATGGGCAATTGGTTTGAGTGTTTCTATTCTCACAAAAGCCATTTTGAAAAATTCCCGCAACGTCTTCGCGGTCTCAACTTTTGTCCAGGTACTTAATTT-----ATTACTATTGTGGTAAGGGTTACGCTA--------------------------------------------CAGCTA--TTTCTATAATGATTTATTCAAATAGGGAATCCATGGAGTTGAACAACCCGTTTTTCTGTCCGTCCCATGTGTGGTTGGTGAAAACGGCATTACTGATGTCATCCAACAAACTTTAACTGAAGGTGAACGCAGTCAACTTCAAAAATCAGCTGCCACTTTGAATGAAGTTCAA
>LDHA-CX-05a_NB
ATGGCCACCAGCGTCGAAAAACTCAAGACCGAAATCCAGACTCCTGTTGCCCACTCAGGAAGCAAAGTTACCATCGTTGGTGTCGGCCAAGTGGGAATGGCCTGCGCCTTCAGCATCATGACACAGGTAAAAA-TATTTAATTGCAATTAGTCTTTTGACAGCAGTAATACATGAAA-TGG-TTATGGGTTACAG-------GGCATCGCCTCTGAATTGACATTGATCGACGTGATGGAGGACAAACTCAAGGGCGAATTGATGGACATGCAACATGGTTTGGCTTTCCTTGGCAACATTAAAATGACTGCTGGTTCAGGTAATCTATTGTAATTTTTCCATCTT-AATACATATACTAAACAATTTTTT--TAATTTCAATTTT---------------AGATTACGCTCTGTCAGCTGGATCAAAATTGTGCATCGTAACAGCTGGAGCCCGCCAACGTGAAGGCGAATCCCGTTTGAACTTGGTTCAGCGTAATGCCGATATTTTGAAGGGCATGATCCCTAAATTGGTGCAACATAGTCCCGACACTCTTCTTCTCATTGTGTCCAACCCCGTTGATTTGATGACCTATGTTGCTTGGAAACTCAGTGGACTTCCAAAAGAACGCGTCATTGGATCTGGAACAAATTTAGACTCTTCCCGTTTCCGTTTCCTCCTTTCGGAGCGATTTAACGTTGCGCCTAACTCTACCCACGGCTGGATTATCGGAGAACATGGCGACTCCAGTGGTACGTTTGTAAAAGACAA-TCAATATTATCTGACTTCTTCTTTCTACATTTTGGATCATATTTACAGTTCCTGTTTGGTCTGGTGTGAACGTTGCTGGTGTTCGACTGAGGGATCTCAATCCGGCCGCTGGAACTGATGCAGATACTGAAAATTGGGGTGAAATTCACACACAAGTCGTCCAGAGGTACCTATTTT-----AAAAAACAATCATATTTAATTGTGTGAATAACTTTAGTGTTCACTTTTAGTGCATATGAAATTATCCGACTAAAGGGTTACACCTCATGGGCAATTGGTTTGAGTGTTTCTATTCTCACAAAAGCCATTTTGAAAAATTCCCGCAACGTCTTCGCGGTCTCAACTTTTGTCCAGGTACTTAATTTT-------ACTATTTTGGTAAGTGTTACGCTA--------------------------------------------CAGCTA--TTTCTATAATGATTTATTCAAATAGGGAATCCATGGAGTCGAACAACCCGTTTTTCTATCCGTCCCATGTGTGGTTGGTGAAAACGGCATTACTGATGTCATCCAACAAACTTTAACTGAAGGTGAACGCAGTCAACTTCAAAAATCAGCTGCCACTTTGAATGAAGTTCAA
>LDHA-CX-05b_NB
ATGGCCACCAGCGTCGATAAACTGAAGACCGAAATCCAGACTCCTGTTGCCCACTCAGGAAGCAAAGTTACCATCGTTGGTGTCGGCCAAGTGGGAATGGCCTGCGCCTTCAGCATCATGACACAGGTAAAAA-TATTTAATTGCAATTAGTCTTTTGACAGCAGTAATACATGAAAATGG-TTATGGGTTACAACTTACAGGGCATCGCCTCTGAATTGACATTGATCGACGTGATGGAGGACAAACTCAAGGGCGAATTGATGGACATGCAACATGGTTTGGCTTTCCTTGGCAACATTAAAATGACTGCTGGTTCAGGTAATCTATTGTAATTTTTCCATCTT-AATACATATTCTAAACAATTTTTT--AAATTTCAATTTT---------------AGATTACGCTCTGTCAGCTGGATCAAAACTGTGCATCGTAACAGCTGGAGCCCGCCAACGTGAAGGCGAATCTCGTTTGAACTTGGTTCAGCGTAATGCAGATATTTTGAAGGGCATGATCCCTAAATTGGTGCAACATAGTCCCGACACTCTTCTTCTCATTGTGTCCAACCCCGTTGATTTGATGACCTATGTTGCTTGGAAGCTCAGTGGACTTCCAAAAGAGCGCGTCATTGGATCTGGAACAAATTTAGACTCTTCCCGTTTCCGTTTCCTCCTTTCGGAGCGATTTAACGTTGCGCCCAACTCTACCCACGGCTGGATTATCGGAGAACATGGCGACTCCAGTGGTACGTTTGTAAAAGACAA-TCAATATTATCTGACTTCTTCTTTCTACATATTGGAACATCTTTACAGTTCCTGTTTGGTCTGGTGTTAACGTTGCTGGTGTTCGACTGAGGGATCTCAATCCGGCCGCTGGAACTGATGCAGATACTGAAAATTGGGGTCAAATTCACACACAAGTCGTCCAGAGGTTGCTATTT-----AACAAAACAATCATATTTAATTGTGTGAGTAATTTTAGTGTTCACTTTTAGTGCATATGAAATTATCCGACTAAAGGGTTACACCTCATGGGCAATTGGTTTGAGTGTTTCTATTCTCACAAAAGCCATTTTGAAAAATTCCCGCAACGTCTTCGCGGTCTCAACTTTTGTCCAGGTACTTAATTTT----ATTATTATTGTGGTAAGGGTTACGCTATA------------------------------------------CAGCTA--TTTCTATAATGATTTATTCAAATAGGGAATCCATGGAGTTGAACAACCCGTTTTTCTGTCCGTCCCATGTGTGGTTGGTGAAAACGGCATTACTGATGTCATCCAACAAACTTTAACTGAAGGTGAACGCAGTCAACTTCAAAAATCAGCTGCCACTTTGAATGAAGTTCAA
>LDHA-CX-06a_NB
ATGGCCACCAGCGTCGAAAAACTCAAGACCGAAATCCAGACTCCTGTTGCCCACTCAGGAAGCAAAGTTACCATCGTTGGTGTCGGCCAAGTGGGAATGGCCTGCGCCTTCAGCATCATGACACAGGTAAAAA-TATTTAATTGCAATTAGTCTTTTGACAGCAGTAATACATGAAA-TGG-TTATGGGTTACAG-------GGCATCGCCTCTGAATTGACATTGATCGACGTGATGGAGGACAAACTCAAGGGCGAATTGATGGACATGCAACATGGTTTGGCTTTCCTTGGCAACATTAAAATGACTGCTGGTTCAGGTAATCTATTGTAATTTTTCCATCTT-AATACATATACTAAACAATTTTTTT--AATTTCAATTTT---------------AGATTACGCTCTGTCAGCTGGATCAAAATTGTGCATCGTAACAGCTGGAGCCCGCCAACGTGAAGGCGAATCCCGTTTGAACTTGGTTCAGCGTAATGCCGATATTTTGAAGGGCATGATCCCTAAATTGGTGCAACATAGTCCCGACACTCTTCTTCTCATTGTGTCCAACCCCGTTGATTTGATGACCTATGTTGCTTGGAAACTCAGTGGACTTCCAAAAGAACGCGTCATTGGATCTGGAACAAATTTAGACTCTTCCCGTTTCCGTTTCCTCCTTTCGGAGCGATTTAACGTTGCGCCTAACTCTACCCACGGCTGGATTATCGGAGAACATGGCGACTCCAGTGGTACTTTTGTAAAAGACAA-TCAATATTATCTGACTTCTTCTTTCTACATTTTGGATCATATTTACAGTTCCTGTTTGGTCTGGTGTGAACGTTGCTGGTGTTCGACTGAGGGATCTCAATCCGGCCGCTGGAACTGATGCAGATACTGAAAATTGGGGTGAAATTCACACACAAGTCGTCCAGAGGTACCTATTTT-----AAAAAACAATCATATTTAATTGTGTGAATAACTTTAGTGTTCACTTTTAGTGCATATGAAATTATCCGACTAAAGGGTTACACCTCATGGGCAATTGGTTTGAGTGTTTCTATTCTCACAAAAGCCATTTTGAAAAATTCCCGCAACGTCTTCGCGGTCTCAACTTTTGTCCAGGTACTTAATTTT-------ACTATTTTGGTAAGTGTTACGCTA--------------------------------------------CAGCTA--TTTCTATAATGATTTATTCAAATAGGGAATCCATGGAGTCGAACAACCCGTTTTTCTATCCGTCCCATGTGTGGTTGGTGAAAACGGCATTACTGATGTCATCCAACAAACTTTAACTGAAGGTGAACGCAGTCAACTTCAAAAATCAGCTGCCACTTTGAATGAAGTTCAA
>LDHA-CX-06b_NB
ATGGCCACCAGCGTCGATAAACTGAAGACCGAAATCCAGACTCCTGTTGCCCACTCAGGAAGCAAAGTTACCATCGTTGGTGTCGGCCAAGTGGGAATGGCCTGCGCCTTCAGCATCATGACACAGGTAAAAA-TATTTAATTGCAATTAGTCTTTTGACAGCAGTAATACATGAAAATGG-TTATGGGTTACAACTTACAGGGCATCGCCTCTGAATTGACATTGATCGACGTGATGGAGGACAAACTCAAGGGCGAATTGATGGACATGCAACATGGTTTGGCTTTCCTTGGCAACATTAAAATGACTGCTGGTTCAGGTAATCTATTGTAATTTTTCCATCTT-AATACATATTCTAAACAATTTTTT--AAATTTCAATTTT---------------AGATTACGCTCTGTCAGCTGGATCAAAACTGTGCATCGTAACAGCTGGAGCCCGCCAACGTGAAGGCGAATCTCGTTTGAACTTGGTTCAGCGTAATGCAGATATTTTGAAGGGCATGATCCCTAAATTGGTGCAACATAGTCCCGACACTCTTCTTCTCATTGTGTCCAACCCCGTTGATTTGATGACCTATGTTGCTTGGAAGCTCAGTGGACTTCCAAAAGAGCGCGTCATTGGATCTGGAACAAATTTAGACTCTTCCCGTTTCCGTTTCCTCCTTTCGGAGCGATTTAACGTTGCGCCTAACTCTACCCACGGCTGGATTATCGGAGAACATGGCGACTCCAGTGGTACTTTTGTAAAAGACAA-TCAATATTATCTGACTTCTTCTTTCTACATATTGGAACATCTTTACAGTTCCTGTTTGGTCTGGTGTTAACGTTGCTGGTGTTCGACTGAGGGATCTCAATCCGGCCGCTGGAACTGATGCAGATACTGAAAATTGGGGTCAAATTCACACACAAGTCGTCCAGAGGTTGCTATTT-----AACAAAACAATCATATTTAATTGTGTGAGTAATTTTAGTGTTCACTTTTAGTGCATATGAAATTATCCGACTAAAGGGTTACACCTCATGGGCAATTGGTTTGAGTGTTTCTATTCTCACAAAAGCCATTTTGAAAAATTCCCGCAACGTCTTCGCGGTCTCAACTTTTGTCCAGGTACTTAATTTT----ATTATTATTGTGGTAAGGGTTACGCTATA------------------------------------------CAGCTA--TTTCTATAATGATTTATTCAAATAGGGAATCCATGGAGTTGAACAACCCGTTTTTCTGTCCGTCCCATGTGTGGTTGGTGAAAACGGCATTACTGATGTCATCCAACAAACTTTAACTGAAGGTGAACGCAGTCAACTTCAAAAATCAGCTGCCACTTTGAATGAAGTTCAA
>LDHA-CX-07a_IN
ATGGCCACCAGCGTCGATAAACTCAAGACCGAAATCCAGACTCCTGTTGCCCATTCAGGAAGCAAAGTTACCATCGTAGGTGTCGGCCAAGTGGGAATGGCCTGCGCCTTCAGCATCATGACACAGGTAAAAA-TATTTAATTGTAATTAGTCTTTTGACAGCAGTAATACATGAAA-TGG-TTATGGGTTACAG-------GGCATCGCCTCTGAATTGACATTGATCGACGTGATGGAGGACAAACTCAAGGGCGAATTGATGGACATGCAACATGGTTTGGCTTTCCTTGGCAACATTAAAATGACTGCTGGTTCAGGTAATCTATTGTAATTTTCCCATCTT-AATACATATTCTAAACAATTTTT--AAAATTTCAATTTT---------------AGATTACGCTCTGTCAGCTGGATCAAAACTGTGCATCGTAACAGCTGGAGCCCGCCAACGTGAAGGCGAATCCCGTTTGAACTTGGTTCAGCGTAATGCCGATATTTTGAAGGGCATGATCCCTAAATTGGTGCAACATAGTCCCGACACTCTTCTTCTCATTGTGTCCAACCCCGTTGATTTGATGACCTATGTTGCTTGGAAACTCAGTGGACTCCCAAAAGAACGCGTCATTGGATCTGGAACAAATTTAGACTCTTCCCGTTTCCGTTTCCTCCTTTCGGAGCGATTTAACGTTGCGCCCAACTCTACCCACGGCTGGATTATCGGAGAACATGGCGACTCCAGTGGTACGTTTGTAAAAGACAA-TCAATATTATCTGACTTCTTCTTTCTACATATTGGATCATATTTACAGTTCCTGTTTGGTCTGGTGTGAACGTTGCTGGTGTTCGACTGAGGGATCTCAATCCGGCCGCTGGAACTGATGCAGATACTGAAAATTGGGGTCAAATTCACACACAAGTCGTCCAGAGGTACCTTTTT-----AAAAAAACAATCATATTTAATTGTGTGAATAACTTTAGTGTTCACTTTTAGTGCATATGAAATTATCCGACTAAAGGGTTACACCTCATGGGCAATCGGTTTGAGTGTTTCTATTCTCACAAAAGCCATTTTGAAAAATTCCCGCAACGTCTTCGCGGTCTCAACTTTTGTCCAGGTACTTAATTTT-------ACTATTTTGGTAAGTGTTACGCTA--------------------------------------------CAGCTC--TTTCTATAATGATTTATTCAAATAGGGAATCCATGGAGTCGAACAACCCGTTTTTCTATCCGTCCCATGTGTGGTTGGTGAAAACGGCATTACTGATGTCATCCAACAAACTTTAACTGAAGGTGAACGCAATCAACTTCAAAAATCAGCTGCCACTTTGAATGAAGTTCAA
>LDHA-CX-07b_IN
ATGGCCACCAGCGTCGATAAACTCAAGACCGAAATCCAGACTCCTGTTGCCCATTCAGGAAGCAAAGTTACCATCGTAGGTGTCGGCCAAGTGGGAATGGCCTGCGCCTTCAGCATCATGACACAGGTAAAAA-TATTTAATTGTAATTAGTCTTTTGACAGCAGTAATACATGAAA-TGG-TTATGGGTTACAG-------GGCATCGCCTCTGAATTGACATTGATCGACGTGATGGAGGACAAACTCAAGGGCGAATTGATGGACATGCAACATGGTTTGGCTTTCCTTGGCAACATTAAAATGACTGCTGGTTCAGGTAATCTATTGTAATTTTTCCATCTT-AATACATATACTAAACAATTTTTTT--AATTTCAATTTT---------------AGATTACGCTCTGTCAGCTGGATCAAAATTGTGCATCGTAACAGCTGGAGCCCGCCAACGTGAAGGCGAATCCCGTTTGAACTTGGTTCAGCGTAATGCCGATATTTTGAAGGGCATGATCCCTAAATTGGTGCAACATAGTCCCGACACTCTTCTTCTCATTGTGTCCAACCCCGTTGATTTGATGACCTATGTTGCTTGGAAACTCAGTGGACTTCCAAAAGAACGCGTCATTGGATCTGGAACAAATTTAGACTCTTCCCGTTTCCGTTTCCTCCTTTCGGAGCGATTTAACGTTGCGCCTAACTCTACCCACGGCTGGATTATCGGAGAACATGGCGACTCCAGTGGTACGTTTGTAAAAGACAA-TCAATATTATCTGACTTCTTCTTTCTACATTTTGGATCATATTTACAGTTCCTGTTTGGTCTGGTGTGAACGTTGCTGGTGTTCGACTGAGGGATCTCAATCCGGCCGCTGGAACTGATGCAGATACTGAAAATTGGGGTGAAATTCACACACAAGTCGTCCAGAGGTACCTATTTT-----AAAAAACAATCATATTTAATTGTGTGAATAACCTTAGTGTTCACTTTTAGTGCATATGAAATTATCCGACTAAAGGGTTACACCTCATGGGCAATCGGTTTGAGTGTTTCTATTCTCACAAAAGCCATTTTGAAAAATTCCCGCAACGTCTTCGCGGTCTCAACTTTTGTCCAGGTACTTAATTTT-------ACTATTTTGGTAAGTGTTACGCTA--------------------------------------------CAGCTC--TTTCTATAATGATTTATTCAAATAGGGAATCCATGGAGTCGAACAACCCGTTTTTCTATCCGTCCCATGTGTGGTTGGTGAAAACGGCATTACTGATGTCATCCAACAAACTTTAACTGAAGGTGAACGCAATCAACTTCAAAAATCAGCTGCCACTTTGAATGAAGTTCAA
>LDHA-CX-08a_ON
ATGGCCACCAGCGTCGAAAAACTCAAGACCGAAATCCAGACTCCTGTTGCCCACTCAGGAAGCAAAGTTACCATCGTTGGTGTCGGCCAAGTGGGAATGGCCTGCGCCTTCAGCATCATGACACAGGTAAAAA-TATTTAATTGCAATTAGTCTTTTGACAGCAGTAATACATGAAA-TGG-TTATGGGTTACAG-------GGCATCGCCTCTGAATTGACATTGATCGACGTGATGGAGGACAAACTCAAGGGCGAATTGATGGACATGCAACATGGTTTGGCTTTCCTTGGCAACATTAAAATGACTGCTGGTTCAGGTAATCTATTGTAATTTTTCCATCTT-AATACATATACTAAACAATTTTTTT--AATTTCAATTTT---------------AGATTACGCTCTGTCAGCTGGATCAAAATTGTGCATCGTAACAGCTGGAGCCCGCCAACGTGAAGGCGAATCCCGTTTGAACTTGGTTCAGCGTAATGCCGATATTTTGAAGGGCATGATCCCTAAATTGGTGCAACATAGTCCCGACACTCTTCTTCTCATTGTGTCCAACCCCGTTGATTTGATGACCTATGTTGCTTGGAAACTCAGTGGACTTCCAAAAGAACGCGTCATTGGATCTGGAACAAATTTAGACTCTTCCCGTTTCCGTTTCCTCCTTTCGGAGCGATTTAACGTTGCGCCTAACTCTACCCACGGCTGGATTATCGGAGAACATGGCGACTCCAGTGGTACGTTTGTAAAAGACAA-TCAATATTATCTGACTTCTTCTTTCTACATTTTGGATCATATTTACAGTTCCTGTTTGGTCTGGTGTGAACGTTGCTGGTGTTCGACTGAGGGATCTCAATCCGGCCGCTGGAACTGATGCAGATACTGAAAATTGGGGTGAAATTCACACACAAGTCGTCCAGAGGTACCTATTTT-----AAAAAACAATCATATTTAATTGTGTGAATAACTTTAGTGTTCACTTTTAGTGCATATGAAATTATCCGACTAAAGGGTTACACCTCATGGGCAATTGGTTTGAGTGTTTCTATTCTCACAAAAGCCATTTTGAAAAATTCCCGCAACGTCTTCGCGGTCTCAACTTTTGTCCAGGTACTTAATTTT-------ACTATTTTGGTAAGTGTTACGCTA--------------------------------------------CAGCTA--TTTCTATAATGATTTATTCAAATAGGGAATCCATGGAGTCGAACAACCCGTTTTTCTATCCGTCCCATGTGTGGTTGGTGAAAACGGCATTACTGATGTCATCCAACAAACTTTAACTGAAGGTGAACGCAGTCAACTTCAAAAATCAGCTGCCACTTTGAATGAAGTTCAA
>LDHA-CX-08b_ON
ATGGCCACCAGCGTCGATAAACTTAAGACCGAAATCCAGACTCCTGTTGCCCACTCAGGAAGCAAAGTTACCATCGTTGGTGTCGGCCAAGTGGGAATGGCCTGCGCCTTCAGCATCATGACACAGGTAAAAA-TATTTAATTGCAATTAGTCTTTTGACAGCAGTAATACATGAAA-TGG-TTATGGGTTACAACTTACAGGGCATCGCCTCTGAATTGACATTGATCGACGTGATGGAGGACAAACTCAAGGGCGAATTGATGGACATGCAACATGGTTTGGCTTTCCTTGGCAACATTAAAATGACTGCTGGTTCAGGTAATCTATTGTAATTTTTCCATCTT-AATACATATTCTAAACAATTTTTT--AAATTTCAATTTT---------------AGATTACGCTCTGTCAGCTGGATCAAAACTGTGCATCGTAACAGCTGGAGCCCGCCAACGTGAAGGCGAATCTCGTTTGAACTTGGTTCAGCGGAATGCAGATATTTTGAAGGGCATGATCCCTAAATTGGTGCAACATAGTCCCGACACTCTTCTTCTCATTGTGTCCAACCCCGTTGATTTGATGACCTATGTTGCTTGGAAGCTCAGTGGACTTCCAAAAGAGCGCGTCATTGGATCTGGAACAAATTTAGACTCTTCCCGTTTCCGTTTCCTCCTTTCGGAGCGATTTAACGTTGCGCCCAACTCTACCCACGGCTGGATTATCGGAGAACATGGCGACTCCAGTGGTACGTTTGTAAAAGACAA-TCAATATTATCTGACTTCTTCTTTCTACATATTGGATCATCTTTACAGTTCCTGTTTGGTCTGGTGTTAACGTTGCTGGTGTTCGACTGAGGGATCTCAATCCGGCCGCTGGAACTGATGCAGATACTGAAAATTGGGGTCAAATTCACACACAAGTCGTCCAGAGGTTGCTATTT-----AACAAAACAATCATATTTAATTGTGTGAGTAATTTTAGTGTTCACTTTTAGTGCATATGAAATTATCCGACTAAAGGGTTACACCTCATGGGCAATTGGTTTGAGTGTTTCTATTCTCACAAAAGCCATTTTGAAAAATTCCCGCAACGTCTTCGCGGTCTCAACTTTTGTCCAGGTACTTAATTTT----ATTGCTATTGTGGTAAGGGTTACGCTA--------------------------------------------CAGCTA--TTTCTATAATGATTTATTCAAATAGGGAATCCATGGAGTTGAACAACCCGTTTTCCTGTCCGTCCCATGTGTGGTTGGTGAAAACGGCATTACTGATGTCATCCAACAAACTTTAACTGAAGGTGAACGCAGTCAACTTCAAAAATCAGCTGCCACTTTGAATGAAGTTCAA
>LDHA-CX-09a_ON
ATGGCCACCAGCGTCGAAAAACTCAAGACCGAAATCCAGACTCCTGTTGCCCACTCAGGAAGCAAAGTTACCATCGTTGGTGTCGGCCAAGTGGGAATGGCCTGCGCCTTCAGCATCATGACACAGGTAAAAA-TATTTAATTGCAATTAGTCTTTTGACAGCAGTAATACATGAAA-TGG-TTATGGGTTACAG-------GGCATCGCCTCTGAATTGACATTGATCGACGTGATGGAGGACAAACTCAAGGGCGAATTGATGGACATGCAACATGGTTTGGCTTTCCTTGGCAACATTAAAATGACTGCTGGTTCAGGTAATCTATTGTAATTTTTCCATCTT-AATACATATACTAAACAATTTTTTT--AATTTCAATTTT---------------AGATTACGCTCTGTCAGCTGGATCAAAATTGTGCATCGTAACAGCTGGAGCCCGCCAACGTGAAGGCGAATCCCGTTTGAACTTGGTTCAGCGTAATGCCGATATTTTGAAGGGCATGATCCCTAAATTGGTGCAACATAGTCCCGACACTCTTCTTCTCATTGTGTCCAACCCCGTTGATTTGATGACCTATGTTGCTTGGAAACTCAGTGGACTTCCAAAAGAACGCGTCATTGGATCTGGAACAAATTTAGACTCTTCCCGTTTCCGTTTCCTCCTTTCGGAGCGATTTAACGTTGCGCCTAACTCTACCCACGGCTGGATTATCGGAGAACATGGCGACTCCAGTGGTACGTTTGTAAAAGACAA-TCAATATTATCTGACTTCTTCTTTCTACATTTTGGATCATATTTACAGTTCCTGTTTGGTCTGGTGTGAACGTTGCTGGTGTTCGACTGAGGGATCTCAATCCGGCCGCTGGAACTGATGCAGATACTGAAAATTGGGGTGAAATTCACACACAAGTCGTCCAGAGGTACCTATTTT-----AAAAAACAATCATATTTAATTGTGTGAATAACTTTAGTGTTCACTTTTAGTGCATATGAAATTATCCGACTAAAGGGTTACACCTCATGGGCAATTGGTTTGAGTGTTTCTATTCTCACAAAAGCCATTTTGAAAAATTCCCGCAACGTCTTCGCGGTCTCAACTTTTGTCCAGGTACTTAATTTT-------ACTATTTTGGTAAGTGTTACGCTA--------------------------------------------CAGCTA--TTTCTATAATGATTTATTCAAATAGGGAATCCATGGAGTCGAACAACCCGTTTTTCTATCCGTCCCATGTGTGGTTGGTGAAAACGGCATTACTGATGTCATCCAACAAACTTTAACTGAAGGTGAACGCAGTCAACTTCAAAAATCAGCTGCCACTTTGAATGAAGTTCAA
>LDHA-CX-09b_ON
ATGGCCACCAGCGTCGATAAACTTAAGACCGAAATCCAGACTCCTGTTGCCCACTCAGGAAGCAAAGTTACCATCGTTGGTGTCGGCCAAGTGGGAATGGCCTGCGCCTTCAGCATCATGACACAGGTAAAAA-TATTTAATTGCAATTAGTCTTTTGACAGCAGTAATACATGAAA-TGG-TTATGGGTTACAACTTACAGGGCATCGCCTCTGAATTGACATTGATCGACGTGATGGAGGACAAACTCAAGGGCGAATTGATGGACATGCAACATGGTTTGGCTTTCCTTGGCAACATTAAAATGACTGCTGGTTCAGGTAATCTATTGTAATTTTTCCATCTT-AATACATATTCTAAACAATTTTTT--AAATTTCAATTTT---------------AGATTACGCTCTGTCAGCTGGATCAAAACTGTGCATCGTAACAGCTGGAGCCCGCCAACGTGAAGGCGAATCTCGTTTGAACTTGGTTCAGCGGAATGCAGATATTTTGAAGGGCATGATCCCTAAATTGGTGCAACATAGTCCCGACACTCTTCTTCTCATTGTGTCCAACCCCGTTGATTTGATGACCTATGTTGCTTGGAAGCTCAGTGGACTTCCAAAAGAGCGCGTCATTGGATCTGGAACAAATTTAGACTCTTCCCGTTTCCGTTTCCTCCTTTCGGAGCGATTTAACGTTGCGCCCAACTCTACCCACGGCTGGATTATCGGAGAACATGGCGACTCCAGTGGTACGTTTGTAAAAGACAA-TCAATATTATCTGACTTCTTCTTTCTACATATTGGATCATCTTTACAGTTCCTGTTTGGTCTGGTGTTAACGTTGCTGGTGTTCGACTGAGGGATCTCAATCCGGCCGCTGGAACTGATGCAGATACTGAAAATTGGGGTCAAATTCACACACAAGTCGTCCAGAGGTTGCTATTT-----AACAAAACAATCATATTTAATTGTGTGAGTAATTTTAGTGTTCACTTTTAGTGCATATGAAATTATCCGACTAAAGGGTTACACCTCATGGGCAATTGGTTTGAGTGTTTCTATTCTCACAAAAGCCATTTTGAAAAATTCCCGCAACGTCTTCGCGGTCTCAACTTTTGTCCAGGTACTTAATTTT----ATTGCTATTGTGGTAAGGGTTACGCTA--------------------------------------------CAGCTA--TTTCTATAATGATTTATTCAAATAGGGAATCCATGGAGTTGAACAACCCGTTTTCCTGTCCGTCCCATGTGTGGTTGGTGAAAACGGCATTACTGATGTCATCCAACAAACTTTAACTGAAGGTGAACGCAGTCAACTTCAAAAATCAGCTGCCACTTTGAATGAAGTTCAA
>LDHA-CX-10a_ME
ATGGCCACCAGCGTCGAAAAACTCAAGACCGAAATCCAGACTCCTGTTGCCCACTCAGGAAGCAAAGTTACCATCGTTGGTGTCGGCCAAGTGGGAATGGCCTGCGCCTTCAGCATCATGACACAGGTAAAAA-TATTTAATTGCAATTAGTCTTTTGACAGCAGTAATACATGAAA-TGG-TTATGGGTTACAG-------GGCATCGCCTCTGAATTGACATTGATCGACGTGATGGAGGACAAACTCAAGGGCGAATTGATGGACATGCAACATGGTTTGGCTTTCCTTGGCAACATTAAAATGACTGCTGGTTCAGGTAATCTATTGTAATTTTTCCATCTT-AATACATATACTAAACAATTTTTTT--AATTTCAATTTT---------------AGATTACGCTCTGTCAGCTGGATCAAAATTGTGCATCGTAACAGCTGGAGCCCGCCAACGTGAAGGCGAATCCCGTTTGAACTTGGTTCAGCGTAATGCCGATATTTTGAAGGGCATGATCCCTAAATTGGTGCAACATAGTCCCGACACTCTTCTTCTCATTGTGTCCAACCCCGTTGATTTGATGACCTATGTTGCTTGGAAACTCAGTGGACTTCCAAAAGAACGCGTCATTGGATCTGGAACAAATTTAGACTCTTCCCGTTTCCGTTTCCTCCTTTCGGAGCGATTTAACGTTGCGCCTAACTCTACCCACGGCTGGATTATCGGAGAACATGGCGACTCCAGTGGTACGTTTGTAAAAGACAA-TCAATATTATCTGACTTCTTCTTTCTACATTTTGGATCATATTTACAGTTCCTGTTTGGTCTGGTGTGAACGTTGCTGGTGTTCGACTGAGGGATCTCAATCCGGCCGCTGGAACTGATGCAGATACTGAAAATTGGGGTGAAATTCACACACAAGTCGTCCAGAGGTACCTATTTT-----AAAAAACAATCATATTTAATTGTGTGAATAACTTTAGTGTTCACTTTTAGTGCATATGAAATTATCCGACTAAAGGGTTACACCTCATGGGCAATTGGTTTGAGTGTTTCTATTCTCACAAAAGCCATTTTGAAAAATTCCCGCAACGTCTTCGCGGTCTCAACTTTTGTCCAGGTACTTAATTTT-------ACTATTTTGGTAAGTGTTACGCTA--------------------------------------------CAGCTA--TTTCTATAATGATTTATTCAAATAGGGAATCCATGGAGTCGAACAACCCGTTTTTCTATCCGTCCCATGTGTGGTTGGTGAAAACGGCATTACTGATGTCATCCAACAAACTTTAACTGAAGGTGAACGCAGTCAACTTCAAAAATCAGCTGCCACTTTGAATGAAGTTCAA
>LDHA-CX-10b_ME
ATGGCCACCAGCGTCGATAAACTGAAGACCGAAATCCAGACTCCTGTTGCCCACTCAGGAAGCAAAGTTACCATCGTTGGTGTCGGCCAAGTGGGAATGGCCTGCGCCTTCAGCATCATGACACAGGTAAAAA-TATTTAATTGCAATTAGTCTTTTGACAGCAGTAATACATGAAAATGG-TTATGGGTTACAACTTACAGGGCATCGCCTCTGAATTGACATTGATCGACGTGATGGAGGACAAACTCAAGGGCGAATTGATGGACATGCAACATGGTTTGGCTTTCCTTGGCAACATTAAAATGACTGCTGGTTCAGGTAATCTATTGTAATTTTTCCATCTT-AATACATATTCTAAACAATTTTTT--AAATTTCAATTTT---------------AGATTACGCTCTGTCAGCTGGATCAAAACTGTGCATCGTAACAGCTGGAGCCCGCCAACGTGAAGGCGAATCTCGTTTGAACTTGGTTCAGCGTAATGCAGATATTTTGAAGGGCATGATCCCTAAATTGGTGCAACATAGTCCCGACACTCTTCTTCTCATTGTGTCCAACCCCGTTGATTTGATGACCTATGTTGCTTGGAAGCTCAGTGGACTTCCAAAAGAGCGCGTCATTGGATCTGGAACAAATTTAGACTCTTCCCGTTTCCGTTTCCTCCTTTCGGAGCGATTTAACGTTGCGCCCAACTCTACCCACGGCTGGATTATCGGAGAACATGGCGACTCCAGTGGTACGTTTGTAAAAGACAA-TCAATATTATCTGACTTCTTCTTTCTACATATTGGAACATCTTTACAGTTCCTGTTTGGTCTGGTGTTAACGTTGCTGGTGTTCGACTGAGGGATCTCAATCCGGCCGCTGGAACTGATGCAGATACTGAAAATTGGGGTCAAATTCACACACAAGTCGTCCAGAGGTTGCTATTT-----AACAAAACAATCATATTTAATTGTGTGAGTAATTTTAGTGTTCACTTTTAGTGCATATGAAATTATCCGACTAAAGGGTTACACCTCATGGGCAATTGGTTTGAGTGTTTCTATTCTCACAAAAGCCATTTTGAAAAATTCCCGCAACGTCTTCGCGGTCTCAACTTTTGTCCAGGTACTTAATTTT----ATTATTATTGTGGTAAGGGTTACGCTATA------------------------------------------CAGCTA--TTTCTATAATGATTTATTCAAATAGGGAATCCATGGAGTTGAACAACCCGTTTTTCTGTCCGTCCCATGTGTGGTTGGTGAAAACGGCATTACTGATGTCATCCAACAAACTTTAACTGAAGGTGAACGCAGTCAACTTCAAAAATCAGCTGCCACTTTGAATGAAGTTCAA
>LDHA-CX-11a_MI
ATGGCCACCAGCGTCGAAAAACTCAAGACCGAAATCCAGACTCCTGTTGCCCACTCAGGAAGCAAAGTTACCATCGTTGGTGTCGGCCAAGTGGGAATGGCCTGCGCCTTCAGCATCATGACACAGGTAAAAA-TATTTAATTGCAATTAGTCTTTTGACAGCAGTAATACATGAAA-TGG-TTATGGGTTACAG-------GGCATCGCCTCTGAATTGACATTGATCGACGTGATGGAGGACAAACTCAAGGGCGAATTGATGGACATGCAACATGGTTTGGCTTTCCTTGGCAACATTAAAATGACTGCTGGTTCAGGTAATCTATTGTAATTTTTCCATCTT-AATACATATACTAAACAATTTTTT--TAATTTCAATTTT---------------AGATTACGCTCTGTCAGCTGGATCAAAATTGTGCATCGTAACAGCTGGAGCCCGCCAACGTGAAGGCGAATCCCGTTTGAACTTGGTTCAGCGTAATGCCGATATTTTGAAGGGCATGATCCCTAAATTGGTGCAACATAGTCCCGACACTCTTCTTCTCATTGTGTCCAACCCCGTTGATTTGATGACCTATGTTGCTTGGAAACTCAGTGGACTTCCAAAAGAACGCGTCATTGGATCTGGAACAAATTTAGACTCTTCCCGTTTCCGTTTCCTCCTTTCGGAGCGATTTAACGTTGCGCCTAACTCTACCCACGGCTGGATTATCGGAGAACATGGCGACTCCAGTGGTACGTTTGTAAAAGACAA-TCAATATTATCTGACTTCTTCTTTCTACATTTTGGATCATATTTACAGTTCCTGTTTGGTCTGGTGTGAACGTTGCTGGTGTTCGACTGAGGGATCTCAATCCGGCCGCTGGAACTGATGCAGATACTGAAAATTGGGGTGAAATTCACACACAAGTCGTCCAGAGGTACCTATTTT-----AAAAAACAATCATATTTAATTGTGTGAATAACTTTAGTGTTCACTTTTAGTGCATATGAAATTATCCGACTAAAGGGTTACACCTCATGGGCAATTGGTTTGAGTGTTTCTATTCTCACAAAAGCCATTTTGAAAAATTCCCGCAACGTCTTCGCGGTCTCAACTTTTGTCCAGGTACTTAATTTT-------ACTATTTTGGTAAGTGTTACGCTA--------------------------------------------CAGCTA--TTTCTATAATGATTTATTCAAATAGGGAATCCATGGAGTCGAACAACCCGTTTTTCTATCCGTCCCATGTGTGGTTGGTGAAAACGGCATTACTGATGTCATCCAACAAACTTTAACTGAAGGTGAACGCAGTCAACTTCAAAAATCAGCTGCCACTTTGAATGAAGTTCAA
>LDHA-CX-11b_MI
ATGGCCACCAGCGTCGATAAACTTAAGACCGAAATCCAGACTCCTGTTGCCCACTCAGGAAGCAAAGTTACCATCGTTGGTGTCGGCCAAGTGGGAATGGCCTGCGCCTTCAGCATCATGACACAGGTAAAAA-TATTTAATTGCAATTAGTCTTTTGACAGCAGTAATACATGAAA-TGG-TTATGGGTTACAG-------GGCATCGCCTCTGAATTGACATTGATCGACGTGATGGAGGACAAACTCAAGGGCGAATTGATGGACATGCAACATGGTTTGGCTTTCCTTGGCAACATTAAAATGACTGCTGGTTCAGGTAATCTATTGTAATTTTTCCATCTT-AATACATATTCTAAACAATTTTTT--AAATTTCAATTTT---------------AGATTACGCTCTGTCAGCTGGATCAAAACTGTGCATCGTAACAGCTGGAGCCCGCCAACGTGAAGGCGAATCTCGTTTGAACTTGGTTCAGCGTAATGCAGATATTTTGAAGGGCATGATCCCTAAATTGGTGCAACATAGTCCCGACACTCTTCTTCTCATTGTGTCCAACCCCGTTGATTTGATGACCTATGTTGCTTGGAAGCTCAGTGGACTTCCAAAAGAGCGCGTCATTGGATCTGGAACAAATTTAGACTCTTCCCGTTTCCGTTTCCTCCTTTCGGAGCGATTTAACGTTGCGCCCAACTCTACCCACGGCTGGATTATCGGAGAACATGGCGACTCCAGTGGTACGTTTGTAAAAGACAA-TCAATATTATCTGACTTCTTCTTTCTACATATTGGATCATCTTTACAGTTCCTGTTTGGTCTGGTGTTAACGTTGCTGGTGTTCGACTGAGGGATCTCAATCCGGCCGCTGGAACTGATGCAGATACTGAAAATTGGGGTCAAATTCACACACAAGTCGTCCAGAGGTTGCTATTT-----AACAAAAAAATCATATTTAATTGTGTGAGTAATTTTAGTGTTCACTTTTAGTGCATATGAAATTATCCGACTAAAGGGTTACACCTCATGGGCAATTGGTTTGAGTGTTTCTATTCTCACAAAAGCCATTTTGAAAAATTCCCGCAACGTCTTCGCGGTCTCAACTTTTGTCCAGGTACTTAATTT-----ATTACTATTGTGGTAAGGGTTACGCTA--------------------------------------------CAGCTA--TTTCTATAATGATTTATTCAAATAGGGAATCCATGGAGTTGAACAACCCGTTTTTCTGTCCGTCCCATGTGTGGTTGGTGAAAACGGCATTACTGATGTCATCCAACAAACTTTAACTGAAGGTGAACGCAGTCAACTTCAAAAATCAGCTGCCACTTTGAATGAAGTTCAA
>LDHA-CX-12a_NB
ATGGCCACCAGCGTCGAAAAACTCAAGACCGAAATCCAGACTCCTGTTGCCCACTCAGGAAGCAAAGTTACCATCGTTGGTGTCGGCCAAGTGGGAATGGCCTGCGCCTTCAGCATCATGACACAGGTAAAAA-TATTTAATTGCAATTAGTCTTTTGACAGCAGTAATACATGAAA-TGG-TTATGGGTTACAG-------GGCATCGCCTCTGAATTGACATTGATCGACGTGATGGAGGACAAACTCAAGGGCGAATTGATGGACATGCAACATGGTTTGGCTTTCCTTGGCAACATTAAAATGACTGCTGGTTCAGGTAATCTATTGTAATTTTTCCATCTT-AATACATATACTAAACAATTTTTTT--AATTTCAATTTT---------------AGATTACGCTCTGTCAGCTGGATCAAAATTGTGCATCGTAACAGCTGGAGCCCGCCAACGTGAAGGCGAATCCCGTTTGAACTTGGTTCAGCGTAATGCCGATATTTTGAAGGGCATGATCCCTAAATTGGTGCAACATAGTCCCGACACTCTTCTTCTCATTGTGTCCAACCCCGTTGATTTGATGACCTATGTTGCTTGGAAACTCAGTGGACTTCCAAAAGAACGCGTCATTGGATCTGGAACAAATTTAGACTCTTCCCGTTTCCGTTTCCTCCTTTCGGAGCGATTTAACGTTGCGCCTAACTCTACCCACGGCTGGATTATCGGAGAACATGGCGACTCCAGTGGTACGTTTGTAAAAGACAA-TAAATATTATCTGACTTCTTCTTTCTACATTTTGGATCATATTTACAGTTCCTGTTTGGTCTGGTGTGAACGTTGCTGGTGTTCGACTGAGGGATCTCAATCCGGCCGCTGGAACTGATGCAGATACTGAAAATTGGGGTGAAATTCACACACAAGTCGTCCAGAGGTACCTATTTT-----AAAAAACAATCATATTTAATTGTGTGAATAACTTTAGTGTTCACTTTTAGTGCATATGAAATTATTCGACTAAAGGGTTACACTTCATGGGCAATTGGTTTGAGTGTTTCTATTCTCACAAAAGCCATTTTGAAAAATTCCCGCAACGTCTTCGCGGTCTCAACTTTTGTCCAGGTACTTAATTTT-------ACTATTTTGGTAAGTGTTACGCTA--------------------------------------------CAGCTA--TTTCTATAATGATTTATTCAAATAGGGAATCCATGGAGTCGAACAACCCGTTTTTCTATCCGTCCCATGTGTGGTTGGTGAAAACGGCATTACTGATGTCATCCAACAAACTTTAACTGAAGGTGAACGCAGTCAACTTCAAAAATCAGCTGCCACTTTGAATGAAGTTCAA
>LDHA-CX-12b_NB
ATGGCCACCAGCGTCGATAAACTGAAGACCGAAATCCAGACTCCTGTTGCCCACTCAGGAAGCAAAGTTACCATCGTTGGTGTCGGCCAAGTGGGAATGGCCTGCGCCTTCAGCATCATGACACAGGTAAAAAATATTTAATTGCAATTAGTCTTTTGACAGCAGTAATACATGAAA-TGG-TTATGGGTTACAG-------GGCATCGCCTCTGAATTGACATTGATCGACGTGATGGAGGACAAACTCAAGGGCGAATTGATGGACATGCAACATGGTTTGGCTTTCCTTGGCAACATTAAAATGACTGCTGGTTCAGGTAATCTATTGTAATTTTTCCATCTT-AATACATATTCTAAACAATTTTTT--AAATTTCAATTTT---------------AGATTACGCTCTGTCAGCTGGATCAAAACTGTGCATCGTAACAGCTGGAGCCCGCCAACGTGAAGGCGAATCTCGTTTGAACTTGGTTCAGCGTAATGCAGATATTTTGAAGGGCATGATCCCTAAATTGGTGCAACATAGTCCCGACACTCTTCTTCTCATTGTGTCCAACCCCGTTGATTTGATGACCTATGTTGCTTGGAAGCTCAGTGGACTTCCAAAAGAGCGCGTCATTGGATCTGGAACAAATTTAGACTCTTCCCGTTTCCGTTTCCTCCTTTCGGAGCGATTTAACGTTGCGCCCAACTCTACCCACGGCTGGATTATCGGAGAACATGGCGACTCCAGTGGTACGTTTGTAAAAGACAA-TCAATATTATCTGACTTCTTCTTTCTACATATTGGATCATCTTTACAGTTCCTGTTTGGTCTGGTGTTAACGTTGCTGGTGTTCGACTGAGGGATCTCAATCCGGCCGCTGGAACTGATGCAGATACTGAAAATTGGGGTCAAATTCACACACAAGTCGTCCAGAGGTTGCTATTT-----AACAAAACAATCATATTTAATTGTGTGAGTAATTTTAGTGTTCACTTTTAGTGCATATGAAATTATCCGACTAAAGGGTTACACCTCATGGGCAATTGGTTTGAGTGTTTCTATTCTCACAAAAGCCATTTTGAAAAATTCCCGCAACGTCTTCGCGGTCTCAACTTTTGTCCAGGTACTTAATTTT----ATTACTATTGTGGTAAGGGTTACGCTATA------------------------------------------CAGCTA--TTTCTATAATGATTTATTCAAATAGGGAATCCATGGAGTTGAACAACCCGTTTTTCTGTCCGTCCCATGTGTGGTTGGTGAAAACGGCATTACTGATGTCATCCAACAAACTTTAACTGAAGGTGAACGCAGTCAACTTCAAAAATCAGCTGCCACTTTGAATGAAGTTCAA
>LDHA-CX-13a_NT
ATGGCCACCAGCGTCGAAAAACTCAAGACCGAAATCCAGACTCCTGTTGCCCACTCAGGAAGCAAAGTTACCATCGTTGGTGTCGGCCAAGTGGGAATGGCCTGCGCCTTCAGCATCATGACACAGGTAAAAA-TATTTAATTGCAATTAGTCTTTTGACAGCAGTAATACATGAAA-TGG-TTATGGGTTACAG-------GGCATCGCCTCTGAATTGACATTGATCGACGTGATGGAGGACAAACTCAAGGGCGAATTGATGGACATGCAACATGGTTTGGCTTTCCTTGGCAACATTAAAATGACTGCTGGTTCAGGTAATCTATTGTAATTTTTCCATCTT-AATACATATACTAAACAATTTTTTT--AATTTCAATTTT---------------AGATTACGCTCTGTCAGCTGGATCAAAATTGTGCATCGTAACAGCTGGAGCCCGCCAACGTGAAGGCGAATCCCGTTTGAACTTGGTTCAGCGTAATGCCGATATTTTGAAGGGCATGATCCCTAAATTGGTGCAACATAGTCCCGACACTCTTCTTCTCATTGTGTCCAACCCCGTTGATTTGATGACCTATGTTGCTTGGAAACTCAGTGGACTTCCAAAAGAACGCGTCATTGGATCTGGAACAAATTTAGACTCTTCCCGTTTCCGTTTCCTCCTTTCGGAGCGATTTAACGTTGCGCCTAACTCTACCCACGGCTGGATTATCGGAGAACATGGCGACTCCAGTGGTACGTTTGTAAAAGACAA-TCAATATTATCTGACTTCTTCTTTCTACATTTTGGATCATATTTACAGTTCCTGTTTGGTCTGGTGTGAACGTTGCTGGTGTTCGACTGAGGGATCTCAATCCGGCCGCTGGAACTGATGCAGATACTGAAAATTGGGGTGAAATTCACACACAAGTCGTCCAGAGGTACCTATTTT-----AAAAAACAATCATATTTAATTGTGTGAATAACTTTAGTGTTCACTTTTAGTGCATATGAAATTATCCGACTAAAGGGTTACACCTCATGGGCAATTGGTTTGAGTGTTTCTATTCTCACAAAAGCCATTTTGAAAAATTCCCGCAACGTCTTCGCGGTCTCAACTTTTGTCCAGGTACTTAATTTT-------ACTATTTTGGTAAGTGTTACGCTA--------------------------------------------CAGCTA--TTTCTATAATGATTTATTCAAATAGGGAATCCATGGAGTCGAACAACCCGTTTTTCTATCCGTCCCATGTGTGGTTGGTGAAAACGGCATTACTGATGTCATCCAACAAACTTTAACTGAAGGTGAACGCAGTCAACTTCAAAAATCAGCTGCCACTTTGAATGAAGTTCAA
>LDHA-CX-13b_NT
ATGGCCACCAGCGTCGATAAACTTAAGACCGAAATCCAGACTCCTGTTGCCCATTCAGGAAGCAAAGTTACCATCGTAGGTGTCGGCCAAGTGGGAATGGCCTGCGCCTTCAGCATCATGACACAGGTAAAAA-TATTTAATTGTAATTAGTCTTTTGACAGCAGTAATACATGAAA-TGG-TTATGGGTTACAG-------GGCATCGCCTCTGAATTGACATTGATCGACGTGATGGAGGACAAACTCAAGGGCGAATTGATGGACATGCAACATGGTTTGGCTTTCCTTGGCAACATTAAAATGACTGCTGGTTCAGGTAATCTATTGTAATTTTCCCATCTT-AATACATATTCTAAACAATTTTTT--AAATTTAAATTTT---------------AGATTACGCTCTGTCAGCTGGATCAAAACTGTGCATCGTAACAGCTGGAGCCCGCCAACGTGAAGGCGAATCCCGTTTGAACTTGGTTCAGCGTAATGCCGATATTTTGAAGGGCATGATCCCTAAATTGGTGCAACATAGTCCCGACACTCTTCTTCTCATTGTTTCCAACCCCGTTGATTTGATGACCTATGTTGCTTGGAAACTCAGTGGACTTCCAAAAGAACGCGTCATTGGATCTGGAACAAATTTAGACTCTTCCCGTTTCCGTTTCCTCCTTTCGGAGCGATTTAACGTTGCGCCCAACTCTACCCATGGCTGGATTATCGGAGAACATGGCGACTCCAGTGGTACGTTTGTAAAAGACAA-TCAATATTATCTGACTTCTTCTTTCTACATATTGGATTATATTTACAGTTCCTGTTTGGTCTGGTGTGAACGTTGCTGGTGTTCGACTGAGGGATCTCAATCCGGCCGCTGGAACTGATGCAGATACTGAAAATTGGGGTCAAATTCACACACAAGTCGTCCAGAGGTACCTTTTTTT----AAAAAACAATCATATTTAATTGTGTGAATAACTTTAGTGTTCACTTTTAGTGCATATGAAATTATCCGACTAAAGGGTTACACCTCATGGGCAATTGGTTTGAGTGTTTCTATTCTCACAAAAGCCATTTTGAAAAATTCCCGCAACGTCTTCGCGGTCTCAACGTTTGTTCAGGTACTTAATTTT-------ACTATTTTGGTAAGTGTTACGCTA--------------------------------------------CAGCTA--TTTCTATAATGATTTATTCAAATAGGGAATCCATGGAGTCGAACAACCCGTTTTTCTATCCGTCCCATGTGTGGTTGGTGAAAACGGCATTACTGATGTCATCCAACAAACTTTAACTGAAGGTGAACGCAGTCAACTTCAAAAATCAGCTGCCACTTTGAATGAAGTTCAA
>LDHA-CX-14a_ON
ATGGCCACCAGCGTCGAAAAACTCAAGACCGAAATCCAGACTCCTGTTGCCCACTCAGGAAGCAAAGTTACCATCGTTGGTGTCGGCCAAGTGGGAATGGCCTGCGCCTTCAGCATCATGACACAGGTAAAAA-TATTTAATTGCAATTAGTCTTTTGACAGCAGTAATACATGAAA-TGG-TTATGGGTTACAG-------GGCATCGCCTCTGAATTGACATTGATCGACGTGATGGAGGACAAACTCAAGGGCGAATTGATGGACATGCAACATGGTTTGGCTTTCCTTGGCAACATTAAAATGACTGCTGGTTCAGGTAATCTATTGTAATTTTTCCATCTT-AATACATATACTAAACAATTTTTTT--AATTTCAATTTT---------------AGATTACGCTCTGTCAGCTGGATCAAAATTGTGCATCGTAACAGCTGGAGCCCGCCAACGTGAAGGCGAATCCCGTTTGAACTTGGTTCAGCGTAATGCCGATATTTTGAAGGGCATGATCCCTAAATTGGTGCAACATAGTCCCGACACTCTTCTTCTCATTGTGTCCAACCCCGTTGATTTGATGACCTATGTTGCTTGGAAACTCAGTGGACTTCCAAAAGAACGCGTCATTGGATCTGGAACAAATTTAGACTCTTCCCGTTTCCGTTTCCTCCTTTCGGAGCGATTTAACGTTGCGCCTAACTCTACCCACGGCTGGATTATCGGAGAACATGGCGACTCCAGTGGTACGTTTGTAAAAGACAA-TAAATATTATCTGACTTCTTCTTTCTACATTTTGGATCATATTTACAGTTCCTGTTTGGTCTGGTGTGAACGTTGCTGGTGTTCGACTGAGGGATCTCAATCCGGCCGCTGGAACTGATGCAGATACTGAAAATTGGGGTGAAATTCACACACAAGTCGTCCAGAGGTACCTATTTT-----AAAAAACAATCATATTTAATTGTGTGAATAACTTTAGTGTTCACTTTTAGTGCATATGAAATTATTCGACTAAAGGGTTACACTTCATGGGCAATTGGTTTGAGTGTTTCTATTCTCACAAAAGCCATTTTGAAAAATTCCCGCAACGTCTTCGCGGTCTCAACTTTTGTCCAGGTACTTAATTTT-------ACTATTTTGGTAAGTGTTACGCTA--------------------------------------------CAGCTA--TTTCTATAATGATTTATTCAAATAGGGAATCCATGGAGTCGAACAACCCGTTTTTCTATCCGTCCCATGTGTGGTTGGTGAAAACGGCATTACTGATGTCATCCAACAAACTTTAACTGAAGGTGAACGCAGTCAACTTCAAAAATCAGCTGCCACTTTGAATGAAGTTCAA
>LDHA-CX-14b_ON
ATGGCCACCAGCGTCGATAAACTGAAGACCGAAATCCAGACTCCTGTTGCCCACTCAGGAAGCAAAGTTACCATCGTTGGTGTCGGCCAAGTGGGAATGGCCTGCGCCTTCAGCATCATGACACAGGTAAAAAATATTTAATTGCAATTAGTCTTTTGACAGCAGTAATACATGAAA-TGG-TTATGGGTTACAG-------GGCATCGCCTCTGAATTGACATTGATCGACGTGATGGAGGACAAACTCAAGGGCGAATTGATGGACATGCAACATGGTTTGGCTTTCCTTGGCAACATTAAAATGACTGCTGGTTCAGGTAATCTATTGTAATTTTTCCATCTT-AATACATATTCTAAACAATTTTTT--AAATTTCAATTTT---------------AGATTACGCTCTGTCAGCTGGATCAAAACTGTGCATCGTAACAGCTGGAGCCCGCCAACGTGAAGGCGAATCTCGTTTGAACTTGGTTCAGCGTAATGCAGATATTTTGAAGGGCATGATCCCTAAATTGGTGCAACATAGTCCCGACACTCTTCTTCTCATTGTGTCCAACCCCGTTGATTTGATGACCTATGTTGCTTGGAAGCTCAGTGGACTTCCAAAAGAGCGCGTCATTGGATCTGGAACAAATTTAGACTCTTCCCGTTTCCGTTTCCTCCTTTCGGAGCGATTTAACGTTGCGCCCAACTCTACCCACGGCTGGATTATCGGAGAACATGGCGACTCCAGTGGTACGTTTGTAAAAGACAA-TCAATATTATCTGACTTCTTCTTTCTACATATTGGATCATCTTTACAGTTCCTGTTTGGTCTGGTGTTAACGTTGCTGGTGTTCGACTGAGGGATCTCAATCCGGCCGCTGGAACTGATGCAGATACTGAAAATTGGGGTCAAATTCACACACAAGTCGTCCAGAGGTACCTTTTT----AAAAAAAACAATCATATTTAATTGTGTGAATAACTTTAGTGTTCACTTTTAGTGCATATGAAATTATCCGACTAAAGGGTTACACCTCATGGGCAATTGGTTTGAGTGTTTCTATTCTCACAAAAGCCATTTTGAAAAATTCCCGCAACGTCTTCGCGGTCTCAACGTTTGTTCAGGTACTTAATTTT-------ACTATTTTGGTAAGTGTTACGCTA--------------------------------------------CAGCTA--TTTCTATAATGATTTATTCAAATAGGGAATCCATGGAGTCGAACAACCCGTTTTTCTATCCGTCCCATGTGTGGTTGGTGAAAACGGCATTACTGATGTCATCCAACAAACTTTAACTGAAGGTGAACGCAGTCAACTTCAAAAATCAGCTGCCACTTTGAATGAAGTTCAA
>LDHA-CX-15a_MB
ATGGCCACCAGCGTCGAAAAACTCAAGACCGAAATCCAGACTCCTGTTGCCCACTCAGGAAGCAAAGTTACCATCGTTGGTGTCGGCCAAGTGGGAATGGCCTGCGCCTTCAGCATCATGACACAGGTAAAAA-TATTTAATTGCAATTAGTCTTTTGACAGCAGTAATACATGAAA-TGG-TTATGGGTTACAG-------GGCATCGCCTCTGAATTGACATTGATCGACGTGATGGAGGACAAACTCAAGGGCGAATTGATGGACATGCAACATGGTTTGGCTTTCCTTGGCAACATTAAAATGACTGCTGGTTCAGGTAATCTATTGTAATTTTTCCATCTT-AATACATATACTAAACAATTTTTTT--AATTTCAATTTT---------------AGATTACGCTCTGTCAGCTGGATCAAAATTGTGCATCGTAACAGCTGGAGCCCGCCAACGTGAAGGCGAATCCCGTTTGAACTTGGTTCAGCGTAATGCCGATATTTTGAAGGGCATGATCCCTAAATTGGTGCAACATAGTCCCGACACTCTTCTTCTCATTGTGTCCAACCCCGTTGATTTGATGACCTATGTTGCTTGGAAACTCAGTGGACTTCCAAAAGAACGCGTCATTGGATCTGGAACAAATTTAGACTCTTCCCGTTTCCGTTTCCTCCTTTCGGAGCGATTTAACGTTGCGCCTAACTCTACCCACGGCTGGATTATCGGAGAACATGGCGACTCCAGTGGTACGTTTGTAAAAGACAA-TCAATATTATCTGACTTCTTCTTTCTACATTTTGGATCATATTTACAGTTCCTGTTTGGTCTGGTGTGAACGTTGCTGGTGTTCGACTGAGGGATCTCAATCCGGCCGCTGGAACTGATGCAGATACTGAAAATTGGGGTGAAATTCACACACAAGTCGTCCAGAGGTACCTATTTT-----AAAAAACAATCATATTTAATTGTGTGAATAACTTTAGTGTTCACTTTTAGTGCATATGAAATTATCCGACTAAAGGGTTACACCTCATGGGCAATTGGTTTGAGTGTTTCTATTCTCACAAAAGCCATTTTGAAAAATTCCCGCAACGTCTTCGCGGTCTCAACTTTTGTCCAGGTACTTAATTTT-------ACTATTTTGGTAAGTGTTACGCTA--------------------------------------------CAGCTA--TTTCTATAATGATTTATTCAAATAGGGAATCCATGGAGTCGAACAACCCGTTTTTCTATCCGTCCCATGTGTGGTTGGTGAAAACGGCATTACTGATGTCATCCAACAAACTTTAACTGAAGGTGAACGCAGTCAACTTCAAAAATCAGCTGCCACTTTGAATGAAGTTCAA
>LDHA-CX-15b_MB
ATGGCCACCAGCGTCGATAAACTTAAGACCGAAATCCAGACTCCTGTTGCCCATTCAGGAAGCAAAGTTACCATCGTAGGTGTCGGCCAAGTGGGAATGGCCTGCGCCTTCAGCATCATGACACAGGTAAAAA-TATTTAATTGTAATTAGTCTTTTGACAGCAGTAATACATGAAA-TGG-TTATGGGTTACAG-------GGCATCGCCTCTGAATTGACATTGATCGACGTGATGGAGGACAAACTCAAGGGCGAATTGATGGACATGCAACATGGTTTGGCTTTCCTTGGCAACATTAAAATGACTGCTGGTTCAGGTAATCTATTGTAATTTTTCCATCTT-AATACATATTTTAAACAATTTTTT--AAATTTAAATTTT---------------AGATTACGCTTTGTCAGCTGGATCAAAACTGTGCATCGTAACAGCTGGAGCCCGCCAACGTGAAGGCGAATCTCGTTTGAACTTGGTTCAGCGTAATGCCGATATTTTGAAGGGCATGATCCCTAAATTGGTGCAGCATAGTCCCGACACTCTTCTTCTCATTGTTTCCAACCCCGTTGATTTGATGACCTATGTTGCTTGGAAACTCAGTGGACTTCCAAAAGAACGCGTCATTGGATCTGGAACAAATTTAGACTCTTCCCGTTTCCGTTTCCTCCTTTCGGAGCGATTTAACGTTGCGCCCAACTCTACTCACGGCTGGATTATCGGAGAACATGGCGACTCCAGTGGTACGTTTTTAAAAGATAA-TCAATATTATCTGACTTCTTCTTTCTACATATTGGATCATATTTACAGTTCCTGTTTGGTCTGGTGTGAACGTTGCTGGTGTTCGACTTAGGGATCTCAATCCGGCCGCTGGAACTGATGCAGATACTGAAAATTGGGGTCAAATTCACACACAAGTCGTCCAGAGGTACCTTTTTTT----AAAAAACAATCATATTTAATTGTGTGAATAACTTTAGTGTTCACTTTTAGTGCATATGAAATTATCCGACTAAAGGGTTACACCTCATGGGCAATTGGTTTGAGTGTTTCTATTCTCACAAAAGCCATTTTGAAAAATTCCCGCAACGTCTTCGCGGTCTCAACTTTTGTTCAGGTACTTAATTTT-------ACTATTTTGGTAAGTGTTACGTTA--------------------------------------------CAGCTA--TTTCTATAATGATTTATTCAAATAGGGAATCCATGGAGTCGAACAACCCGTTTTTCTATCCGTCCCATGTGTGGTTGGTGAAAACGGCATTACTGATGTCATCCAACAAACTTTAACTGAAGGTGAACGCAGTCAACTTCAAAAATCAGCTGCCACTTTGAATGAAGTTCAA
>LDHA-CX-16a_MB
ATGGCCACCAGCGTCGAAAAACTCAAGACCGAAATCCAGACTCCTGTTGCCCACTCAGGAAGCAAAGTTACCATCGTTGGTGTCGGCCAAGTGGGAATGGCCTGCGCCTTCAGCATCATGACACAGGTAAAAA-TATTTAATTGCAATTAGTCTTTTGACAGCAGTAATACATGAAA-TGG-TTATGGGTTACAG-------GGCATCGCCTCTGAATTGACATTGATCGACGTGATGGAGGACAAACTCAAGGGCGAATTGATGGACATGCAACATGGTTTGGCTTTCCTTGGCAACATTAAAATGACTGCTGGTTCAGGTAATCTATTGTAATTTTTCCATCTT-AATACATATACTAAACAATTTTTTT--AATTTCAATTTT---------------AGATTACGCTCTGTCAGCTGGATCAAAATTGTGCATCGTAACAGCTGGAGCCCGCCAACGTGAAGGCGAATCCCGTTTGAACTTGGTTCAGCGTAATGCCGATATTTTGAAGGGCATGATCCCTAAATTGGTGCAACATAGTCCCGACACTCTTCTTCTCATTGTGTCCAACCCCGTTGATTTGATGACCTATGTTGCTTGGAAACTCAGTGGACTTCCAAAAGAACGCGTCATTGGATCTGGAACAAATTTAGACTCTTCCCGTTTCCGTTTCCTCCTTTCGGAGCGATTTAACGTTGCGCCTAACTCTACCCACGGCTGGATTATCGGAGAACATGGCGACTCCAGTGGTACGTTTGTAAAAGACAA-TCAATATTATCTGACTTCTTCTTTCTACATTTTGGATCATATTTATAGTTCCTGTTTGGTCTGGTGTGAACGTTGCTGGTGTTCGACTGAGGGATCTCAATCCGGCCGCTGGAACTGATGCAGATACTGAAAATTGGGGTGAAATTCACACACAAGTCGTCCAGAGGTACCTATTTT-----AAAAAACAATCATATTTAATTGTGTGAATAACTTTAGTGTTCACTTTTAGTGCATATGAAATTATCCGACTAAAGGGTTACACCTCATGGGCAATTGGTTTGAGTGTTTCTATTCTCACAAAAGCCATTTTGAAAAATTCCCGCAACGTCTTCGCGGTCTCAACTTTTGTCCAGGTACTTAATTTT-------ACTATTTTGGTAAGTGTTACGCTA--------------------------------------------CAGCTA--TTTCTATAATGATTTATTCAAATAGGGAATCCATGGAGTCGAACAACCCGTTTTTCTATCCGTCCCATGTGTGGTTGGTGAAAACGGCATTACTGATGTCATCCAACAAACTTTAACTGAAGGTGAACGCAGTCAACTTCAAAAATCAGCTGCCACTTTGAATGAAGTTCAA
>LDHA-CX-16b_MB
ATGGCCACCAGCGTCGATAAACTTAAGACCGAAATCCAGACTCCTGTTGCCCATTCAGGAAGCAAAGTTACCATCGTAGGTGTCGGCCAAGTGGGAATGGCCTGCGCCTTCAGCATCATGACACAGGTAAAAA-TATTTAATTGTAATTAGTCTTTTGACAGCAGTAATACATGAAA-TGG-TTATGGGTTACAG-------GGCATCGCCTCTGAATTGACATTGATCGACGTGATGGAGGACAAACTCAAGGGCGAATTGATGGACATGCAACATGGTTTGGCTTTCCTTGGCAACATTAAAATGACTGCTGGTTCAGGTAATCTATTGTAATTTTTCCATCTT-AATACATATTTTAAACAATTTTTT--AAATTTCAATTTT---------------AGATTACGCTTTGTCAGCTGGATCAAAACTGTGCATCGTAACAGCTGGAGCCCGCCAACGTGAAGGCGAATCTCGTTTGAACTTGGTTCAGCGTAATGCCGATATTTTGAAGGGCATGATCCCTAAATTGGTGCAGCATAGTCCCGACACTCTTCTTCTCATTGTGTCCAACCCCGTTGATTTGATGACCTATGTTGCTTGGAAACTCAGTGGACTTCCAAAAGAACGCGTCATTGGATCTGGAACAAATTTAGACTCTTCCCGTTTCCGTTTCCTCCTTTCGGAGCGATTTAACGTTGCGCCCAACTCTACTCACGGCTGGATTATCGGAGAACATGGCGACTCCAGTGGTACGTTTTTAAAAGATAA-TCAATATTATCTGACTTCTTCTTTCTACATATTGGATCATATTTACAGTTCCTGTTTGGTCTGGTGTGAACGTTGCTGGTGTTCGACTTAGGGATCTCAATCCGGCCGCTGGAACTGATGCAGATACTGAAAATTGGGGTCAAATTCACACACAAGTCGTCCAGAGGTACCTTTTTTT----AAAAAACAATCATATTTAATTGTGTGAATAACTTTAGTGTTCACTTTTAGTGCATATGAAATTATCCGACTAAAGGGTTACACCTCATGGGCAATTGGTTTGAGTGTTTCTATTCTCACAAAAGCCATTTTGAAAAATTCCCGCAACGTCTTCGCGGTCTCAACTTTTGTCCAGGTACTTAATTTT-------ACTATTTTGGTAAGTGTTACGTTA--------------------------------------------CAGCTA--TTTCTATAATGATTTATTCAAATAGGGAATCCATGGAGTCGAACAACCCGTTTTTCTATCCGTCCCATGTGTGGTTGGTGAAAACGGCATTACTGATGTCATCCAACAAACTTTAACTGAAGGTGAACGCAGTCAACTTCAAAAATCAGCTGCCACTTTGAATGAAGTTCAA
>LDHA-CX-17a_SK
ATGGCCACCAGCGTCGAAAAACTCAAGACCGAAATCCAGACTCCTGTTGCCCACTCAGGAAGCAAAGTTACCATCGTTGGTGTCGGCCAAGTGGGAATGGCCTGCGCCTTCAGCATCATGACACAGGTAAAAA-TATTTAATTGCAATTAGTCTTTTGACAGCAGTAATACATGAAA-TGG-TTATGGGTTACAG-------GGCATCGCCTCTGAATTGACATTGATCGACGTGATGGAGGACAAACTCAAGGGCGAATTGATGGACATGCAACATGGTTTGGCTTTCCTTGGCAACATTAAAATGACTGCTGGTTCAGGTAATCTATTGTAATTTTTCCATCTT-AATACATATACTAAACAATTTTTTT--AATTTCAATTTT---------------AGATTACGCTCTGTCAGCTGGATCAAAATTGTGCATCGTAACAGCTGGAGCCCGCCAACGTGAAGGCGAATCCCGTTTGAACTTGGTTCAGCGTAATGCCGATATTTTGAAGGGCATGATCCCTAAATTGGTGCAACATAGTCCCGACACTCTTCTTCTCATTGTGTCCAACCCCGTTGATTTGATGACCTATGTTGCTTGGAAACTCAGTGGACTTCCAAAAGAACGCGTCATTGGATCTGGAACAAATTTAGACTCTTCCCGTTTCCGTTTCCTCCTTTCGGAGCGATTTAACGTTGCGCCTAACTCTACCCACGGCTGGATTATCGGAGAACATGGCGACTCCAGTGGTACGTTTGTAAAAGACAA-TAAATATTATCTGACTTCTTCTTTCTACATTTTGGATCATATTTACAGTTCCTGTTTGGTCTGGTGTGAACGTTGCTGGTGTTCGACTGAGGGATCTCAATCCGGCCGCTGGAACTGATGCAGATACTGAAAATTGGGGTGAAATTCACACACAAGTCGTCCAGAGGTACCTATTTT-----AAAAAACAATCATATTTAATTGTGTGAATAACTTTAGTGTTCACTTTTAGTGCATATGAAATTATTCGACTAAAGGGTTACACTTCATGGGCAATTGGTTTGAGTGTTTCTATTCTCACAAAAGCCATTTTGAAAAATTCCCGCAACGTCTTCGCGGTCTCAACTTTTGTCCAGGTACTTAATTTT-------ACTATTTTGGTAAGTGTTACGCTA--------------------------------------------CAGCTA--TTTCTATAATGATTTATTCAAATAGGGAATCCATGGAGTCGAACAACCCGTTTTTCTATCCGTCCCATGTGTGGTTGGTGAAAACGGCATTACTGATGTCATCCAACAAACTTTAACTGAAGGTGAACGCAGTCAACTTCAAAAATCAGCTGCCACTTTGAATGAAGTTCAA
>LDHA-CX-17b_SK
ATGGCCACCAGCGTCGATAAACTTAAGACCGAAATCCAGACTCCTGTTGCCCATTCAGGAAGCAAAGTTACCATCGTAGGTGTCGGCCAAGTGGGAATGGCCTGCGCCTTCAGCATCATGACACAGGTAAAAA-TATTTAATTGTAATTAGTCTTTTGACAGCAGTAATACATGAAA-TGG-TTATGGGTTACAG-------GGCATCGCCTCTGAATTGACATTGATCGACGTGATGGAGGACAAACTCAAGGGCGAATTGATGGACATGCAACATGGTTTGGCTTTCCTTGGCAACATTAAAATGACTGCTGGTTCAGGTAATCTATTGTAATTTTTCCATCTT-AATACATATTTTAAACAATTTTTT--AAATTTCAATTTT---------------AGATTACGCTTTGTCAGCTGGATCAAAACTGTGCATCGTAACAGCTGGAGCCCGCCAACGTGAAGGCGAATCTCGTTTGAACTTGGTTCAGCGTAATGCCGATATTTTGAAGGGCATGATCCCTAAATTGGTGCAGCATAGTCCCGACACTCTTCTTCTCATTGTGTCCAACCCCGTTGATTTGATGACCTATGTTGCTTGGAAACTCAGTGGACTTCCAAAAGAACGCGTCATTGGATCTGGAACAAATTTAGACTCTTCCCGTTTCCGTTTCCTCCTTTCGGAGCGATTTAACGTTGCGCCCAACTCTACTCACGGCTGGATTATCGGAGAACATGGCGACTCCAGTGGTACGTTTTTAAAAGATAA-TCAATATTATCTGACTTCTTCTTTCTACATATTGGATCATATTTACAGTTCCTGTTTGGTCTGGTGTGAACGTTGCTGGTGTTCGACTTAGGGATCTCAATCCGGCCGCTGGAACTGATGCAGATACTGAAAATTGGGGTCAAATTCACACACAAGTCGTCCAGAGGTACCTTTTTTT----AAAAAACAATCATATTTAATTGTGTGAATAACTTTAGTGTTCACTTTTAGTGCATATGAAATTATCCGACTAAAGGGTTACACCTCATGGGCAATTGGTTTGAGTGTTTCTATTCTCACAAAAGCCATTTTGAAAAATTCCCGCAACGTCTTCGCGGTCTCAACTTTTGTCCAGGTACTTAATTTT-------ACTATTTTGGTAAGTGTTACGTTA--------------------------------------------CAGCTA--TTTCTATAATGATTTATTCAAATAGGGAATCCATGGAGTCGAACAACCCGTTTTTCTATCCGTCCCATGTGTGGTTGGTGAAAACGGCATTACTGATGTCATCCAACAAACTTTAACTGAAGGTGAACGCAGTCAACTTCAAAAATCAGCTGCCACTTTGAATGAAGTTCAA
>LDHA-CX-18a_SK
ATGGCCACCAGCGTCGAAAAACTCAAGACCGAAATCCAGACTCCTGTTGCCCACTCAGGAAGCAAAGTTACCATCGTTGGTGTCGGCCAAGTGGGAATGGCCTGCGCCTTCAGCATCATGACACAGGTAAAAA-TATTTAATTGCAATTAGTCTTTTGACAGCAGTAATACATGAAA-TGG-TTATGGGTTACAG-------GGCATCGCCTCTGAATTGACATTGATCGACGTGATGGAGGACAAACTCAAGGGCGAATTGATGGACATGCAACATGGTTTGGCTTTCCTTGGCAACATTAAAATGACTGCTGGTTCAGGTAATCTATTGTAATTTTTCCATCTT-AATACATATACTAAACAATTTTTTT--AATTTCAATTTT---------------AGATTACGCTCTGTCAGCTGGATCAAAATTGTGCATCGTAACAGCTGGAGCCCGCCAACGTGAAGGCGAATCCCGTTTGAACTTGGTTCAGCGTAATGCCGATATTTTGAAGGGCATGATCCCTAAATTGGTGCAACATAGTCCCGACACTCTTCTTCTCATTGTGTCCAACCCCGTTGATTTGATGACCTATGTTGCTTGGAAACTCAGTGGACTTCCAAAAGAACGCGTCATTGGATCTGGAACAAATTTAGACTCTTCCCGTTTCCGTTTCCTCCTTTCGGAGCGATTTAACGTTGCGCCTAACTCTACCCACGGCTGGATTATCGGAGAACATGGCGACTCCAGTGGTACGTTTGTAAAAGACAA-TAAATATTATCTGACTTCTTCTTTCTACATTTTGGATCATATTTACAGTTCCTGTTTGGTCTGGTGTGAACGTTGCTGGTGTTCGACTGAGGGATCTCAATCCGGCCGCTGGAACTGATGCAGATACTGAAAATTGGGGTGAAATTCACACACAAGTCGTCCAGAGGTACCTATTTT-----AAAAAACAATCATATTTAATTGTGTGAATAACTTTAGTGTTCACTTTTAGTGCATATGAAATTATTCGACTAAAGGGTTACACTTCATGGGCAATTGGTTTGAGTGTTTCTATTCTCACAAAAGCCATTTTGAAAAATTCCCGCAACGTCTTCGCGGTCTCAACTTTTGTCCAGGTACTTAATTTT-------ACTATTTTGGTAAGTGTTACGCTA--------------------------------------------CAGCTA--TTTCTATAATGATTTATTCAAATAGGGAATCCATGGAGTCGAACAACCCGTTTTTCTATCCGTCCCATGTGTGGTTGGTGAAAACGGCATTACTGATGTCATCCAACAAACTTTAACTGAAGGTGAACGCAGTCAACTTCAAAAATCAGCTGCCACTTTGAATGAAGTTCAA
>LDHA-CX-18b_SK
ATGGCCACCAGCGTCGATAAACTTAAGACCGAAATCCAGACTCCTGTTGCCCATTCAGGAAGCAAAGTTACCATCGTAGGTGTCGGCCAAGTGGGAATGGCCTGCGCCTTCAGCATCATGACACAGGTAAAAA-TATTTAATTGTAATTAGTCTTTTGACAGCAGTAATACATGAAA-TGG-TTATGGGTTACAG-------GGCATCGCCTCTGAATTGACATTGATCGACGTGATGGAGGACAAACTCAAGGGCGAATTGATGGACATGCAACATGGTTTGGCTTTCCTTGGCAACATTAAAATGACTGCTGGTTCAGGTAATCTATTGTAATTTTTCCATCTT-AATACATATTTTAAACAATTTTTT--AAATTTCAATTTT---------------AGATTACGCTTTGTCAGCTGGATCAAAACTGTGCATCGTAACAGCTGGAGCCCGCCAACGTGAAGGCGAATCTCGTTTGAACTTGGTTCAGCGTAATGCCGATATTTTGAAGGGCATGATCCCTAAATTGGTGCAGCATAGTCCCGACACTCTTCTTCTCATTGTGTCCAACCCCGTTGATTTGATGACCTATGTTGCTTGGAAACTCAGTGGACTTCCAAAAGAACGCGTCATTGGATCTGGAACAAATTTAGACTCTTCCCGTTTCCGTTTCCTCCTTTCGGAGCGATTTAACGTTGCGCCCAACTCTACTCACGGCTGGATTATCGGAGAACATGGCGACTCCAGTGGTACGTTTTTAAAAGATAA-TCAATATTATCTGACTTCTTCTTTCTACATATTGGATCATATTTACAGTTCCTGTTTGGTCTGGTGTGAACGTTGCTGGTGTTCGACTTAGGGATCTCAATCCGGCCGCTGGAACTGATGCAGATACTGAAAATTGGGGTCAAATTCACACACAAGTCGTCCAGAGGTACCTTTTTTT----AAAAAACAATCATATTTAATTGTGTGAATAACTTTAGTGTTCACTTTTAGTGCATATGAAATTATCCGACTAAAGGGTTACACCTCATGGGCAATTGGTTTGAGTGTTTCTATTCTCACAAAAGCCATTTTGAAAAATTCCCGCAACGTCTTCGCGGTCTCAACTTTTGTCCAGGTACTTAATTTT-------ACTATTTTGGTAAGTGTTACGTTA--------------------------------------------CAGCTA--TTTCTATAATGATTTATTCAAATAGGGAATCCATGGAGTCGAACAACCCGTTTTTCTATCCGTCCCATGTGTGGTTGGTGAAAACGGCATTACTGATGTCATCCAACAAACTTTAACTGAAGGTGAACGCAGTCAACTTCAAAAATCAGCTGCCACTTTGAATGAAGTTCAA
>LDHA-X-01a_MI
ATGGCCACCAGCGTCGATAAACTGAAGACCGAAATCCAGACTCCTGTTGCCCACTCAGGAAGCAAAGTTACCATCGTTGGTGTCGGCCAAGTGGGAATGGCCTGCGCCTTCAGCATCATGACACAGGTAAAAA-TATTTAATTGCAATTAGTCTTTTGACAGCAGTAATACATGAAA-TGG-TTATGGGTTACAG-------GGCATCGCCTCTGAATTGACATTGATCGACGTGATGGAGGACAAACTCAAGGGCGAATTGATGGACATGCAACATGGTTTGGCTTTCCTTGGCAACATTAAAATGACTGCTGGTTCAGGTAATCTATTGTAATTTTTCCATCTT-AATACATATTCTAAACAATTTTTT--AAATTTCAATTTT---------------AGATTACGCTCTGTCAGCTGGATCAAAACTGTGCATCGTAACAGCTGGAGCCCGCCAACGTGAAGGCGAATCTCGTTTGAACTTGGTTCAGCGTAATGCAGATATTTTGAAGGGCATGATCCCTAAATTGGTGCAACATAGTCCCGACACTCTTCTTCTCATTGTGTCCAACCCCGTTGATTTGATGACCTATGTTGCTTGGAAGCTCAGTGGACTTCCAAAAGAGCGCGTCATTGGATCTGGAACAAATTTAGACTCTTCCCGTTTCCGTTTCCTCCTTTCGGAGCGATTTAACGTTGCGCCCAACTCTACCCACGGCTGGATTATCGGAGAACATGGCGACTCCAGTGGTACGTTTGTAAAAGACAA-TCAATATTATCTGACTTCTTCTT-CTACATATTGGATCATCTTTACAGTTCCTGTTTGGTCTGGTGTTAACGTTGCTGGTGTTCGACTGAGGGATCTCAATCCGGCCGCTGGAACTGATGCAGATACTGAAAATTGGGGTCAAATTCACACACAAGTCGTCCAGAGGTTGCTATTT-----AACAAAACAATCATATTTAATTGTGTGAGTAATTTTAGTGTTCACTTTTAGTGCATATGAAATTATCCGACTAAAGGGTTACACCTCATGGGCAATTGGTTTGAGTGTTTCTATTCTCACAAAAGCCATTTTGAAAAATTCCCGCAACGTCTTCGCGGTCTCAACTTTTGTCCAGGTACTTAATTTT----ATTACTATTGTGGTAAGGGTTACGCTATA------------------------------------------CAGCTA--TTTCTATAATGATTTATTCAAATAGGGAATCCATGGAGTTGAACAACCCGTTTTTCTGTCCGTCCCATGTGTGGTTGGTGAAAACGGCATTACTGATGTCATCCAACAAACTTTGACTGAAGGTGAACGCAGTCAACTTCAAAAATCAGCTGCCACTTTGAATGAAGTTCAA
>LDHA-X-01b_MI
ATGGCCACCAGCGTCGATAAACTTAAGACCGAAATCCAGACTCCTGTTGCCCATTCAGGAAGCAAAGTTACCATCGTAGGTGTCGGCCAAGTGGGAATGGCCTGCGCCTTCAGCATCATGACACAGGTAAAAA-TATTTAATTGCAATTAGTCTTTTGACAGCAGTAATACATGAAA-TGG-TTATGGGTTACAG-------GGCATCGCCTCTGAATTGACATTGATCGACGTGATGGAGGACAAACTCAAGGGCGAATTGATGGACATGCAACATGGTTTGGCTTTCCTTGGCAACATTAAAATGACTGCTGGTTCAGGTAATCTATTGTAATTTTCCCATCTT-AATACATATTCTAAACAATTTTT--AAAATTTCAATTTT---------------AGATTACGCTCTGTCAGCTGGATCAAAACTGTGCATCGTAACAGCTGGAGCCCGCCAACGTGAAGGCGAATCTCGTTTGAACTTGGTTCAGCGTAATGCAGATATTTTGAAGGGCATGATCCCTAAATTGGTGCAACATAGTCCCGACACTCTTCTTCTCATTGTGTCCAACCCCGTTGATTTGATGACCTATGTTGCTTGGAAGCTCAGTGGACTTCCAAAAGAGCGCGTCATTGGATCTGGAACAAATTTAGACTCTTCCCGTTTCCGTTTCCTCCTTTCGGAGCGATTTAACGTTGCGCCCAACTCTACCCACGGCTGGATTATCGGAGAACATGGCGACTCCAGTGGTACGTTTGTAAAAGACAA-TCAATATTATCTGACTTCTTCTT-CTACATATTGGATCATCTTTACAGTTCCTGTTTGGTCTGGTGTTAACGTTGCTGGTGTTCGACTGAGGGATCTCAATCCGGCCGCTGGAACTGATGCAGATACTGAAAATTGGGGTCAAATTCACACACAAGTCGTCCAGAGGTTGCTATTT-----AACAAAACAATCATATTTAATTGTGTGAGTAATTTTAGTGTTCACTTTTAGTGCATATGAAATTATCCGACTAAAGGGTTACACCTCATGGGCAATTGGTTTGAGTGTTTCTATTCTCACAAAAGCCATTTTGAAAAATTCCCGCAACGTCTTCGCGGTCTCAACTTTTGTCCAGGTACTTAATTTT----ATTACTATTGTGGTAAGGGTTACGCTATA------------------------------------------CAGCTA--TTTCTATAATGATTTATTCAAATAGGGAATCCATGGAGTTGAACAACCCGTTTTTCTGTCCGTCCCATGTGTGGTTGGTGAAAACGGCATTACTGATGTCATCCAACAAACTTTGACTGAAGGTGAACGCAGTCAACTTCAAAAATCAGCTGCCACTTTGAATGAAGTTCAA
>LDHA-X-02a_IL
ATGGCCACCAGCGTCGATAAACTGAAGACCGAAATCCAGACTCCTGTTGCCCACTCAGGAAGCAAAGTTACCATCGTTGGTGTCGGCCAAGTGGGAATGGCCTGCGCCTTCAGCATCATGACACAGGTAAAAAATATTTAATTGCAATTAGTCTTTTGACAGCAGTAATACATGAAA-TGG-TTATGGGTTACAG-------GGCATCGCCTCTGAATTGACATTGATCGACGTGATGGAGGACAAACTCAAGGGCGAATTGATGGACATGCAACATGGTTTGGCTTTCCTTGGCAACATTAAAATGACTGCTGGTTCAGGTAATCTATTGTAATTTTTCCATCTT-AATACATATTCTAAACAATTTTTT--AAATTTCAATTTT---------------AGATTACGCTCTGTCAGCTGGATCAAAACTGTGCATCGTAACAGCTGGAGCCCGCCAACGTGAAGGCGAATCTCGTTTGAACTTGGTTCAGCGTAATGCAGATATTTTGAAGGGCATGATCCCTAAATTGGTGCAACATAGTCCCGACACTCTTCTTCTCATTGTGTCCAACCCCGTTGATTTGATGACCTATGTTGCTTGGAAGCTCAGTGGACTTCCAAAAGAGCGCGTCATTGGATCTGGAACAAATTTAGACTCTTCCCGTTTCCGTTTCCTCCTTTCGGAGCGATTTAACGTTGCGCCCAACTCTACCCACGGCTGGATTATCGGAGAACATGGCGACTCCAGTGGTACGTTTGTAAAAGACAA-TCAATATTATCTGACTTCTTCTTTCTACATATTGGATCATCTTTACAGTTCCTGTTTGGTCTGGTGTTAACGTTGCTGGTGTTCGACTGAGGGATCTCAATCCGGCCGCTGGAACTGATGCAGATACTGAAAATTGGGGTCAAATTCACACACAAGTCGTCCAGAGGTTGCTATTT-----AACAAAACAATCATATTTAATTGTGTGAGTAATTTTAGTGTTCACTTTTAGTGCATATGAAATTATCCGACTAAAGGGTTACACCTCATGGGCAATTGGTTTGAGTGTTTCTATTCTCACAAAAGCCATTTTGAAAAATTCCCGCAACGTCTTCGCGGTCTCAACTTTTGTCCAGGTACTTAATTTT----ATTACTATTGTGGTAAGGGTTACGCTATA------------------------------------------CAGCTA--TTTCTATAATGATTTATTCAAATAGGGAATCCATGGAGTTGAACAACCCGTTTTTCTGTCCGTCCCATGTGTGGTTGGTGAAAACGGCATTACTGATGTCATCCAACAAACTTTAACTGAAGGTGAACGCAGTCAACTTCAAAAATCAGCTGCCACTTTGAATGAAGTTCAA
>LDHA-X-02b_IL
ATGGCCACCAGCGTCGATAAACTCAAGACCGAAATCCAGACTCCTGTTGCCCATTCAGGAAGCAAAGTTACCATCGTAGGTGTCGGCCAAGTGGGAATGGCCTGCGCCTTCAGCATCATGACACAGGTAAAAA-TATTTAATTGTAATTAGTCTTTTGACAGCAGTAATACATGAAA-TGG-TTATGGGTTACAG-------GGCATCGCCTCTGAATTGACATTGATCGACGTGATGGAGGACAAACTCAAGGGCGAATTGATGGACATGCAACATGGTTTGGCTTTCCTTGGCAACATTAAAATGACTGCTGGTTCAGGTAATCTATTGTAATTTTCCCATCTT-AATACATATTCTAAACAATTTTT--AAAATTTCAATTTT---------------ATATTACTCTCTGTCAGCTGGATCAAAACTGTGCATCGTAACAGCTGGAGCCCGCCAACGTGAAGGCGAATCCCGTTTGAACTTGGTTCAGCGTAATGCCGATATTTTGAAGGGCATGATCCCTAAATTGGTGCAACATAGTCCCGACACTCTTCTTCTCATTGTGTCCAACCCCGTTGATTTGATGACCTATGTTGCTTGGAAGCTCAGTGGACTTCCAAAAGAGCGCGTCATTGGATCTGGAACAAATTTAGACTCTTCCCGTTTCCGTTTCCTCCTTTCGGAGCGATTTAACGTTGCGCCCAACTCTACCCACGGCTGGATTATCGGAGAACATGGCGACTCCAGTGGTACGTTTGTAAAAGACAA-TCAATATTATCTGACTTCTTCTTTCTACATATTGGATCATCTTTACAGTTCCTGTTTGGTCTGGTGTTAACGTTGCTGGTGTTCGACTGAGGGATCTCAATCCGGCCGCTGGAACTGATGCAGATACTGAAAATTGGGGTCAAATTCACACACAAGTCGTCCAGAGGTTGCTATTT-----AACAAAACAATCATATTTAATTGTGTGAGTAATTTTAGTGTTCACTTTTAGTGCATATGAAATTATCCGACTAAAGGGTTACACCTCATGGGCAATTGGTTTGAGTGTTTCTATTCTCACAAAAGCCATTTTGAAAAATTCCCGCAACGTCTTCGCGGTCTCAACTTTTGTCCAGGTACTTAATTTT----ATTACTATTGTGGTAAGGGTTACGCTATA------------------------------------------CAGCTA--TTTCTATAATGATTTATTCAAATAGGGAATCCATGGAGTTGAACAACCCGTTTTTCTGTCCGTCCCATGTGTGGTTGGTGAAAACGGCATTACTGATGTCATCCAACAAACTTTAACTGAAGGTGAACGCAGTCAACTTCAAAAATCAGCTGCCACTTTGAATGAAGTTCAA
>LDHA-X-03a_WI
ATGGCCACCAGCGTCGATAAACTTAAGACCGAAATCCAGACTCCTGTTGCCCACTCAGGAAGCAAAGTTACCATCGTTGGTGTCGGCCAAGTGGGAATGGCCTGCGCCTTCAGCATCATGACACAGGTAAAAA-TATTTAATTGCAATTAGTCTTTTGACAGCAGTAATACATGAAA-TGG-TTATGGGTTACAACTTACAGGGCATCGCCTCTGAATTGACATTGATCGACGTGATGGAGGACAAACTCAAGGGCGAATTGATGGACATGCAACATGGTTTGGCTTTCCTTGGCAACATTAAAATGACTGCTGGTTCAGGTAATCTATTGTAATTTTTCCATCTT-AATACATATTCTAAACAATTTTTTT-AAATTTCAATTTT---------------AGATTACGCTCTGTCAGCTGGATCAAAACTGTGCATCGTAACAGCTGGAGCCCGCCAACGTGAAGGCGAATCTCGTTTGAACTTGGTTCAGCGTAATGCCGATATTTTGAAGGGCATGATCCCTAAATTGGTGCAACATAGTCCCGACACTCTTCTTCTCATTGTGTCCAACCCCGTTGATTTGATGACCTATGTTGCTTGGAAGCTCAGTGGACTTCCAAAAGAGCGCGTCATTGGATCTGGAACAAATTTAGACTCTTCCCGTTTCCGTTTCCTCCTTTCGGAGCGATTTAACGTTGCGCCCAACTCTACCCACGGCTGGATTATCGGAGAACATGGCGACTCCAGTGGTACGTTTGTAAAAGACAA-TCAATATTATCTGACTTCTTCTTTCTACATATTGGAACATCTTTACAGTTCCTGTTTGGTCTGGTGTTAACGTTGCTGGTGTTCGACTGAGGGATCTCAATCCGGCCGCTGGAACTGATGCAGATACTGAAAATTGGGGTCAAATTCACACACAAGTCGTCCAGAGGTTGCTATTT-----AACAAAACAATCATATTTAATTGTGTGAGTAATTTTAGTGTTCACTTTTAGTGCATATGAAATTATCCGACTAAAGGGTTACACCTCATGGGCAATTGGTTTGAGTGTTTCTATTCTCACAAAAGCCATTTTGAAAAATTCCCGCAACGTCTTCGCGGTCTCAACTTTTGTCCAGGTACTTAATTTT----ATTACTATTGTGGTAAGGGTTACGCTA--------------------------------------------CAGCTA--TTTCTATAATGATTTATTCAAATAGGGAATCCATGGAGTTGAACAACCCGTTTTTCTGTCCGTCCCATGTGTGGTTGGTGAAAACGGCATTACTGATGTCATCCAACAAACTTTAACTGAAGGTGAACGCAGTCAACTTCAAAAATCAGCTGCCACTTTGAATGAAGTTCAA
>LDHA-X-03b_WI
ATGGCCACCAGCGTCGATAAACTTAAGACCGAAATCCAGACTCCTGTTGCCCACTCAGGAAGCAAAGTTACCATCGTTGGTGTCGGCCAAGTGGGAATGGCCTGCGCCTTCAGCATCATGACACAGGTAAAAA-TATTTAATTGCAATTAGTCTTTTGACAGCAGTAATACATGAAA-TGG-TTATGGGTTACAACTTACAGGGCATCGCCTCTGAATTGACATTGATCGACGTGATGGAGGACAAACTCAAGGGCGAATTGATGGACATGCAACATGGTTTGGCTTTCCTTGGCAACATTAAAATGACTGCTGGTTCAGGTAATCTATTGTAATTTTTCCATCTT-AATACATATTCTAAACAATTTTTT--AAATTTCAATTTT---------------AGATTACGCTCTGTCAGCTGGATCAAAACTGTGCATCGTAACAGCTGGAGCCCGCCAACGTGAAGGCGAATCTCGTTTGAACTTGGTTCAGCGGAATGCAGATATTTTGAAGGGCATGATCCCTAAATTGGTGCAACATAGTCCCGACACTCTTCTTCTCATTGTGTCCAACCCCGTTGATTTGATGACCTATGTTGCTTGGAAGCTCAGTGGACTTCCAAAAGAGCGCGTCATTGGATCTGGAACAAATTTAGACTCTTCCCGTTTCCGTTTCCTCCTTTCGGAGCGATTTAACGTTGCGCCCAACTCTACCCACGGCTGGATTATCGGAGAACATGGCGACTCCAGTGGTACGTTTGTAAAAGACAA-TCAATATTATCTGACTTCTTCTTTCTACATATTGGATCATCTTTACAGTTCCTGTTTGGTCTGGTGTTAACGTTGCTGGTGTTCGACTGAGGGATCTCAATCCGGCCGCTGGAACTGATGCAGATACTGAAAATTGGGGTCAAATTCACACACAAGTCGTCCAGAGGTTGCTATTT-----AACAAAACAATCATATTTAATTGTGTGAGTAATTTTAGTGTTCACTTTTAGTGCATATGAAATTATCCGACTAAAGGGTTACACCTCATGGGCAATTGGTTTGAGTGTTTCTATTCTCACAAAAGCCATTTTGAAAAATTCCCGCAACGTCTTCGCGGTCTCAACTTTTGTCCAGGTACTTAATTTT----ATTGCTATTGTGGTAAGGGTTACGCTA--------------------------------------------CAGCTA--TTTCTATAATGATTTATTCAAATAGGGAATCCATGGAGTTGAACAACCCGTTTTCCTGTCCGTCCCATGTGTGGTTGGTGAAAACGGCATTACTGATGTCATCCAACAAACTTTAACTGAAGGTGAACGCAGTCAACTTCAAAAATCAGCTGCCACTTTGAATGAAGTTCAA
>LDHA-X-04a_IL
ATGGCCACCAGCGTCGATAAACTTAAGACCGAAATCCAGACTCCTGTTGCCCACTCAGGAAGCAAAGTTACCATCGTTGGTGTCGGCCAAGTGGGAATGGCCTGCGCCTTCAGCATCATGACACAGGTAAAAA-TATTTAATTGCAATTAGTCTTTTGACAGCAGTAATACATGAAA-TGG-TTATGGGTTACAG-------GGCATCGCCTCTGAATTGACATTGATCGACGTGATGGAGGACAAACTCAAGGGCGAATTGATGGACATGCAACATGGTTTGGCTTTCCTTGGCAACATTAAAATGACTGCTGGTTCAGGTAATCTATTGTAATTTTTCCATCTT-AATACATATTCTAAACAATTTTTT--AAATTTCAATTTT---------------AGATTACGCTCTGTCAGCTGGATCAAAACTGTGCATCGTAACAGCTGGAGCCCGCCAACGTGAAGGCGAATCTCGTTTGAACTTGGTTCAGCGTAATGCAGATATTTTGAAGGGCATGATCCCTAAATTGGTGCAACATAGTCCCGACACTCTTCTTCTCATTGTGTCCAACCCCGTTGATTTGATGACCTATGTTGCTTGGAAGCTCAGTGGACTTCCAAAAGAGCGCGTCATTGGATCTGGAACAAATTTAGACTCTTCCCGTTTCCGTTTCCTCCTTTCGGAGCGATTTAACGTTGCGCCCAACTCTACCCACGGCTGGATTATCGGAGAACATGGCGACTCCAGTGGTACGTTTGTAAAAGACAA-TCAATATTATCTGACTTCTTCTTTCTACATATTGGATCATCTTTACAGTTCCTGTTTGGTCTGGTGTTAACGTTGCTGGTGTTCGACTGAGGGATCTCAATCCGGCCGCTGGAACTGATGCAGATACTGAAAATTGGGGTCAAATTCACACACAAGTCGTCCAGAGGTTGCTATTT-----AACAAAACAATCATATTTAATTGTGTGAGTAATTTTAGTGTTCACTTTTAGTGCATATGAAATTATCCGACTAAAGGGTTACACCTCATGGGCAATTGGTTTGAGTGTTTCTATTCTCACAAAAGCCATTTTGAAAAATTCCCGCAACGTCTTTGCGGTCTCAACTTTTGTCCAGGTACTTAATTTT----ATTACTATTGTGGTAAGGGTTACGCTATA------------------------------------------CAGCTA--TTTCTATAATGATTTATTCAAATAGGGAATCCATGGAGTTGAACAACCCGTTTTTCTGTCCGTCCCATGTGTGGTTGGTGAAAACGGCATTACTGATGTCATCCAACAAACTTTAACTGAAGGTGAACGCAGTCAACTTCAAAAATCAGCTGCCACTTTGAATGAAGTTCAA
>LDHA-X-04b_IL
ATGGCCACCAGCGTCGATAAACTTAAGACCGAAATCCAGACTCCTGTTGCCCACTCAGGAAGCAAAGTTACCATCGTTGGTGTCGGCCAAGTGGGAATGGCCTGCGCCTTCAGCATCATGACACAGGTAAAAA-TATTTAATTGCAATTAGTCTTTTGACAGCAGTAATACATGAAA-TGG-TTATGGGTTACAG-------GGCATCGCCTCTGAATTGACATTGATCGACGTGATGGAGGACAAACTCAAGGGCGAATTGATGGACATGCAACATGGTTTGGCTTTCCTTGGCAACATTAAAATGACTGCTGGTTCAGGTAATCTATTGTAATTTTTCCATCTT-AATACATATTCTAAACAATTTTTT--AAATTTCAATTTT---------------AGATTACGCTCTGTCAGCTGGATCAAAACTGTGCATCGTAACAGCTGGAGCCCGCCAACGTGAAGGCGAATCCCGTTTGAACTTGGTTCAGCGTAATGCCGATATTTTGAAGGGCATGATCCCTAAATTGGTGCAACATAGTCCCGACACTCTTCTTCTCATTGTGTCCAACCCCGTTGATTTGATGACCTATGTTGCTTGGAAGCTCAGTGGACTTCCAAAAGAACGCGTCATTGGATCTGGAACAAATTTAGACTCTTCCCGTTTCCGTTTCCTCCTTTCGGAGCGATTTAACGTTGCGCCCAACTCTACCCACGGCTGGATTATCGGAGAACATGGCGACTCCAGTGGTACGTTTGTAAAAGACAA-TCAATATTATCTGACTTCTTCTTTCTACATATTGGATCATCTTTACAGTTCCTGTTTGGTCTGGTGTTAACGTTGCTGGTGTTCGACTGAGGGATCTCAATCCGGCCGCTGGAACTGATGCAGATACTGAAAATTGGGGTCAAATTCACACACAAGTCGTCCAGAGGTTGCTATTT-----AACAAAACAATCATATTTAATTGTGTGAGTAATTTTAGTGTTCACTTTTAGTGCATATGAAATTATCCGACTAAAGGGTTACACCTCATGGGCAATTGGTTTGAGTGTTTCTATTCTCACAAAAGCCATTTTGAAAAATTCCCGCAACGTCTTCGCGGTCTCAACTTTTGTCCAGGTACTTAATTT-----ATTACTATTGTGGTAAGGGTTACGCTATA------------------------------------------CAACTA--TTTCTATAATGATTTATTCAAATAGGGAATCCATGGAGTTGAACAACCCGTTTTTCTGTCCGTCCCATGTGTGGTTGGTGAAAACGGCATTACTGATGTCATCCAACAAACTTTAACTGAAGGTGAACGCAGTCAACTTCAAAAATCAGCTGCCACTTTGAATGAAGTTCAA
>LDHA-X-05_ON
ATGGCCACCAGCGTCGATAAACTGAAGACCGAAATCCAGACTCCTGTTGCCAACTCAGGAAGCAAAGTTACCATCGTTGGTGTCGGCCAAGTGGGAATGGCCTGCGCCTTCAGCATCATGACACAGGTAAAAAATATTTAATTGCAATTAGTCTTTTGACAGCAGTAATACATGAAA-TGG-TTATGGGTTACAG-------GGCATCGCCTCTGAATTGACATTGATCGACGTGATGGAGGACAAACTCAAGGGCGAATTGATGGACATGCAACATGGTTTGGCTTTCCTTGGCAACATTAAAATGACTGCTGGTTCAGGTAATCTATTGTAATTTTTCCATCTT-AATACATATTCTAAACAATTTTTT--AAATTTCAATTTT---------------AGATTACGCTCTGTCAGCTGGATCAAAACTGTGCATCGTAACAGCTGGAGCCCGCCAACGTGAAGGCGAATCTCGTTTGAACTTGGTTCAGCGTAATGCAGATATTTTGAAGGGCATGATCCCTAAATTGGTGCAACATAGTCCCGACACTCTTCTTCTCATTGTGTCCAACCCCGTTGATTTGATGACCTATGTTGCTTGGAAGCTCAGTGGACTTCCAAAAGAGCGCGTCATTGGATCTGGAACAAATTTAGACTCTTCCCGTTTCCGTTTCCTCCTTTCGGAGCGATTTAACGTTGCGCCCAACTCTACCCACGGCTGGATTATCGGAGAACATGGCGACTCCAGTGGTACGTTTGTAAAAGACAA-TCAATATTATCTGACTTCTTCTTTCTACATATTGGATCATCTTTACAGTTCCTGTTTGGTCTGGTGTTAACGTTGCTGGTGTTCGACTGAGGGATCTCAATCCGGCCGCTGGAACTGATGCAGATACTGAAAATTGGGGTCAAATTCACACACAAGTCGTCCAGAGGTTGCTATTT-----AACAAAACAATCATATTTAATTGTGTGAGTAATTTTAGTGTTCACTTTTAGTGCATATGAAATTATCCGACTAAAGGGTTACACCTCATGGGCAATTGGTTTGAGTGTTTCTATTCTCACAAAAGCCATTTTGAAAAATTCCCGCAACGTCTTCGCGGTCTCAACTTTTGTCCAGGTACTTAATTTT----ATTACTATTGTGGTAAGGGTTACGCTATA------------------------------------------CAGCTA--TTTCTATAATGATTTATTCAAATAGGGAATCCATGGAGTTGAACAACCCGTTTTTCTGTCCGTCCCATGTGTGGTTGGTGAAAACGGCATTACTGATGTCATCCAACAAACTTTAACTGAAGGTGAACGCAGTCAACTTCAAAAATCAGCTGCCACTTTGAATGAAGTTCAA
>LDHA-X-06a_MN
ATGGCCACCAGCGTCGATAAACTTAAGACCGAAATCCAGACTCCTGTTGCCCACTCAGGAAGCAAAGTTACCATCGTTGGTGTCGGCCAAGTGGGAATGGCCTGCGCCTTCAGCATCATGACACAGGTAAAAA-TATTTAATTGCAATTAGTCTTTTGACAGCAGTAATACATGAAA-TGG-TTATGGGTTACAACTTACAGGGCATCGCCTCTGAATTGACATTGATCGACGTGATGGAGGACAAACTCAAGGGCGAATTGATGGACATGCAACATGGTTTGGCTTTCCTTGGCAACATTAAAATGACTGCTGGTTCAGGTAATCTATTGTAATTTTTCCATCTT-AATACATATTCTAAACAATTTTTT--AAATTTCAATTTT---------------AGATTACGCTCTGTCAGCTGGATCAAAACTGTGCATCGTAACAGCTGGAGCCCGCCAACGTGAAGGCGAATCTCGTTTGAACTTGGTTCAGCGGAATGCAGATATTTTGAAGGGCATGATCCCTAAATTGGTGCAACATAGTCCCGACACTCTTCTTCTCATTGTGTCCAACCCCGTTGATTTGATGACCTATGTTGCTTGGAAGCTCAGTGGACTTCCAAAAGAGCGCGTCATTGGATCTGGAACAAATTTAGACTCTTCCCGTTTCCGTTTCCTCCTTTCGGAGCGATTTAACGTTGCGCCCAACTCTACCCACGGCTGGATTATCGGAGAACATGGCGACTCCAGTGGTACGTTTGTAAAAGACAA-TCAATATTATCTGACTTCTTCTTTCTACATATTGGATCATCTTTACAGTTCCTGTTTGGTCTGGTGTTAACGTTGCTGGTGTTCGACTGAGGGATCTCAATCCGGCCGCTGGAACTGATGCAGATACTGAAAATTGGGGTCAAATTCACACACAAGTCGTCCAGAGGTTGCTATTT-----AACAAAACAATCATATTTAATTGTGTGAGTAATTTTAGTGTTCACTTTTAGTGCATATGAAATTATCCGACTAAAGGGTTACACCTCATGGGCAATTGGTTTGAGTGTTTCTATTCTCACAAAAGCCATTTTGAAAAATTCCCGCAACGTCTTCGCGGTCTCAACTTTTGTCCAGGTACTTAATTTT----ATTGCTATTGTGGTAAGGGTTACGCTA--------------------------------------------CAGCTA--TTTCTATAATGATTTATTCAAATAGGGAATCCATGGAGTTGAACAACCCGTTTTCCTGTCCGTCCCATGTGTGGTTGGTGAAAACGGCATTACTGATGTCATCCAACAAACTTTAACTGAAGGTGAACGCAGTCAACTTCAAAAATCAGCTGCCACTTTGAATGAAGTTCAA
>LDHA-X-06b_MN
ATGGCCACCAGCGTCGATAAACTTAAGACCGAAATCCAGACTCCTGTTGCCCACTCAGGAAGCAAAGTTACCATCGTTGGTGTCGGCCAAGTGGGAATGGCCTGCGCCTTCAGCATCATGACACAGGTAAAAA-TATATAATTGCAATTAGTCTTTTGACAGCAGTAATACATGAAA-TGG-TTATGGGTTACAACTTACAGGGCATCGCCTCTGAATTGACATTGATCGACGTGATGGAGGACAAACTCAAGGGCGAATTGATGGACATGCAACATGGTTTGGCTTTCCTTGGCAACATTAAAATGACTGCTGGTTCAGGTAATCTATTGTAATTTTCCCATCTT-AATACATATTCTAAACAATTTTT--AAAATTTCAATTTT---------------AGATTACGCTCTGTCAGCTGGATCAAAACTGTGCATCGTAACAGCTGGAGCCCGCCAACGTGAAGGCGAATCCCGTTTGAACTTGGTTCAGCGTAATGCCGATATTTTGAAGGGCATGATCCCTAAATTGGTGCAACATAGTCCCGACACTCTTCTTCTCATTGTGTCCAACCCCGTTGATTTGATGACCTATGTTGCTTGGAAACTCAGTGGACTTCCAAAAGAACGCGTCATTGGATCTGGAACAAATTTAGACTCTTCCCGTTTCCGTTTCCTCCTTTCGGAGCGATTTAACGTTGCGCCCAACTCTACCCACGGCTGGATTATCGGAGAACATGGCGACTCCAGTGGTACGTTTGTAAAAGACAA-TCAATATTATCTGACTTCTTCTTTCTACATATTGGATCATATTTACAGTTCCTGTTTGGTCTGGTGTGAACGTTGCTGGTGTTCGACTGAGGGATCTCAATCCGGCCGCTGGAACTGATGCAGATACTGAAAATTGGGGTCAAATTCACACACAAGTCGTCCAGAGGTACCTTTTT-----AAAAAAACAATCATATTTAATTGTGTGAATAACTTTAGTGTTCACTTTTAGTGCATATGAAATTATCCGACTAAAGGGTTACACCTCATGGGCAATCGGTTTGAGTGTTTCTATTCTCACAAAAGCCATTTTGAAAAATTCCCGCAACGTCTTCGCGGTCTCAACTTTTGTCCAGGTACTTAATTTT-------ACTATTTTGGTAAGTGTTACGCTA--------------------------------------------CAGCTC--TTTCTATAATGATTTATTCAAATAGGGAATCCATGGAGTCGAACAACCCGTTTTTCTATCCGTCCCATGTGTGGTTGGTGAAAACGGCATTACTGATGTCATCCAACAAACTTTAACTGAAGGTGAACGCAATCAACTTCAAAAATCAGCTGCCACTTTGAATGAAGTTCAA
>LDHA-X-07_ON
ATGGCCACCAGCGTCGATAAACTTAAGACCGAAATCCAGACTCCTGTTGCCCACTCAGGAAGCAAAGTTACCATCGTTGGTGTCGGCCAAGTGGGAATGGCCTGCGCCTTCAGCATCATGACACAGGTAAAAA-TATTTAATTGCAATTAGTCTTTTGACAGCAGTAATACATGAAA-TGG-TTATGGGTTACAACTTACAGGGCATCGCCTCTGAATTGACATTGATCGACGTGATGGAGGACAAACTCAAGGGCGAATTGATGGACATGCAACATGGTTTGGCTTTCCTTGGCAACATTAAAATGACTGCTGGTTCAGGTAATCTATTGTAATTTTTCCATCTT-AATACATATTCTAAACAATTTTTT--AAATTTCAATTTT---------------AGATTACGCTCTGTCAGCTGGATCAAAACTGTGCATCGTAACAGCTGGAGCCCGCCAACGTGAAGGCGAATCTCGTTTGAACTTGGTTCAGCGGAATGCAGATATTTTGAAGGGCATGATCCCTAAATTGGTGCAACATAGTCCCGACACTCTTCTTCTCATTGTGTCCAACCCCGTTGATTTGATGACCTATGTTGCTTGGAAGCTCAGTGGACTTCCAAAAGAGCGCGTCATTGGATCTGGAACAAATTTAGACTCTTCCCGTTTCCGTTTCCTCCTTTCGGAGCGATTTAACGTTGCGCCCAACTCTACCCACGGCTGGATTATCGGAGAACATGGCGACTCCAGTGGTACGTTTGTAAAAGACAA-TCAATATTATCTGACTTCTTCTTTCTACATATTGGATCATCTTTACAGTTCCTGTTTGGTCTGGTGTTAACGTTGCTGGTGTTCGACTGAGGGATCTCAATCCGGCCGCTGGAACTGATGCAGATACTGAAAATTGGGGTCAAATTCACACACAAGTCGTCCAGAGGTTGCTATTT-----AACAAAACAATCATATTTAATTGTGTGAGTAATTTTAGTGTTCACTTTTAGTGCATATGAAATTATCCGACTAAAGGGTTACACCTCATGGGCAATTGGTTTGAGTGTTTCTATTCTCACAAAAGCCATTTTGAAAAATTCCCGCAACGTCTTCGCGGTCTCAACTTTTGTCCAGGTACTTAATTTT----ATTGCTATTGTGGTAAGGGTTACGCTA--------------------------------------------CAGCTA--TTTCTATAATGATTTATTCAAATAGGGAATCCATGGAGTTGAACAACCCGTTTTCCTGTCCGTCCCATGTGTGGTTGGTGAAAACGGCATTACTGATGTCATCCAACAAACTTTAACTGAAGGTGAACGCAGTCAACTTCAAAAATCAGCTGCCACTTTGAATGAAGTTCAA
>LDHA-X-08a_IL
ATGGCCACCAGCGTCGATAAACTGAAGACCGAAATCCAGACTCCTGTTGCCCACTCAGGAAGCAAAGTTACCATCGTTGGTGTCGGCCAAGTGGGAATGGCCTGCGCCTTCAGCATCATGACACAGGTAAAAAATATTTAATTGCAATTAGTCTTTAGACAGCAGTAATACATGAAA-TGG-TTATGGCTTACAG-------GGCATCGCCTCTGAATTGACATTGATCGACGTGATGGAGGACAAACTCAAGGGCGAATTGATGGACATGCAACATGGTTTGGCTTTCCTTGGCAACATTAAAATGACTGCTGGTTCAGGTAATCTATTGTAATTTTTCCATCTT-AATACATATTCTAAACAATTTTTT--AAATTTCAATTTT---------------AGATTACGCTCTGTCAGCTGGATCAAAACTGTGCATCGTAACAGCTGGAGCCCGCCAACGTGAAGGCGAATCTCGTTTGAACTTGGTTCAGCGTAATGCAGATATTTTGAAGGGCATGATCCCTAAATTGGTGCAACATAGTCCCGACACTCTTCTTCTCATTGTGTCCAACCCCGTTGATTTGATGACCTATGTTGCTTGGAAGCTCAGTGGACTTCCAAAAGAGCGCGTCATTGGATCTGGAACAAATTTAGACTCTTCCCGTTTCCGTTTCCTCCTTTCGGAGCGATTTAACGTTGCGCCCAACTCTACCCACGGCTGGATTATCGGAGAACATGGCGACTCCAGTGGTACGTTTGTAAAAGACAA-TCAATATTATCTGACTTCTTCTTTCTACATATTGGATCATCTTTACAGTTCCTGTTTGGTCTGGTGTTAACGTTGCTGGTGTTCGACTGAGGGATCTCAATCCGGCCGCTGGAACTGATGCAGATACTGAAAATTGGGGTCAAATTCACACACAAGTCGTCCAGAGGTTGCTATTT-----AACAAAACAATCATATTTAATTGTGTGAGTAATTTTAGTGTTCACTTTTAGTGCATATGAAATTATCCGACTAAAGGGTTACACCTCATGGGCAATTGGTTTGAGTGTTTCTATTCTCACAAAAGCCATTTTGAAAAATTCCCGCAACGTCTTTGCGGTCTCAACTTTTGTCCAGGTACTTAATTTT----ATTACTATTGTGGTAAGGGTTACGCTATA------------------------------------------CAGCTA--TTTCTATAATGATTTATTCAAATAGGGAATCCATGGAGTTGAACAACCCGTTTTTCTGTCCGTCCCATGTGTGGTTGGTGAAAACGGCATTACTGATGTCATCCAACAAACTTTAACTGAAGGTGAACGCAGTCAACTTCAAAAATCAGCTGCCACTTTGAATGAAGTTCAA
>LDHA-X-08b_IL
ATGGCCACCAGCGTCGATAAACTGAAGACCGAAATCCAGACTCCTGTTGCCCACTCAGGAAGCAAAGTTACCATCGTTGGTGTCGGCCAAGTGGGAATGGCCTGCGCCTTCAGCATCATGACACAGGTAAAAAATATTTAATTGCAATTAGTCTTTTGACAGCAGTAATACATGAAA-TGG-TTATGGGTTACAG-------GGCATCGCCTCTGAATTGACATTGATCGACGTGATGGAGGACAAACTCAAGGGCGAATTGATGGACATGCAACATGGTTTGGCTTTCCTTGGCAACATTAAAATGACTGCTGGTTCAGGTAATCTATTGTAATTTTTCCATCTT-AATGCATATTCTAAACAATTTTTT--AAATTTCAATTTT---------------AGATTACGCTCTGTCAGCTGGATCAAAACTGTGCATCGTAACAGCTGGAGCCCGCCAACGTGAAGGCGAATCTCGTTTGAACTTGGTTCAGCGTAATGCAGATATTTTGAAGGGCATGATCCCTAAATTGGTGCAACATAGTCCCGACACTCTTCTTCTCATTGTGTCCAACCCCGTTGATTTGATGACCTATGTTGCTTGGAAGCTCAGTGGACTTCCAAAAGAGCGCGTCATTGGATCTGGAACAAATTTAGACTCTTCCCGTTTCCGTTTCCTCCTTTCGGAGCGATTTAACGTTGCGCCCAACTCTACCCACGGCTGGATTATCGGAGAACATGGCGACTCCAGTGGTACGTTTGTAAAAGACAA-TCAATATTATCTGACTTCTTCTTTCTACATATTGGATCATCTTTACAGTTCCTGTTTGGTCTGGTGTTAACGTTGCTGGTGTTCGACTGAGGGATCTCAATCCGGCCGCTGGAACTGATGCAGATACTGAAAATTGGGGTCAAATTCACACACAAGTCGTCCAGAGGTTGCTATTT-----AACAAAACAATCATATTTAATTGTGTGAGTAATTTTAGTGTTCACTTTTAGTGCATATGAAATTATCCGACTAAAGGGTTACACCTCATGGGCAATTGGTTTGAGTGTTTCTATTCTCACAAAAGCCATTTTGAAAAATTCCCGCAACGTCTTCGCGGTCTCAACTTTTGTCCAGGTACTTAATTTT----ATTACTATTGTGGTAAGGGTTACGCTA--------------------------------------------CAGCTA--TTTCTATAATGATTTATTCAAATAGGGAATCCATGGAGTTGAACAACCCGTTTTTCTGTCCGTCCCATGTGTGGTTGGTGAAAACGGCATTACTGATGTCATCCAACAAACTTTAACTGAAGGTGAACGCAGTCAACTTCAAAAATCAGCTGCCACTTTGAATGAAGTTCAA
>LDHA-X-09_ON
ATGGCCACCAGCGTCGATAAACTTAAGACCGAAATCCAGACTCCTGTTGCCCATTCAGGAAGCAAAGTTACCATCGTAGGTGTCGGCCAAGTGGGAATGGCCTGCGCCTTCAGCATCATGACACAGGTAAAAA-TATTTAATTGCAATTAGTCTTTTGACAGCAGTAATACATGAAA-TGG-TTATGGGTTACAG-------GGCATCGCCTCTGAATTGACATTGATCGACGTGATGGAGGACAAACTCAAGGGCGAATTGATGGACATGCAACATGGTTTGGCTTTCCTTGGCAACATTAAAATGACTGCTGGTTCAGGTAATCTATTGTAATTTTCCCATCTT-AATACATATTCTAAACAATTTTT--AAAATTTCAATTTT---------------AGATTACGCTCTGTCAGCTGGATCAAAACTGTGCATCGTAACAGCTGGAGCCCGCCAACGTGAAGGCGAATCCCGTTTGAACTTGGTTCAGCGTAATGCCGATATTTTGAAGGGCATGATCCCTAAATTGGTGCAACATAGTCCCGACACTCTTCTTCTCATTGTGTCCAACCCCGTTGATTTGATGACCTATGTTGCTTGGAAACTCAGTGGACTTCCAAAAGAACGCGTCATTGGATCTGGAACAAATTTAGACTCTTCCCGTTTCCGTTTCCTCCTTTCGGAGCGATTTAACGTTGCGCCCAACTCTACCCACGGCTGGATTATCGGAGAACATGGCGACTCCAGTGGTACGTTTGTAAAAGACAA-TCAATATTATCTGACTTCTTCTTTCTACATATTGGAACATCTTTACAGTTCCTGTTTGGTCTGGTGTTAACGTTGCTGGTGTTCGACTGAGGGATCTCAATCCGGCCGCTGGAACTGATGCAGATACTGAAAATTGGGGTCAAATTCACACACAAGTCGTCCAGAGGTTGCTATTT-----AACAAAACAATCATATTTAATTGTGTGAGTAATTTTAGTGTTCACTTTTAGTGCATATGAAATTATCCGACTAAAGGGTTACACCTCATGGGCAATTGGTTTGAGTGTTTCTATTCTCACAAAAGCCATTTTGAAAAATTCCCGCAACGTCTTCGCGGTCTCAACTTTTGTCCAGGTACTTAATTTT----ATTACTATTGTTGTAAGGGTTACGCTA--CAGCTATTTAATTTTATTACTATTGTTGTAAGGGTTACGCTACAGCTA--TTTCTATAATGATTTATTCAAATAGGGAATCCATGGAGTTGAACAACCCGTTTTTCTGTCCGTCCCATGTGTGGTTGGTGAAAACGGCATTACTGATGTCATCCAACAAACTTTAACTGAAGGTGAACGCAGTCAACTTCAAAAATCAGCTGCCACTTTGAATGAAGTTCAA
>LDHA-X-10_IN
ATGGCCACCAGCGTCGATAAACTGAAGACCGAAATCCAGACTCCTGTTGCCCACTCAGGAAGCAAAGTTACCATCGTTGGTGTCGGCCAAGTGGGAATGGCCTGCGCCTTCAGCATCATGACACAGGTAAAAA-TATTTAATTGCAATTAGTCTTTTGACAGCAGTAATTCATGAAA-TGG-TTATGGGTTACAACTTACAGGGCATCGCCTCTGAATTGACATTGATCGACGTGATGGAGGACAAACTCAAGGGCGAATTGATGGACATGCAACATGGTTTGGCTTTCCTTGGCAACATTAAAATGACTGCTGGTTCAGGTAATCTATTGTAATTTTTCCATCTT-AATACATATTCTAAACAATTTTTT--AAATTTCAATTTT---------------AGATTACGCTCTGTCAGCTGGATCAAAACTGTGCATCGTAACAGCTGGAGCCCGCCAACGTGAAGGCGAATCTCGTTTGAACTTGGTTCAGCGTAATGCAGATATTTTGAAGGGCATGATCCCTAAATTGGTGCAACATAGTCCCGACACTCTTCTTCTCATTGTGTCCAACCCCGTTGATTTGATGACCTATGTTGCTTGGAAGCTCAGTGGACTTCCAAAAGAGCGCGTCATTGGATCTGGAACAAATTTAGACTCTTCCCGTTTCCGTTTCCTCCTTTCGGAGCGATTTAACGTTGCGCCCAACTCTACCCACGGCTGGATTATCGGAGAACATGGCGACTCCAGTGGTACGTTTGTAAAAGACAA-TCAATATTATCTGACTTCTTCTTTCTACATATTGGAACATCTTTACAGTTCCTGTTTGGTCTGGTGTTAACGTTGCTGGTGTTCGACTGAGGGATCTCAATCCGGCCGCTGGAACTGATGCAGATACTGAAAATTGGGGTCAAATTCACACACAAGTCGTCCAGAGGTTGCTATTT-----AACAAAACAATCATATTTAATTGTGTGAGTAATTTTAGTGTTCACTTTTAGTGCATATGAAATTATCCGACTAAAGGGTTACACCTCATGGGCAATTGGTTTGAGTGTTTCTATTCTCACAAAAGCCATTTTGAAAAATTCCCGCAACGTCTTCGCGGTCTCAACTTTTGTCCAGGTACTTAATTTT----ATTACTATTTTGGTAAGGGTTACGCTATA------------------------------------------CAACTA--TTTCTATAATGATTTATTCAAATAGGGAATCCATGGAGTTGAACAACCCGTTTTTCTGTCCGTCCCATGTGTGGTTGGTGAAAACGGCATTACTGATGTCATCCAACAAACTTTAACTGAAGGTGAACGCAGTCAACTTCAAAAATCAGCTGCCACTTTGAATGAAGTTCAA
>LDHA-X-11a_IN
ATGGCCACCAGCGTCGATAAACTGAAGACCGAAATCCAGACTCCTGTTGCCCACTCAGGAAGCAAAGTTACCATCGTTGGTGTCGGCCAAGTGGGAATGGCCTGCGCCTTCAGCATCATGACACAGGTAAAAAATATTTAATTGCAATTAGTCTTTTGACAGCAGTAATACATGAAA-TGG-TTATGGGTTACAG-------GGCATCGCCTCTGAATTGACATTGATCGACGTGATGGAGGACAAACTCAAGGGCGAATTGATGGACATGCAACATGGTTTGGCTTTCCTTGGCAACATTAAAATGACTGCTGGTTCAGGTAATCTATTGTAATTTTTCCATCTT-AATACATATTCTAAACAATTTTTT--AAATTTCAATTTT---------------AGATTACGCTCTGTCAGCTGGATCAAAACTGTGCATCGTAACAGCTGGAGCCCGCCAACGTGAAGGCGAATCTCGTTTGAACTTGGTTCAGCGTAATGCAGATATTTTGAAGGGCATGATCCCTAAATTGGTGCAACATAGTCCCGACACTCTTCTTCTCATTGTGTCCAACCCCGTTGATTTGATGACCTATGTTGCTTGGAAGCTCAGTGGACTTCCAAAAGAGCGCGTCATTGGATCTGGAACAAATTTAGACTCTTCCCGTTTCCGTTTCCTCCTTTCGGAGCGATTTAACGTTGCGCCCAACTCTACCCACGGCTGGATTATCGGAGAACATGGCGACTCCAGTGGTACGTTTGTAAAAGACAA-TCAATATTATCTGACTTCTTCTTTCTACATATTGGATCATCTTTACAGTTCCTGTTTGGTCTGGTGTTAACGTTGCTGGTGTTCGACTGAGGGATCTCAATCCGGCCGCTGGAACTGATGCAGATACTGAAAATTGGGGTCAAATTCACACACAAGTCGTCCAGAGGTTGCTATTT-----AACAAAACAATCATATTTAATTGTGTGAGTAATTTTAGTGTTCACTTTTAGTGCATATGAAATTATCCGACTAAAGGGTTACACCTCATGGGCAATTGGTTTGAGTGTTTCTATTCTCACAAAAGCCATTTTGAAAAATTCCCGCAACGTCTTCGCGGTCTCAACTTTTGTCCAGGTACTTAATTT-----ATTACTATTGTGGTAAGGGTTACGCTATA------------------------------------------CAACTA--TTTCTATAATGATTTATTCAAATAGGGAATCCATGGAGTTGAACAACCCGTTTTTCTGTCCGTCCCATGTGTGGTTGGTGAAAACGGCATTACTGATGTCATCCAACAAACTTTAACTGAAGGTGAACGCAGTCAACTTCAAAAATCAGCTGCCACTTTGAATGAAGTTCAA
>LDHA-X-11b_IN
ATGGCCACCAGCGTCGATAAACTTAAGACCGAAATCCAGACTCCTGTTGCCCACTCAGGAAGCAAAGTTACCATCGTTGGTGTCGGCCAAGTGGGAATGGCCTGCGCCTTCAGCATCATGACACAGGTAAAAA-TATTTAATTGCAATTAGTCTTTTGACAGCAGTAATACATGAAA-TGG-TTATGGGTTACAG-------GGCATCGCCTCTGAATTGACATTGATCGACGTGATGGAGGACAAACTCAAGGGCGAATTGATGGACATGCAACATGGTTTGGCTTTCCTTGGCAACATTAAAATGACTGCTGGTTCAGGTAATCTATTGTAATTTTTCCATCTT-AATACATATTCTAAACAATTTTTT--AAATTTCAATTTT---------------AGATTACGCTCTGTCAGCTGGATCAAAACTGTGCATCGTAACAGCTGGAGCCCGCCAACGTGAAGGCGAATCTCGTTTGAACTTGGTTCAGCGTAATGCAGATATTTTGAAGGGCATGATCCCTAAATTGGTGCAACATAGTCCCGACACTCTTCTTCTCATTGTGTCCAACCCCGTTGATTTGATGACCTATGTTGCTTGGAAGCTCAGTGGACTTCCAAAAGAGCGCGTCATTGGATCTGGAACAAATTTAGACTCTTCCCGTTTCCGTTTCCTCCTTTCGGAGCGATTTAACGTTGCGCCCAACTCTACCCACGGCTGGATTATCGGAGAACATGGCGACTCCAGTGGTACGTTTGTAAAAGACAA-TCAATATTATCTGACTTCTTCTTTCTACATATTGGATCATCTTTACAGTTCCTGTTTGGTCTGGTGTTAACGTTGCTGGTGTTCGACTGAGGGATCTCAATCCGGCCGCTGGAACTGATGCAGATACTGAAAATTGGGGTCAAATTCACACACAAGTCGTCCAGAGGTTGCTATTT-----AACAAAAAAATCATATTTAATTGTGTGAGTAATTTTAGTGTTCACTTTTAGTGCATATGAAATTATCCGACTAAAGGGTTACACCTCATGGGCAATTGGTTTGAGTGTTTCTATTCTCACAAAAGCCATTTTGAAAAATTCCCGCAACGTCTTCGCGGTCTCAACTTTTGTCCAGGTACTTAATTT-----ATTACTATTGTGGTAAGGGTTACGCTATA------------------------------------------CAACTA--TTTCTATAATGATTTATTCAAATAGGGAATCCATGGAGTTGAACAACCCGTTTTTCTGTCCGTCCCATGTGTGGTTGGTGAAAACGGCATTACTGATGTCATCCAACAAACTTTAACTGAAGGTGAACGCAGTCAACTTCAAAAATCAGCTGCCACTTTGAATGAAGTTCAA
>LDHA-X-12a_MI
ATGGCCACCAGCGTCGATAAACTGAAGACCGAAATCCAGACTCCTGTTGCCCACTCAGGAAGCAAAGTTACCATCGTTGGTGTCGGCCAAGTGGGAATGGCCTGCGCCTTCAGCATCATGACACAGGTAAAAA-TATTTAATTGCAATTAGTCTTTTGACAGCAGTAATACATGAAAATGG-TTATGGGTTACAACTTACAGGGCATCGCCTCTGAATTGACATTGATCGACGTGATGGAGGACAAACTCAAGGGCGAATTGATGGACATGCAACATGGTTTGGCTTTCCTTGGCAACATTAAAATGACTGCTGGTTCAGGTAATCTATTGTAATTTTTCCATCTT-AATACATATTCTAAACAATTTTTT--AAATTTCAATTTT---------------AGATTACGCTCTGTCAGCTGGATCAAAACTGTGCATCGTAACAGCTGGAGCCCGCCAACGTGAAGGCGAATCTCGTTTGAACTTGGTTCAGCGTAATGCAGATATTTTGAAGGGCATGATCCCTAAATTGGTGCAACATAGTCCCGACACTCTTCTTCTCATTGTGTCCAACCCCGTTGATTTGATGACCTATGTTGCTTGGAAGCTCAGTGGACTTCCAAAAGAGCGCGTCATTGGATCTGGAACAAATTTAGACTCTTCCCGTTTCCGTTTCCTCCTTTCGGAGCGATTTAACGTTGCGCCCAACTCTACCCACGGCTGGATTATCGGAGAACATGGCGACTCCAGTGGTACGTTTGTAAAAGACAA-TCAATATTATCTGACTTCTTCTTTCTACATATTGGAACATCTTTACAGTTCCTGTTTGGTCTGGTGTTAACGTTGCTGGTGTTCGACTGAGGGATCTCAATCCGGCCGCTGGAACTGATGCAGATACTGAAAATTGGGGTCAAATTCACACACAAGTCGTCCAGAGGTTGCTATTT-----AACAAAACAATCATATTTAATTGTGTGAGTAATTTTAGTGTTCACTTTTAGTGCATATGAAATTATCCGACTAAAGGGTTACACCTCATGGGCAATTGGTTTGAGTGTTTCTATTCTCACAAAAGCCATTTTGAAAAATTCCCGCAACGTCTTCGCGGTCTCAACTTTTGTCCAGGTACTTAATTTT----ATTACTATTTTGGTAAGGGTTACGCTATA------------------------------------------CAACTA--TTTCTATAATGATTTATTCAAATAGGGAATCCATGGAGTTGAACAACCCGTTTTTCTGTCCGTCCCATGTGTGGTTGGTGAAAACGGCATTACTGATGTCATCCAACAAACTTTAACTGAAGGTGAACGCAGTCAACTTCAAAAATCAGCTGCCACTTTGAATGAAGTTCAA
>LDHA-X-12b_MI
ATGGCCACCAGCGTCGATAAACTGAAGACCGAAATCCAGACTCCTGTTGCCCACTCAGGAAGCAAAGTTACCATCGTTGGTGTCGGCCAAGTGGGAATGGCCTGCGCCTTCAGCATCATGACACAGGTAAAAA-TATTTAATTGCAATTAGTCTTTTGACAGCAGTAATACATGAAA-TGG-TTATGGGTTACAG-------GGCATCGCCTCTGAATTGACATTGATCGACGTGATGGAGGACAAACTCAAGGGCGAATTGATGGACATGCAACATGGTTTGGCTTTCCTTGGCAACATTAAAATGACTGCTGGTTCAGGTAATCTATTGTAATTTTTCCATCTT-AATACATATTCTAAACAATTTTTT--AAATTTCAATTTT---------------AGATTACGCTCTGTCAGCTGGATCAAAACTGTGCATCGTAACAGCTGGAGCCCGCCAACGTGAAGGCGAATCTCGTTTGAACTTGGTTCAGCGTAATGCAGATATTTTGAAGGGCATGATCCCTAAATTGGTGCAACATAGTCCCGACACTCTTCTTCTCATTGTGTCCAACCCCGTTGATTTGATGACCTATGTTGCTTGGAAGCTCAGTGGACTTCCAAAAGAGCGCGTCATTGGATCTGGAACAAATTTAGACTCTTCCCGTTTCCGTTTCCTCCTTTCGGAGCGATTTAACGTTGCGCCCAACTCTACCCACGGCTGGATTATCGGAGAACATGGCGACTCCAGTGGTACGTTTGTAAAAGACAA-TCAATATTATCTGACTTCTTCTT-CTACATATTGGATCATCTTTACAGTTCCTGTTTGGTCTGGTGTTAACGTTGCTGGTGTTCGACTGAGGGATCTCAATCCGGCCGCTGGAACTGATGCAGATACTGAAAATTGGGGTCAAATTCACACACAAGTCGTCCAGAGGTTGCTATTT-----AACAAAACAATCATATTTAATTGTGTGAGTAATTTTAGTGTTCACTTTTAGTGCATATGAAATTATCCGACTAAAGGGTTACACCTCATGGGCAATTGGTTTGAGTGTTTCTATTCTCACAAAAGCCATTTTGAAAAATTCCCGCAACGTCTTCGCGGTCTCAACTTTTGTCCAGGTACTTAATTTT----ATTACTATTGTGGTAAGGGTTACGCTATA------------------------------------------CAGCTA--TTTCTATAATGATTTATTCAAATAGGGAATCCATGGAGTTGAACAACCCGTTTTTCTGTCCGTCCCATGTGTGGTTGGTGAAAACGGCATTACTGATGTCATCCAACAAACTTTGACTGAAGGTGAACGCAGTCAACTTCAAAAATCAGCTGCCACTTTGAATGAAGTTCAA
>LDHA-X-13a_MI
ATGGCCACCAGCGTCGATAAACTTAAGACCGAAATCCAGACTCCTGTTGCCCACTCAGGAAGCAAAGTTACCATCGTTGGTGTCGGCCAAGTGGGAATGGCCTGCGCCTTCAGCATCATGACACAGGTAAAAA-TATTTAATTGCAATTAGTCTTTTGACAGCAGTAATACATGAAA-TGG-TTATGGGTTACAG-------GGCATCGCCTCTGAATTGACATTGATCGACGTGATGGAGGACAAACTCAAGGGCGAATTGATGGACATGCAACATGGTTTGGCTTTCCTTGGCAACATTAAAATGACTGCTGGTTCAGGTAATCTATTGTAATTTTTCCATCTT-AATACATATTCTAAACAATTTTTT--AAATTTCAATTTT---------------AGATTACGCTCTGTCAGCTGGATCAAAACTGTGCATCGTAACAGCTGGAGCCCGCCAACGTGAAGGCGAATCTCGTTTGAACTTGGTTCAGCGGAATGCAGATATTTTGAAGGGCATGATCCCTAAATTGGTGCAACATAGTCCCGACACTCTTCTTCTCATTGTGTCCAACCCCGTTGATTTGATGACCTATGTTGCTTGGAAGCTCAGTGGACTTCCAAAAGAGCGCGTCATTGGATCTGGAACAAATTTAGACTCTTCCCGTTTCCGTTTCCTCCTTTCGGAGCGATTTAACGTTGCGCCCAACTCTACCCACGGCTGGATTATCGGAGAACATGGCGACTCCAGTGGTACGTTTGTAAAAGACAA-TCAATATTATCTGACTTCTTCTTTCTACATATTGGATCATCTTTACAGTTCCTGTTTGGTCTGGTGTTAACGTTGCTGGTGTTCGACTGAGGGATCTCAATCCGGCCGCTGGAACTGATGCAGATACTGAAAATTGGGGTCAAATTCACACACAAGTCGTCCAGAGGTTGCTATTT-----AACAAAACAATCATATTTAATTGTGTGAGTAATTTTAGTGTTCACTTTTAGTGCATATGAAATTATCCGACTAAAGGGTTACACCTCATGGGCAATTGGTTTGAGTGTTTCTATTCTCACAAAAGCCATTTTGAAAAATTCCCGCAACGTCTTCGCGGTCTCAACTTTTGTCCAGGTACTTAATTTT----ATTGCTATTGTGGTAAGGGTTACGCTA--------------------------------------------CAGCTA--TTTCTATAATGATTTATTCAAATAGGGAATCCATGGAGTTGAACAACCCGTTTTTCTGTCCGTCCCATGTGTGGTTGGTGAAAACGGCATTACTGATGTCATCCAACAAACTTTAACTGAAGGTGAACGCAGTCAACTTCAAAAATCAGCTGCCACTTTGAATGAAGTTCAA
>LDHA-X-13b_MI
ATGGCCACCAGCGTCGATAAACTTAAGACCGAAATCCAGACTCCTGTTGCCCATTCAGGAAGCAAAGTTACCATCGTAGGTGTCGGCCAAGTGGGAATGGCCTGCGCCTTCAGCATCATGACACAGGTAAAAA-TATTTAATTGCAATTAGTCTTTTGACAGCAGTAATACATGAAA-TGG-TTATGGGTTACAG-------GGCATCGCCTCTGAATTGACATTGATCGACGTGATGGAGGACAAACTCAAGGGCGAATTGATGGACATGCAACATGGTTTGGCTTTCCTTGGCAACATTAAAATGACTGCTGGTTCAGGTAATCTATTGTAATTTTCCCATCTT-AATACATATTCTAAACAATTTTT--AAAATTTCAATTTT---------------AGATTACGCTCTGTCAGCTGGATCAAAACTGTGCATCGTAACAGCTGGAGCCCGCCAACGTGAAGGCGAATCCCGTTTGAACTTGGTTCAGCGTAATGCCGATATTTTGAAGGGCATGATCCCTAAATTGGTGCAACATAGTCCCGACACTCTTCTTCTCATTGTGTCCAACCCCGTTGATTTGATGACCTATGTTGCTTGGAAACTCAGTGGACTTCCAAAAGAACGCGTCATTGGATCTGGAACAAATTTAGACTCTTCCCGTTTCCGTTTCCTCCTTTCGGAGCGATTTAACGTTGCGCCCAACTCTACCCACGGCTGGATTATCGGAGAACATGGCGACTCCAGTGGTACGTTTGTAAAAGACAA-TCAATATTATCTGACTTCTTCTTTCTACATATTGGAACATCTTTACAGTTCCTGTTTGGTCTGGTGTTAACGTTGCTGGTGTTCGACTGAGGGATCTCAATCCGGCCGCTGGAACTGATGCAGATACTGAAAATTGGGGTCAAATTCACACACAAGTCGTCCAGAGGTTGCTATTT-----AACAAAACAATCATATTTAATTGTGTGAGTAATTTTAGTGTTCACTTTTAGTGCATATGAAATTATCCGACTAAAGGGTTACACCTCATGGGCAATTGGTTTGAGTGTTTCTATTCTCACAAAAGCCATTTTGAAAAATTCCCGCAACGTCTTCGCGGTCTCAACTTTTGTCCAGGTACTTAATTTT----ATTACTATTGTTGTAAGGGTTACGCTA--CAGCTATTTAATTTTATTACTATTGTTGTAAGGGTTACGCTACAGCTA--TTTCTATAATGATTTATTCAAATAGGGAATCCATGGAGTTGAACAACCCGTTTTTCTGTCCGTCCCATGTGTGGTTGGTGAAAACGGCATTACTGATGTCATCCAACAAACTTTAACTGAAGGTGAACGCAGTCAACTTCAAAAATCAGCTGCCACTTTGAATGAAGTTCAA
>LDHA-X-14a_QC
ATGGCCACCAGCGTCGATAAACTTAAGACCGAAATCCAGACTCCTGTTGCCCACTCAGGAAGCAAAGTTACCATCGTTGGTGTCGGCCAAGTGGGAATGGCCTGCGCCTTCAGCATCATGACACAGGTAAAAA-TATTTAATTGCAATTAGTCTTTTGACAGCAGTAATACATGAAA-TGG-TTATGGGTTACAG-------GGCATCGCCTCTGAATTGACATTGATCGACGTGATGGAGGACAAACTCAAGGGCGAATTGATGGACATGCAACATGGTTTGGCTTTCCTTGGCAACATTAAAATGACTGCTGGTTCAGGTAATCTATTGTAATTTTTCCATCTT-AATACATATTCTAAACAATTTTTT--AAATTTCAATTTT---------------AGATTACGCTCTGTCAGCTGGATCAAAACTGTGCATCGTAACAGCTGGAGCCCGCCAACGTGAAGGCGAATCTCGTTTGAACTTGGTTCAGCGTAATGCCGATATTTTGAAGGGCATGATCCCTAAATTGGTGCAACATAGTCCCGACACTCTTCTTCTCATTGTGTCCAACCCCGTTGATTTGATGACCTATGTTGCTTGGAAGCTCAGTGGACTTCCAAAAGAGCGCGTCATTGGATCTGGAACAAATTTAGACTCTTCCCGTTTCCGTTTCCTCCTTTCGGAGCGATTTAACGTTGCGCCCAACTCTACCCACGGCTGGATTATCGGAGAACATGGCGACTCCAGTGGTACGTTTGTAAAAGACAA-TCAATATTATCTGACTTCTTCTTTCTACATATTGGATCATCTTTACAGTTCCTGTTTGGTCTGGTGTTAACGTTGCTGGTGTTCGACTGAGGGATCTCAATCCGGCCGCTGGAACTGATGCAGATACTGAAAATTGGGGTCAAATTCACACACAAGTCGTCCAGAGGTTGCTATTT-----AACAAAACAATCATATTTAATTGTGTGAGTAATTTTAGTGTTCACTTTTAGTGCATATGAAATTATCCGACTAAAGGGTTACACCTCATGGGCAATTGGTTTGAGTGTTTCTATTCTCACAAAAGCCATTTTGAAAAATTCCCGCAACGTCTTCGCGGTCTCAACTTTTGTCCAGGTACTTAATTTT----ATTACTATTGTGGTAAGGGTTACGCTA--------------------------------------------CAGCTA--TTTCTATAATGATTTATTCAAATAGGGAATCCATGGAGTTGAACAACCCGTTTTTCTGTCCGTCCCATGTGTGGTTGGTGAAAACGGCATTACTGATGTCATCCAACAAACTTTAACTGAAGGTGAACGCAGTCAACTTCAAAAATCAGCCGCCACTTTGAATGAAGTTCAA
>LDHA-X-14b_QC
ATGGCCACCAGCGTCGATAAACTGAAGACCGAAATCCAGACTCCTGTTGCCCACTCAGGAAGCAAAGTTACCATCGTTGGTGTCGGCCAAGTGGGAATGGCCTGCGCCTTCAGCATCATGACACAGGTAAAACATATTTAATTGCAATTAGTCTTTTGACAGCAGTAATACATGAAA-TGG-TTATGGGTTACAG-------GGCATCGCCTCTGAATTGACATTGATCGACGTGATGGAGGACAAACTCAAGGGCGAATTGATGGACATGCAACATGGTTTGGCTTTCCTTGGCAACATTAAAATGACTGCTGGTTCAGGTAATCTATTGTAATTTTTCCATCTT-AATACATATTCTAAACAATTTTTT--AAATTTCAATTTT---------------AGATTACGCTCTGTCAGCTGGATCAAAACTGTGCATCGTAACAGCTGGAGCCCGCCAACGTGAAGGCGAATCTCGTTTGAACTTGGTTCAGCGTAATGCCGATATTTTGAAGGGCATGATCCCTAAATTGGTGCAACATAGTCCCGACACTCTTCTTCTCATTGTGTCCAACCCCGTTGATTTGATGACCTATGTTGCTTGGAAGCTCAGTGGACTTCCAAAAGAGCGCGTCATTGGATCTGGAACAAATTTAGACTCTTCCCGTTTCCGTTTCCTCCTTTCGGAGCGATTTAACGTTGCGCCCAACTCTACCCACGGCTGGATTATCGGAGAACATGGCGACTCCAGTGGTACGTTTGTAAAAGACAA-TCAATATTATCTGACTTCTTCTTTCTACATATTGGATCATCTTTACAGTTCCTGTTTGGTCTGGTGTTAACGTTGCTGGTGTTCGACTGAGGGATCTCAATCCGGCCGCTGGAACTGATGCAGATACTGAAAATTGGGGTCAAATTCACACACAAGTCGTCCAGAGGTTGCTATTT-----AACAAAACAATCATATTTAATTGTGTGAGTAATTTTAGTGTTCACTTTTAGTGCATATGAAATTATCCGACTAAAGGGTTACACCTCATGGGCAATTGGTTTGAGTGTTTCTATTCTCACAAAAGCCATTTTGAAAAATTCCCGCAACGTCTTCGCGGTCTCAACTTTTGTCCAGGTACTTAATTTT----ATTATTATTGTGGTAAGGGTTACGCTATA------------------------------------------TAGCTA--TTTCTATAATGATTTATTCAAATAGGGAATCCATGGAGTTGAACAACCCGTTTTTCTGTCCGTCCCATGTGTGGTTGGTGAAAACGGCATTACTGATGTCATCCAACAAACTTTAACTGAAGGTGAACGCAGTCAACTTCAAAAATCAGCTGCCACTTTGAATGAAGTTCAA
>LDHA-X-15a_QC
ATGGCCACCAGCGTCGATAAACTGAAGACCGAAATCCAGACTCCTGTTGCCCACTCAGGAAGCAAAGTTACCATCGTTGGTGTCGGCCAAGTGGGAATGGCCTGCGCCTTCAGCATCATGACACAGGTAAAAA-TATTTAATTGCAATTAGTCTTTTGACAGCAGTAATACATGAAA-TGG-TTATGGGTTACAACTTACAGGGCATCGCCTCTGAATTGACATTGATCGACGTGATGGAGGACAAACTCAAGGGCGAATTGATGGACATGCAACATGGTTTGGCTTTCCTTGGCAACATTAAAATGACTGCTGGTTCAGGTAATCTATTGTAATTTTTCCATCTT-AATACATATTCTAAACAATTTTTT--AAATTTCAATTTT---------------AGATTACGCTCTGTCAGCTGGATCAAAACTGTGCATCGTAACAGCTGGAGCCCGCCAACGTGAAGGCGAATCTCGTTTGAACTTGGTTCAGCGGAATGCAGATATTTTGAAGGGCATGATCCCTAAATTGGTGCAACATAGTCCCGACACTCTTCTTCTCATTGTGTCCAACCCCGTTGATTTGATGACCTATGTTGCTTGGAAGCTCAGTGGACTTCCAAAAGAGCGCGTCATTGGATCTGGAACAAATTTAGACTCTTCCCGTTTCCGTTTCCTCCTTTCGGAGCGATTTAACGTTGCGCCCAACTCTACCCACGGCTGGATTATCGGAGAACATGGCGACTCCAGTGGTACGTTTGTAAAAGACAA-TCAATATTATCTGACTTCTTCTTTCTACATATTGGATCATCTTTACAGTTCCTGTTTGGTCTGGTGTTAACGTTGCTGGTGTTCGACTGAGGGATCTCAATCCGGCCGCTGGAACTGATGCAGATACTGAAAATTGGGGTCAAATTCACACACAAGTCGTCCAGAGGTACCTTTTT-----AAAAAAACAATCATATTTAATTGTGTGAATAACTTTAGTGTTCACTTTTAGTGCATATGAAATTATCCGACTAAAGGGTTACACCTCATGGGCAATCGGTTTGAGTGTTTCTATTCTCACAAAAGCCATTTTGAAAAATTCCCGCAACGTCTTCGCGGTCTCAACTTTTGTCCAGGTACTTAATTTT----ATTACTATTGTGGTAAGGGTTACGCTATA------------------------------------------CAGCTA--TTTCTATAATGATTTATTCAAATAGGGAATCCATGGAGTCGAACAACCCGTTTTTCTGTCCGTCCCATGTGTGGTTGGTGAGAACGGCATTACTGATGTCATCCAACAAACTTTAACTGAAGGTGAACGCAATCAACTTCAAAAATCAGCTGCCACTTTGAATGAAGTTCAA
>LDHA-X-15b_QC
ATGGCCACCAGCGTCGATAAACTTAAGACCGAAATCCAGACTCCTGTTGCCCACTCAGGAAGCAAAGTTACCATCGTTGGTGTCGGCCAAGTGGGAATGGCCTGCGCCTTCAGCATCATGACACAGGTAAAAA-TATTTAATTGCAATTAGTCTTTTGACAGCAGTAATACATGAAA-TGG-TTATGGGTTACAACTTACAGGGCATCGCCTCTGAATTGACATTGATCGACGTGATGGAGGACAAACTCAAGGGCGAATTGATGGACATGCAACATGGTTTGGCTTTCCTTGGCAACATTAAAATGACTGCTGGTTCAGGTAATCTATTGTAATTTTTCCATCTT-AATACATATTCTAAACAATTTTTT--AAATTTCAATTTT---------------AGATTACGCTCTGTCAGCTGGATCAAAACTGTGCATCGTAACAGCTGGAGCCCGCCAACGTGAAGGCGAATCTCGTTTGAACTTGGTTCAGCGGAATGCAGATATTTTGAAGGGCATGATCCCTAAATTGGTGCAACATAGTCCCGACACTCTTCTTCTCATTGTGTCCAACCCCGTTGATTTGATGACCTATGTTGCTTGGAAGCTCAGTGGACTTCCAAAAGAGCGCGTCATTGGATCTGGAACAAATTTAGACTCTTCCCGTTTCCGTTTCCTCCTTTCGGAGCGATTTAACGTTGCGCCCAACTCTACCCACGGCTGGATTATCGGAGAACATGGCGACTCCAGTGGTACGTTTGTAAAAGACAA-TCAATATTATCTGACTTCTTCTTTCTACATATTGGATCATCTTTACAGTTCCTGTTTGGTCTGGTGTTAACGTTGCTGGTGTTCGACTGAGGGATCTCAATCCGGCCGCTGGAACTGATGCAGATACTGAAAATTGGGGTCAAATTCACACACAAGTCGTCCAGAGGTTGCTATTT-----AACAAAACAATCATATTTAATTGTGTGAGTAATTTTAGTGTTCACTTTTAGTGCATATGAAATTATCCGACTAAAGGGTTACACCTCATGGGCAATTGGTTTGAGTGTTTCTATTCTCACAAAAGCCATTTTGAAAAATTCCCGCAACGTCTTCGCGGTCTCAACTTTTGTCCAGGTACTTAATTTT----ATTGCTATTGTGGTAAGGGTTACGCTA--------------------------------------------CAGCTA--TTTCTATAATGATTTATTCAAATAGGGAATCCATGGAGTTGAACAACCCGTTTTCCTGTCCGTCCCATGTGTGGTTGGTGAAAACGGCATTACTGATGTCATCCAACAAACTTTAACTGAAGGTGAACGCAGTCAACTTCAAAAATCAGCTGCCACTTTGAATGAAGTTCAA
>LDHA-X-16a_MI
ATGGCCACCAGCGTCGATAAACTGAAGACCGAAATCCAGACTCCTGTTGCCCACTCAGGAAGCAAAGTTACCATCGTTGGTGTCGGCCAAGTGGGAATGGCCTGCGCCTTCAGCATCATGACACAGGTAAAAA-TATTTAATTGCAATTAGTCTTTTGACAGCAGTAATACATGAAA-TGG-TTATGGGTTACAG-------GGCATCGCCTCTGAATTGACATTGATCGACGTGATGGAGGACAAACTCAAGGGCGAATTGATGGACATGCAACATGGTTTGGCTTTCCTTGGCAACATTAAAATGACTGCTGGTTCAGGTAATCTATTGTAATTTTTCCATCTT-AATACATATTCTAAACAATTTTTT--AAATTTCAATTTT---------------AGATTACGCTCTGTCAGCTGGATCAAAACTGTGCATCGTAACAGCTGGAGCCCGCCAACGTGAAGGCGAATCTCGTTTGAACTTGGTTCAGCGTAATGCAGATATTTTGAAGGGCATGATCCCTAAATTGGTGCAACATAGTCCCGACACTCTTCTTCTCATTGTGTCCAACCCCGTTGATTTGATGACCTATGTTGCTTGGAAGCTCAGTGGACTTCCAAAAGAGCGCGTCATTGGATCTGGAACAAATTTAGACTCTTCCCGTTTCCGTTTCCTCCTTTCGGAGCGATTTAACGTTGCGCCCAACTCTACCCACGGCTGGATTATCGGAGAACATGGCGACTCCAGTGGTACGTTTGTAAAAGACAA-TCAATATTATCTGACTTCTTCTT-CTACATATTGGATCATCTTTACAGTTCCTGTTTGGTCTGGTGTTAACGTTGCTGGTGTTCGACTGAGGGATCTCAATCCGGCCGCTGGAACTGATGCAGATACTGAAAATTGGGGTCAAATTCACACACAAGTCGTCCAGAGGTTGCTATTT-----AACAAAACAATCATATTTAATTGTGTGAGTAATTTTAGTGTTCACTTTTAGTGCATATGAAATTATCCGACTAAAGGGTTACACCTCATGGGCAATTGGTTTGAGTGTTTCTATTCTCACAAAAGCCATTTTGAAAAATTCCCGCAACGTCTTCGCGGTCTCAACTTTTGTCCAGGTACTTAATTTT----ATTACTATTGTGGTAAGGGTTACGCTATA------------------------------------------CAGCTA--TTTCTATAATGATTTATTCAAATAGGGAATCCATGGAGTTGAACAACCCGTTTTTCTGTCCGTCCCATGTGTGGTTGGTGAAAACGGCATTACTGATGTCATCCAACAAACTTTGACTGAAGGTGAACGCAGTCAACTTCAAAAATCAGCTGCCACTTTGAATGAAGTTCAA
>LDHA-X-16b_MI
ATGGCCACCAGCGTCGATAAACTTAAGACCGAAATCCAGACTCCTGTTGCCCATTCAGGAAGCAAAGTTACCATCGTAGGTGTCGGCCAAGTGGGAATGGCCTGCGCCTTCAGCATCATGACACAGGTAAAAA-TATTTAATTGCAATTAGTCTTTTGACAGCAGTAATACATGAAA-TGG-TTATGGGTTACAG-------GGCATCGCCTCTGAATTGACATTGATCGACGTGATGGAGGACAAACTCAAGGGCGAATTGATGGACATGCAACATGGTTTGGCTTTCCTTGGCAACATTAAAATGACTGCTGGTTCAGGTAATCTATTGTAATTTTCCCATCTT-AATACATATTCTAAACAATTTTT--AAAATTTCAATTTT---------------AGATTACGCTCTGTCAGCTGGATCAAAACTGTGCATCGTAACAGCTGGAGCCCGCCAACGTGAAGGCGAATCCCGTTTGAACTTGGTTCAGCGTAATGCCGATATTTTGAAGGGCATGATCCCTAAATTGGTGCAACATAGTCCCGACACTCTTCTTCTCATTGTGTCCAACCCCGTTGATTTGATGACCTATGTTGCTTGGAAACTCAGTGGACTTCCAAAAGAACGCGTCATTGGATCTGGAACAAATTTAGACTCTTCCCGTTTCCGTTTCCTCCTTTCGGAGCGATTTAACGTTGCGCCCAACTCTACCCACGGCTGGATTATCGGAGAACATGGCGACTCCAGTGGTACGTTTGTAAAAGACAA-TCAATATTATCTGACTTCTTCTTTCTACATATTGGAACATCTTTACAGTTCCTGTTTGGTCTGGTGTTAACGTTGCTGGTGTTCGACTGAGGGATCTCAATCCGGCCGCTGGAACTGATGCAGATACTGAAAATTGGGGTCAAATTCACACACAAGTCGTCCAGAGGTTGCTATTT-----AACAAAACAATCATATTTAATTGTGTGAGTAATTTTAGTGTTCACTTTTAGTGCATATGAAATTATCCGACTAAAGGGTTACACCTCATGGGCAATTGGTTTGAGTGTTTCTATTCTCACAAAAGCCATTTTGAAAAATTCCCGCAACGTCTTCGCGGTCTCAACTTTTGTCCAGGTACTTAATTTT----ATTACTATTGTTGTAAGGGTTACGCTA--CAGCTATTTAATTTTATTACTATTGTTGTAAGGGTTACGCTACAGCTA--TTTCTATAATGATTTATTCAAATAGGGAATCCATGGAGTTGAACAACCCGTTTTTCTGTCCGTCCCATGTGTGGTTGGTGAAAACGGCATTACTGATGTCATCCAACAAACTTTAACTGAAGGTGAACGCAGTCAACTTCAAAAATCAGCTGCCACTTTGAATGAAGTTCAA
>LDHA-X-17_ON
ATGGCCACCAGCGTCGATAAACTTAAGACCGAAATCCAGACTCCTGTTGCCCACTCAGGAAGCAAAGTTACCATCGTTGGTGTCGGCCAAGTGGGAATGGCCTGCGCCTTCAGCATCATGACACAGGTAAAAA-TATTTAATTGCAATTAGTCTTTTGACAGCAGTAATACATGAAA-TGG-TTATGGGTTACAG-------GGCATCGCCTCTGAATTGACATTGATCGACGTGATGGAGGACAAACTCAAGGGCGAATTGATGGACATGCAACATGGTTTGGCTTTCCTTGGCAACATTAAAATGACTGCTGGTTCAGGTAATCTATTGTAATTTTTCCATCTT-AATACATATTCTAAACAATTTTTT--AAATTTCAATTTT---------------AGATTACGCTCTGTCAGCTGGATCAAAACTGTGCATCGTAACAGCTGGAGCCCGCCAACGTGAAGGCGAATCTCGTTTGAACTTGGTTCAGCGGAATGCAGATATTTTGAAGGGCATGATCCCTAAATTGGTGCAACATAGTCCCGACACTCTTCTTCTCATTGTGTCCAACCCCGTTGATTTGATGACCTATGTTGCTTGGAAGCTCAGTGGACTTCCAAAAGAGCGCGTCATTGGATCTGGAACAAATTTAGACTCTTCCCGTTTCCGTTTCCTCCTTTCGGAGCGATTTAACGTTGCGCCCAACTCTACCCACGGCTGGATTATCGGAGAACATGGCGACTCCAGTGGTACGTTTGTAAAAGACAA-TCAATATTATCTGACTTCTTCTTTCTACATATTGGATCATCTTTACAGTTCCTGTTTGGTCTGGTGTTAACGTTGCTGGTGTTCGACTGAGGGATCTCAATCCGGCCGCTGGAACTGATGCAGATACTGAAAATTGGGGTCAAATTCACACACAAGTCGTCCAGAGGTTGCTATTT-----AACAAAACAATCATATTTAATTGTGTGAGTAATTTTAGTGTTCACTTTTAGTGCATATGAAATTATCCGACTAAAGGGTTACACCTCATGGGCAATTGGTTTGAGTGTTTCTATTCTCACAAAAGCCATTTTGAAAAATTCCCGCAACGTCTTCGCGGTCTCAACTTTTGTCCAGGTACTTAATTTT----ATTGCTATTGTGGTAAGGGTTACGCTA--------------------------------------------CAGCTA--TTTCTATAATGATTTATTCAAATAGGGAATCCATGGAGTTGAACAACCCGTTTTTCTGTCCGTCCCATGTGTGGTTGGTGAAAACGGCATTACTGATGTCATCCAACAAACTTTAACTGAAGGTGAACGCAGTCAACTTCAAAAATCAGCTGCCACTTTGAATGAAGTTCAA
>LDHA-X-18a_NY
ATGGCCACCAGCGTCGATAAACTTAAGACCGAAATCCAGACTCCTGTTGCCCACTCAGGAAGCAAAGTTACCATCGTTGGTGTCGGCCAAGTGGGAATGGCCTGCGCCTTCAGCATCATGACACAGGTAAAAA-TATTTAATTGCAATTAGTCTTTTGACAGCAGTAATACATGAAA-TGG-TTATGGGTTACAG-------GGCATCGCCTCTGAATTGACATTGATCGACGTGATGGAGGACAAACTCAAGGGCGAATTGATGGACATGCAACATGGTTTGGCTTTCCTTGGCAACATTAAAATGACTGCTGGTTCAGGTAATCTATTGTAATTTTTCCATCTT-AATACATATTCTAAACAATTTTTT--AAATTTCAATTTT---------------AGATTACGCTCTGTCAGCTGGATCAAAACTGTGCATCGTAACAGCTGGAGCCCGCCAACGTGAAGGCGAATCTCGTTTGAACTTGGTTCAGCGTAATGCAGATATTTTGAAGGGCATGATCCCTAAATTGGTGCAACATAGTCCCGACACTCTTCTTCTCATTGTGTCCAACCCCGTTGATTTGATGACCTATGTTGCTTGGAAGCTCAGTGGACTTCCAAAAGAGCGCGTCATTGGATCTGGAACAAATTTAGACTCTTCCCGTTTCCGTTTCCTCCTTTCGGAGCGATTTAACGTTGCGCCCAACTCTACCCACGGCTGGATTATCGGAGAACATGGCGACTCCAGTGGTACGTTTGTAAAAGACAA-TCAATATTATCTGACTTCTTCTTTCTACATATTGGATCATCTTTACAGTTCCTGTTTGGTCTGGTGTTAACGTTGCTGGTGTTCGACTGAGGGATCTCAATCCGGCCGCTGGAACTGATGCAGATACTGAAAATTGGGGTCAAATTCACACACAAGTCGTCCAGAGGTTGCTATTT-----AACAAAACAATCATATTTAATTGTGTGAGTAATTTTAGTGTTCACTTTTAGTGCATATGAAATTATCCGACTAAAGGGTTACACCTCATGGGCAATTGGTTTGAGTGTTTCTATTCTCACAAAAGCCATTTTGAAAAATTCCCGCAACGTCTTCGCGGTCTCAACTTTTGTCCAGGTACTTAATTTT----ATTACTATTGTTGTAAGGGTTACGCTA--------------------------------------------CAGCTA--TTTCTATAATGATTTATTCAAATAGGGAATCCATGGAGTTGAACAACCCGTTTTTCTGTCCGTCCCATGTGTGGTTGGTGAAAACGGCATTACTGATGTCATCCAACAAACTTTAACTGAAGGTGAACGCAGTCAACTTCAAAAATCAGCTGCCACTTTGAATGAAGTTCAA
>LDHA-X-18b_NY
ATGGCCACCAGCGTCGATAAACTTAAGACCGAAATCCAGACTCCTGTTGCCCATTCAGGAAGCAAAGTTACCATCGTAGGTGTCGGCCAAGTGGGAATGGCCTGCGCCTTCAGCATCATGACACAGGTAAAAA-TATTTAATTGCAATTAGTCTTTTGACAGCAGTAATACATGAAA-TGG-TTATGGGTTACAG-------GGCATCGCCTCTGAATTGACATTGATCGACGTGATGGAGGACAAACTCAAGGGCGAATTGATGGACATGCAACATGGTTTGGCTTTCCTTGGCAACATTAAAATGACTGCTGGTTCAGGTAATCTATTGTAATTTTCCCATCTT-AATACATATTCTAAACAATTTTT--AAAATTTCAATTTT---------------AGATTACGCTCTGTCAGCTGGATCAAAACTGTGCATCGTAACAGCTGGAGCCCGCCAACGTGAAGGCGAATCCCGTTTGAACTTGGTTCAGCGTAATGCCGATATTTTGAAGGGCATGATCCCTAAATTGGTGCAACATAGTCCCGACACTCTTCTTCTCATTGTGTCCAACCCCGTTGATTTGATGACCTATGTTGCTTGGAAACTCAGTGGACTTCCAAAAGAACGCGTCATTGGATCTGGAACAAATTTAGACTCTTCCCGTTTCCGTTTCCTCCTTTCGGAGCGATTTAACGTTGCGCCCAACTCTACCCACGGCTGGATTATCGGAGAACATGGCGACTCCAGTGGTACGTTTGTAAAAGACAA-TCAATATTATCTGACTTCTTCTTTCTACATATTGGAACATCTTTACAGTTCCTGTTTGGTCTGGTGTTAACGTTGCTGGTGTTCGACTGAGGGATCTCAATCCGGCCGCTGGAACTGATGCAGATACTGAAAATTGGGGTCAAATTCACACACAAGTCGTCCAGAGGTTGCTATTT-----AACAAAACAATCATATTTAATTGTGTGAGTAATTTTAGTGTTCACTTTTAGTGCATATGAAATTATCCGACTAAAGGGTTACACCTCATGGGCAATTGGTTTGAGTGTTTCTATTCTCACAAAAGCCATTTTGAAAAATTCCCGCAACGTCTTCGCGGTCTCAACTTTTGTCCAGGTACTTAATTTT----ATTACTATTGTTGTAAGGGTTACGCTA--CAGCTATTTAATTTTATTACTATTGTTGTAAGGGTTACGCTACAGCTA--TTTCTATAATGATTTATTCAAATAGGGAATCCATGGAGTTGAACAACCCGTTTTTCTGTCCGTCCCATGTGTGGTTGGTGAAAACGGCATTACTGATGTCATCCAACAAACTTTAACTGAAGGTGAACGCAGTCAACTTCAAAAATCAGCTGCCACTTTGAATGAAGTTCAA
>LDHA-X-19a_MI
ATGGCCACCAGCGTCGATAAACTTAAGACCGAAATCCAGACTCCTGTTGCCCACTCAGGAAGCAAAGTTACCATCGTTGGTGTCGGCCAAGTGGGAATGGCCTGCGCCTTCAGCATCATGACACAGGTAAAAA-TATTTAATTGCAATTAGTCTTTTGACAGCAGTAATACATGAAA-TGG-TTATGGGTTACAG-------GGCATCGCCTCTGAATTGACATTGATCGACGTGATGGAGGACAAACTCAAGGGCGAATTGATGGACATGCAACATGGTTTGGCTTTCCTTGGCAACATTAAAATGACTGCTGGTTCAGGTAATCTATTGTAATTTTTCCATCTT-AATACATATTCTAAACAATTTTTT--AAATTTCAATTTT---------------AGATTACGCTCTGTCAGCTGGATCAAAACTGTGCATCGTAACAGCTGGAGCCCGCCAACGTGAAGGCGAATCTCGTTTGAACTTGGTTCAGCGGAATGCAGATATTTTGAAGGGCATGATCCCTAAATTGGTGCAACATAGTCCCGACACTCTTCTTCTCATTGTGTCCAACCCCGTTGATTTGATGACCTATGTTGCTTGGAAGCTCAGTGGACTTCCAAAAGAGCGCGTCATTGGATCTGGAACAAATTTAGACTCTTCCCGTTTCCGTTTCCTCCTTTCGGAGCGATTTAACGTTGCGCCCAACTCTACCCACGGCTGGATTATCGGAGAACATGGCGACTCCAGTGGTACGTTTGTAAAAGACAA-TCAATATTATCTGACTTCTTCTTTCTACATATTGGATCATCTTTACAGTTCCTGTTTGGTCTGGTGTTAACGTTGCTGGTGTTCGACTGAGGGATCTCAATCCGGCCGCTGGAACTGATGCAGATACTGAAAATTGGGGTCAAATTCACACACAAGTCGTCCAGAGGTTGCTATTT-----AACAAAACAATCATATTTAATTGTGTGAGTAATTTTAGTGTTCACTTTTAGTGCATATGAAATTATCCGACTAAAGGGTTACACCTCATGGGCAATTGGTTTGAGTGTTTCTATTCTCACAAAAGCCATTTTGAAAAATTCCCGCAACGTCTTCGCGGTCTCAACTTTTGTCCAGGTACTTAATTTT----ATTGCTATTGTGGTAAGGGTTACGCTA--------------------------------------------CAGCTA--TTTCTATAATGATTTATTCAAATAGGGAATCCATGGAGTTGAACAACCCGTTTTTCTGTCCGTCCCATGTGTGGTTGGTGAAAACGGCATTACTGATGTCATCCAACAAACTTTAACTGAAGGTGAACGCAGTCAACTTCAAAAATCAGCTGCCACTTTGAATGAAGTTCAA
>LDHA-X-19b_MI
ATGGCCACCAGCGTCGATAAACTTAAGACCGAAATCCAGACTCCTGTTGCCCACTCAGGAAGCAAAGTTACCATCGTTGGTGTCGGCCAAGTGGGAATGGCCTGCGCCTTCAGCATCATGACACAGGTAAAAA-TATTTAATTGCAATTAGTCTTTTGACAGCAGTAATACATGAAA-TGG-TTATGGGTTACAACTTACAGGGCATCGCCTCTGAATTGACATTGATCGACGTGATGGAGGACAAACTCAAGGGCGAATTGATGGACATGCAACATGGTTTGGCTTTCCTTGGCAACATTAAAATGACTGCTGGTTCAGGTAATCTATTGTAATTTTTCCATCTT-AATACATATTCTAAACAATTTTTT--AAATTTCAATTTT---------------AGATTACGCTCTGTCAGCTGGATCAAAACTGTGCATCGTAACAGCTGGAGCCCGCCAACGTGAAGGCGAATCTCGTTTGAACTTGGTTCAGCGGAATGCAGATATTTTGAAGGGCATGATCCCTAAATTGGTGCAACATAGTCCCGACACTCTTCTTCTCATTGTGTCCAACCCCGTTGATTTGATGACCTATGTTGCTTGGAAGCTCAGTGGACTTCCAAAAGAGCGCGTCATTGGATCTGGAACAAATTTAGACTCTTCCCGTTTCCGTTTCCTCCTTTCGGAGCGATTTAACGTTGCGCCCAACTCTACCCACGGCTGGATTATCGGAGAACATGGCGACTCCAGTGGTACGTTTGTAAAAGACAA-TCAATATTATCTGACTTCTTCTTTCTACATATTGGATCATCTTTACAGTTCCTGTTTGGTCTGGTGTTAACGTTGCTGGTGTTCGACTGAGGGATCTCAATCCGGCCGCTGGAACTGATGCAGATACTGAAAATTGGGGTCAAATTCACACACAAGTCGTCCAGAGGTTGCTATTT-----AACAAAACAATCATATTTAATTGTGTGAGTAATTTTAGTGTTCACTTTTAGTGCATATGAAATTATCCGACTAAAGGGTTACACCTCATGGGCAATTGGTTTGAGTGTTTCTATTCTCACAAAAGCCATTTTGAAAAATTCCCGCAACGTCTTCGCGGTCTCAACTTTTGTCCAGGTACTTAATTTT----ATTGCTATTGTGGTAAGGGTTACGCTA--------------------------------------------CAGCTA--TTTCTATAATGATTTATTCAAATAGGGAATCCATGGAGTTGAACAACCCGTTTTCCTGTCCGTCCCATGTGTGGTTGGTGAAAACGGCATTACTGATGTCATCCAACAAACTTTAACTGAAGGTGAACGCAGTCAACTTCAAAAATCAGCTGCCACTTTGAATGAAGTTCAA
>LDHA-X-20a_WI
ATGGCCACCAGCGTCGATAAACTTAAGACCGAAATCCAGACTCCTGTTGCCCATTCAGGAAGCAAAGTTACCATCGTAGGTGTCGGCCAAGTGGGAATGGCCTGCGCCTTCAGCATCATGACACAGGTAAAAA-TATTTAATTGCAATTAGTCTTTTGACAGCAGTAATACATGAAA-TGG-TTATGGGTTACAG-------GGCATCGCCTCTGAATTGACATTGATCGACGTGATGGAGGACAAACTCAAGGGCGAATTGATGGACATGCAACATGGTTTGGCTTTCCTTGGCAACATTAAAATGACTGCTGGTTCAGGTAATCTATTGTAATTTTCCCATCTT-AATACATATTCTAAACAATTTTT--AAAATTTCAATTTT---------------AGATTACGCTCTGTCAGCTGGATCAAAACTGTGCATCGTAACAGCTGGAGCCCGCCAACGTGAAGGCGAATCCCGTTTGAACTTGGTTCAGCGTAATGCCGATATTTTGAAGGGCATGATCCCTAAATTGGTGCAACATAGTCCCGACACTCTTCTTCTCATTGTGTCCAACCCCGTTGATTTGATGACCTATGTTGCTTGGAAACTCAGTGGACTTCCAAAAGAACGCGTCATTGGATCTGGAACAAATTTAGACTCTTCCCGTTTCCGTTTCCTCCTTTCGGAGCGATTTAACGTTGCGCCCAACTCTACCCACGGCTGGATTATCGGAGAACATGGCGACTCCAGTGGTACGTTTGTAAAAGACAA-TCAATATTATCTGACTTCTTCTTTCTACATATTGGAACATCTTTACAGTTCCTGTTTGGTCTGGTGTTAACGTTGCTGGTGTTCGACTGAGGGATCTCAATCCGGCCGCTGGAACTGATGCAGATACTGAAAATTGGGGTCAAATTCACACACAAGTCGTCCAGAGGTTGCTATTT-----AACAAAACAATCATATTTAATTGTGTGAGTAATTTTAGTGTTCACTTTTAGTGCATATGAAATTATCCGACTAAAGGGTTACACCTCATGGGCAATTGGTTTGAGTGTTTCTATTCTCACAAAAGCCATTTTGAAAAATTCCCGCAACGTCTTCGCGGTCTCAACTTTTGTCCAGGTACTTAATTTT----ATTACTATTGTTGTAAGGGTTACGCTA--CAGCTATTTAATTTTATTACTATTGTTGTAAGGGTTACGCTACAGCTA--TTTCTATAATGATTTATTCAAATAGGGAATCCATGGAGTTGAACAACCCGTTTTTCTGTCCGTCCCATGTGTGGTTGGTGAAAACGGCATTACTGATGTCATCCAACAAACTTTAACTGAAGGTGAACGCAGTCAACTTCAAAAATCAGCTGCCACTTTGAATGAAGTTCAA
>LDHA-X-20b_WI
ATGGCCACCAGCGTCGATAAACTTAAGACCGAAATCCAGACTCCTGTTGCCCACTCAGGAAGCAAAGTTACCATCGTTGGTGTCGGCCAAGTGGGAATGGCCTGCGCCTTCAGCATCATGACACAGGTAAAAA-TATTTAATTGCAATTAGTCTTTTGACAGCAGTAATACATGAAA-TGG-TTATGGGTTACAG-------GGCATCGCCTCTGAATTGACATTGATCGACGTGATGGAGGACAAACTCAAGGGCGAATTGATGGACATGCAACATGGTTTGGCTTTCCTTGGCAACATTAAAATGACTGCTGGTTCAGGTAATCTATTGTAATTTTTCCATCTT-AATACATATTCTAAACAATTTTTT--AAATTTCAATTTT---------------AGATTACGCTCTGTCAGCTGGATCAAAACTGTGCATCGTAACAGCTGGAGCCCGCCAACGTGAAGGCGAATCTCGTTTGAACTTGGTTCAGCGTAATGCCGATATTTTGAAGGGCATGATCCCTAAATTGGTGCAACATAGTCCCGACACTCTTCTTCTCATTGTGTCCAACCCCGTTGATTTGATGACCTATGTTGCTTGGAAGCTCAGTGGACTTCCAAAAGAGCGCGTCATTGGATCTGGAACAAATTTAGACTCTTCCCGTTTCCGTTTCCTCCTTTCGGAGCGATTTAACGTTGCGCCCAACTCTACCCACGGCTGGATTATCGGAGAACATGGCGACTCCAGTGGTACGTTTGTAAAAGACAA-TCAATATTATCTGACTTCTTCTTTCTACATATTGGATCATCTTTACAGTTCCTGTTTGGTCTGGTGTTAACGTTGCTGGTGTTCGACTGAGGGATCTCAATCCGGCCGCTGGAACTGATGCAGATACTGAAAATTGGGGTCAAATTCACACACAAGTCGTCCAGAGGTTGCTATTT-----AACAAAACAATCATATTTAATTGTGTGAGTAATTTTAGTGTTCACTTTTAGTGCATATGAAATTATCCGACTAAAGGGTTACACCTCATGGGCAATTGGTTTGAGTGTTTCTATTCTCACAAAAGCCATTTTGAAAAATTCCCGCAACGTCTTCGCGGTCTCAACTTTTGTCCAGGTACTTAATTTT----ATTACTATTGTGGTAAGGGTTACGCTA--------------------------------------------CAGCTA--TTTCTATAATGATTTATTCAAATAGGGAATCCATGGAGTTGAACAACCCGTTTTTCTGTCCGTCCCATGTGTGGTTGGTGAAAACGGCATTACTGATGTCATCCAACAAACTTTAACTGAAGGTGAACGCAGTCAACTTCAAAAATCAGCTGCCACTTTGAATGAAGTTCAA
>LDHA-X-21_OR
ATGGCCACCAGCGTCGATAAACTTAAGACCGAAATCCAGACTCCTGTTGCCCACTCAGGAAGCAAAGTTACCATCGTTGGTGTCGGCCAAGTGGGAATGGCCTGCGCCTTCAGCATCATGACACAGGTAAAAAAATTTTAATTGCAATTAGTCTTTTGACAGCAGTAATACATGAAA-TGG-TTATGGGTTACAG-------GGCATCGCCTCTGAATTGACATTGATCGACGTGATGGAGGACAAACTCAAGGGCGAATTGATGGACATGCAACATGGTTTGGCTTTCCTAGGCAACATTAAAATGACTGCTGGCTCAGGTAATATATTGTAATTTTTCCATTTT-AATACATATTCTAAACAATTTTTT--AAATTTCAATTTT---------------AGATTACGCTCTGTCAGCTGGATCAAAACTGTGCATCGTAACAGCTGGAGCCCGCCAACGTGAAGGCGAATCTCGTTTGAACTTGGTTCAGCGTAATGCAGATATTTTGAAGGGCATGATCCCTAAATTGGTGCAACATAGTCCCGACACTCTTCTTCTCATTGTGTCCAACCCCGTTGATTTGATGACCTATGTTGCTTGGAAGCTCAGTGGACTTCCAAAAGAGCGCGTCATTGGATCTGGAACAAATTTAGACTCTTCCCGTTTCCGTTTCCTCCTTTCGGAGCGATTTAACGTTGCGCCCAACTCTACCCACGGCTGGATTATCGGAGAACATGGCGACTCCAGTGGTACGTTTGTAAAAGACAA-TCAATATTATCTGACTTCTTCTTTCTACA--TTGGATCATCTTTACAGTTCCTGTTTGGTCTGGTGTTAACGTTGCTGGTGTTCGACTGAGGGATCTCAATCCGGCCGCTGGAACTGATGCAGATACTGAAAATTGGGGTCAAATTCACACACAAGTCGTCCAGAGGTTGCTATTT-----AACAAAACAATCATATTTAATTGTGTGAGTAATTTTAGTGTTCACTTTTAGTGCATATGAAATTATCCGACTAAAGGGTTACACCTCATGGGCAATTGGTTTGAGTGTTTCTATTCTCACAAAAGCCATTTTGAAAAATTCCCGCAACGTCTTCGCGGTCTCAACTTTTGTCCAGGTACTTAATTTT----ACTGCTATTGTGGTAAGGGTTACGCTA--------------------------------------------CAGCTA--TTTCTATAATGATTTATTCAAATAGGGAATCCATGGAGTTGAACAACCCGTTTTTCTGTCCGTCCCATGTGTGGTTGGTGAAAACGGCATTACTGATGTCATCCAACAAACTTTAACTGAAGGTGAACGCAGTCAACTTCAAAAATCAGCTGCCACTTTGAATGAAGTTCAA
>LDHA-X-22_QC
ATGGCCACCAGCGTCGATAAACTTAAGACCGAAATCCAGACTCCTGTTGCCCACTCAGGAAGCAAAGTTACCATCGTTGGTGTCGGCCAAGTGGGAATGGCCTGCGCCTTCAGCATCATGACACAGGTAAAAA-TATTTAATTGCAATTAGTCTTTTGACAGCAGTAATACATGAAA-TGG-TTATGGGTTACAACTTACAGGGCATCGCCTCTGAATTGACATTGATCGACGTGATGGAGGACAAACTCAAGGGCGAATTGATGGACATGCAACATGGTTTGGCTTTCCTTGGCAACATTAAAATGACTGCTGGTTCAGGTAATCTATTGTAATTTTTCCATCTT-AATACATATTCTAAACAATTTTTT--AAATTTCAATTTT---------------AGATTACGCTCTGTCAGCTGGATCAAAACTGTGCATCGTAACAGCTGGAGCCCGCCAACGTGAAGGCGAATCTCGTTTGAACTTGGTTCAGCGGAATGCAGATATTTTGAAGGGCATGATCCCTAAATTGGTGCAACATAGTCCCGACACTCTTCTTCTCATTGTGTCCAACCCCGTTGATTTGATGACCTATGTTGCTTGGAAGCTCAGTGGACTTCCAAAAGAGCGCGTCATTGGATCTGGAACAAATTTAGACTCTTCCCGTTTCCGTTTCCTCCTTTCGGAGCGATTTAACGTTGCGCCCAACTCTACCCACGGCTGGATTATCGGAGAACATGGCGACTCCAGTGGTACGTTTGTAAAAGACAA-TCAATATTATCTGACTTCTTCTTTCTACATATTGGATCATCTTTACAGTTCCTGTTTGGTCTGGTGTTAACGTTGCTGGTGTTCGACTGAGGGATCTCAATCCGGCCGCTGGAACTGATGCAGATACTGAAAATTGGGGTCAAATTCACACACAAGTCGTCCAGAGGTTGCTATTT-----AACAAAACAATCATATTTAATTGTGTGAGTAATTTTAGTGTTCACTTTTAGTGCATATGAAATTATCCGACTAAAGGGTTACACCTCATGGGCAATTGGTTTGAGTGTTTCTATTCTCACAAAAGCCATTTTGAAAAATTCCCGCAACGTCTTCGCGGTCTCAACTTTTGTCCAGGTACTTAATTTT----ATTGCTATTGTGGTAAGGGTTACGCTA--------------------------------------------CAGCTA--TTTCTATAATGATTTATTCAAATAGGGAATCCATGGAGTTGAACAACCCGTTTTCCTGTCCGTCCCATGTGTGGTTGGTGAAAACGGCATTACTGATGTCATCCAACAAACTTTAACTGAAGGTGAACGCAGTCAACTTCAAAAATCAGCTGCCACTTTGAATGAAGTTCAA
>LDHA-X-23a_QC
ATGGCCACCAGCGTCGATAAACTTAAGACCGAAATCCAGACTCCTGTTGCCCACTCAGGAAGCAAAGTTACCATCGTTGGTGTCGGCCAAGTGGGAATGGCCTGCGCCTTCAGCATCATGACACAGGTAAAAA-TATTTAATTGCAATTAGTCTTTTGACAGCAGTAATACATGAAA-TGG-TTATGGGTTACAACTTACAGGGCATCGCCTCTGAATTGACATTGATCGACGTGATGGAGGACAAACTCAAGGGCGAATTGATGGACATGCAACATGGTTTGGCTTTCCTTGGCAACATTAAAATGACTGCTGGTTCAGGTAATCTATTGTAATTTTTCCATCTT-AATACATATTCTAAACAATTTTTT--AAATTTCAATTTT---------------AGATTACGCTCTGTCAGCTGGATCAAAACTGTGCATCGTAACAGCTGGAGCCCGCCAACGTGAAGGCGAATCTCGTTTGAACTTGGTTCAGCGGAATGCAGATATTTTGAAGGGCATGATCCCTAAATTGGTGCAACATAGTCCCGACACTCTTCTTCTCATTGTGTCCAACCCCGTTGATTTGATGACCTATGTTGCTTGGAAGCTCAGTGGACTTCCAAAAGAGCGCGTCATTGGATCTGGAACAAATTTAGACTCTTCCCGTTTCCGTTTCCTCCTTTCGGAGCGATTTAACGTTGCGCCCAACTCTACCCACGGCTGGATTATCGGAGAACATGGCGACTCCAGTGGTACGTTTGTAAAAGACAA-TCAATATTATCTGACTTCTTCTTTCTACATATTGGATCATCTTTACAGTTCCTGTTTGGTCTGGTGTTAACGTTGCTGGTGTTCGACTGAGGGATCTCAATCCGGCCGCTGGAACTGATGCAGATACTGAAAATTGGGGTCAAATTCACACACAAGTCGTCCAGAGGTTGCTATTT-----AACAAAACAATCATATTTAATTGTGTGAGTAATTTTAGTGTTCACTTTTAGTGCATATGAAATTATCCGACTAAAGGGTTACACCTCATGGGCAATTGGTTTGAGTGTTTCTATTCTCACAAAAGCCATTTTGAAAAATTCCCGCAACGTCTTCGCGGTCTCAACTTTTGTCCAGGTACTTAATTTT----ATTGCTATTGTGGTAAGGGTTACGCTA--------------------------------------------CAGCTA--TTTCTATAATGATTTATTCAAATAGGGAATCCATGGAGTTGAACAACCCGTTTTCCTGTCCGTCCCATGTGTGGTTGGTGAAAACGGCATTACTGATGTCATCCAACAAACTTTAACTGAAGGTGAACGCAGTCAACTTCAAAAATCAGCTGCCACTTTGAATGAAGTTCAA
>LDHA-X-23b_QC
ATGGCCACCAGCGTCGATAAACTGAAGACCGAAATCCAGACTCCTGTTGCCCACTCAGGAAGCAAAGTTACCATCGTTGGTGTCGGCCAAGTGGGAATGGCCTGCGCCTTCAGCATCATGACACAGGTAAAAA-TATTTAATTGCAATTAGTCTTTTGACAGCAGTAATACATGAAA-TGG-TTATGGGTTACAACTTACAGGGCATCGCCTCTGAATTGACATTGATCGACGTGATGGAGGACAAACTCAAGGGCGAATTGATGGACATGCAACATGGTTTGGCTTTCCTTGGCAACATTAAAATGACTGCTGGTTCAGGTAATCTATTGTAATTTTTCCATCTTTTATACATATTCTAAACAATTTTTT--AAATTTCAATTTT---------------AGATTACGCTCTGTCAGCTGGATCAAAACTGTGCATCGTAACAGCTGGAGCCCGCCAACGTGAAGGCGAATCTCGTTTGAACTTGGTTCAGCGTAATGCAGATATTTTGAAGGGCATGATCCCTAAATTGGTGCAACATAGTCCCGACACTCTTCTTCTCATTGTGTCCAACCCCGTTGATTTGATGACCTATGTTGCTTGGAAGCTCAGTGGACTTCCAAAAGAGCGCGTCATTGGATCTGGAACAAATTTAGACTCTTCCCGTTTCCGTTTCCTCCTTTCGGAGCGATTTAACGTTGCGCCCAACTCTACCCACGGCTGGATTATCGGAGAACATGGCGACTCCAGTGGTACGTTTGTAAAAGACAA-TCAATATTATCTGACTTCTTCTTTCTACATATTGGAACATCTTTACAGTTCCTGTTTGGTCTGGTGTTAACGTTGCTGGTGTTCGACTGAGGGATCTCAATCCGGCCGCTGGAACTGATGCAGATACTGAAAATTGGGGTCAAATTCACACACAAGTCGTCCAGAGGTTGCTATTT-----AACAAAACAATCATATTTAATTGTGTGAGTAATTTTAGTGTTCACTTTTAGTGCATATGAAATTATCCGACTAAAGGGTTACACCTCATGGGCAATTGGTTTGAGTGTTTCTATTCTCACAAAAGCCATTTTGAAAAATTCCCGCAACGTCTTCGCGGTCTCAACTTTTGTCCAGGTACTTAATTTT----ATTACTATTTTGGTAAGGGTTACGCTATA------------------------------------------CAACTA--TTTCTATAATGATTTATTCAAATAGGGAATCCATGGAGTTGAACAACCCGTTTTTCTGTCCGTCCCATGTGTGGTTGGTGAAAACGGCATTACTGATGTCATCCAACAAACTTTAACTGAAGGTGAACGCAGTCAACTTCAAAAATCAGCTGCCACTTTGAATGAAGTTCAA
>LDHA-X-24_MI
ATGGCCACCAGCGTCGATAAACTTAAGACCGAAATCCAGACTCCTGTTGCCCACTCAGGAAGCAAAGTTACCATCGTTGGTGTCGGCCAAGTGGGAATGGCCTGCGCCTTCAGCATCATGACACAGGTAAAAA-TATTTAATTGCAATTAGTCTTTTGACAGCAGTAATACATGAAA-TGG-TTATGGGTTACAACTTACAGGGCATCGCCTCTGAATTGACATTGATCGACGTGATGGAGGACAAACTCAAGGGCGAATTGATGGACATGCAACATGGTTTGGCTTTCCTTGGCAACATTAAAATGACTGCTGGTTCAGGTAATCTATTGTAATTTTTCCATCTT-AATACATATTCTAAACAATTTTTT--AAATTTCAATTTT---------------AGATTACGCTCTGTCAGCTGGATCAAAACTGTGCATCGTAACAGCTGGAGCCCGCCAACGTGAAGGCGAATCTCGTTTGAACTTGGTTCAGCGGAATGCAGATATTTTGAAGGGCATGATCCCTAAATTGGTGCAACATAGTCCCGACACTCTTCTTCTCATTGTGTCCAACCCCGTTGATTTGATGACCTATGTTGCTTGGAAGCTCAGTGGACTTCCAAAAGAGCGCGTCATTGGATCTGGAACAAATTTAGACTCTTCCCGTTTCCGTTTCCTCCTTTCGGAGCGATTTAACGTTGCGCCCAACTCTACCCACGGCTGGATTATCGGAGAACATGGCGACTCCAGTGGTACGTTTGTAAAAGACAA-TCAATATTATCTGACTTCTTCTTTCTACATATTGGATCATCTTTACAGTTCCTGTTTGGTCTGGTGTTAACGTTGCTGGTGTTCGACTGAGGGATCTCAATCCGGCCGCTGGAACTGATGCAGATACTGAAAATTGGGGTCAAATTCACACACAAGTCGTCCAGAGGTTGCTATTT-----AACAAAACAATCATATTTAATTGTGTGAGTAATTTTAGTGTTCACTTTTAGTGCATATGAAATTATCCGACTAAAGGGTTACACCTCATGGGCAATTGGTTTGAGTGTTTCTATTCTCACAAAAGCCATTTTGAAAAATTCCCGCAACGTCTTCGCGGTCTCAACTTTTGTCCAGGTACTTAATTTT----ATTGCTATTGTGGTAAGGGTTACGCTA--------------------------------------------CAGCTA--TTTCTATAATGATTTATTCAAATAGGGAATCCATGGAGTTGAACAACCCGTTTTCCTGTCCGTCCCATGTGTGGTTGGTGAAAACGGCATTACTGATGTCATCCAACAAACTTTAACTGAAGGTGAACGCAGTCAACTTCAAAAATCAGCTGCCACTTTGAATGAAGTTCAA
>LDHA-X-25a_MN
ATGGCCACCAGCGTCGATAAACTGAAGACCGAAATCCAGACTCCTGTTGCCCACTCAGGAAGCAAAGTTACCATCGTTGGTGTCGGCCAAGTGGGAATGGCCTGCGCCTTCAGCATCATGACACAGGTAAAAA-TATTTAATTGCAATTAGTCTTTTGACAGCAGTAATACATGAAA-TGG-TTATGGGTTACAG-------GGCATCGCCTCTGAATTGACATTGATCGACGTGATGGAGGACAAACTCAAGGGCGAATTGATGGACATGCAACATGGTTTGGCTTTCCTTGGCAACATTAAAATGACTGCTGGTTCAGGTAATCTATTGTAATTTTTCCATCTT-AATACATATTCTAAACAATTTTTT--AAATTTCAATTTT---------------AGATTACGCTCTGTCAGCTGGATCAAAACTGTGCATCGTAACAGCTGGAGCCCGCCAACGTGAAGGCGAATCTCGTTTGAACTTGGTTCAGCGTAATGCAGATATTTTGAAGGGCATGATCCCTAAATTGGTGCAACATAGTCCCGACACTCTTCTTCTCATTGTGTCCAACCCCGTTGATTTGATGACCTATGTTGCTTGGAAGCTCAGTGGACTTCCAAAAGAGCGCGTCATTGGATCTGGAACAAATTTAGACTCTTCCCGTTTCCGTTTCCTCCTTTCGGAGCGATTTAACGTTGCGCCCAACTCTACCCACGGCTGGATTATCGGAGAACATGGCGACTCCAGTGGTACGTTTGTAAAAGACAA-TCAATATTATCTGACTTCTTC-TTCTACATATTGGATCATCTTTACAGTTCCTGTTTGGTCTGGTGTTAACGTTGCTGGTGTTCGACTGAGGGATCTCAATCCGGCCGCTGGAACTGATGCAGATACTGAAAATTGGGGTCAAATTCACACACAAGTCGTCCAGAGGTTGCTATTT-----AACAAAACAATCATATTTAATTGTGTGAGTAATTTTAGTGTTCACTTTTAGTGCATATGAAATTATCCGACTAAAGGGTTACACCTCATGGGCAATTGGTTTGAGTGTTTCTATTCTCACAAAAGCCATTTTGAAAAATTCCCGCAACGTCTTCGCGGTCTCAACTTTTGTCCAGGTACTTAATTTT----ATTACTATTGTGGTAAGGGTTACGCTATA------------------------------------------CAGCTA--TTTCTATAATGATTTATTCAAATAGGGAATCCATGGAGTTGAACAACCCGTTTTTCTGTCCGTCCCATGTGTGGTTGGTGAAAACGGCATTACTGATGTCATCCAACAAACTTTGACTGAAGGTGAACGCAGTCAACTTCAAAAATCAGCTGCCACTTTGAATGAAGTTCAA
>LDHA-X-25b_MN
ATGGCCACCAGCGTCGATAAACTTAAGACCGAAATCCAGACTCCTGTTGCCCACTCAGGAAGCAAAGTTACCATCGTTGGTGTCGGCCAAGTGGGAATGGCCTGCGCCTTCAGCATCATGACACAGGTAAAAA-TATTTAATTGCAATTAGTCTTTTGACAGCAGTAATACATGAAA-TGG-TTATGGGTTACAG-------GGCATCGCCTCTGAATTGACATTGATCGACGTGATGGAGGACAAACTCAAGGGCGAATTGATGGACATGCAACATGGTTTGGCTTTCCTTGGCAACATTAAAATGACTGCTGGTTCAGGTAATCTATTGTAATTTTTCCATCTT-AATACATATTCTAAACAATTTTTT--AAATTTCAATTTT---------------AGATTACGCTCTGTCAGCTGGATCAAAACTGTGCATCGTAACAGCTGGAGCCCGCCAACGTGAAGGCGAATCTCGTTTGAACTTGGTTCAGCGTAATGCAGATATTTTGAAGGGCATGATCCCTAAATTGGTGCAACATAGTCCCGACACTCTTCTTCTCATTGTGTCCAACCCCGTTGATTTGATGACCTATGTTGCTTGGAAACTCAGTGGACTTCCAAAAGAACGCGTCATTGGATCTGGAACAAATTTAGACTCTTCCCGTTTCCGTTTCCTCCTTTCGGAGCGATTTAACGTTGCGCCCAACTCTACCCACGGCTGGATTATCGGAGAACATGGCGACTCCAGTGGTACGTTTGTAAAAGACAA-TCAATATTATCTGACTTCTTCTTTCTACATATTGGATCATCTTTACAGTTCCTGTTTGGTCTGGTGTTAACGTTGCTGGTGTTCGACTGAGGGATCTCAATCCGGCCGCTGGAACTGATGCAGATACTGAAAATTGGGGTCAAATTCACACACAAGTCGTCCAGAGGTTGCTATTT-----AACAAAACAATCATATTTAATTGTGTGAGTAATTTTAGTGTTCACTTTTAGTGCATATGAAATTATCCGACTAAAGGGTTACACCTCATGGGCAATTGGTTTGAGTGTTTCTATTCTCACAAAAGCCATTTTGAAAAATTCCCGCAACGTCTTCGCGGTCTCAACTTTTGTCCAGGTACTTAATTTT----ATTATTATTGTGGTAAGGGTTACGCTATA------------------------------------------CAGCTA--TTTCTATAATGATTTATTCAAATAGGGAATCCATGGAGTTGAACAACCCGTTTTTCTGTCCGTCCCATGTGTGGTTGGTGAAAACGGCATTACTGATGTCATCCAACAAACTTTAACTGAAGGTGAACGCAGTCAACTTCAAAAATCAGCTGCCACTTTGAATGAAGTTCAA
>LDHA-X-26_ME
ATGGCCACCAGCGTCGATAAACTTAAGACCGAAATCCAGACTCCTGTTGCCCACTCAGGAAGCAAAGTTACCATCGTTGGTGTCGGCCAAGTGGGAATGGCCTGCGCCTTCAGCATCATGACACAGGTAAAAA-TATTTAATTGCAATTAGTCTTTTGACAGCAGTAATACATGAAA-TGG-TTATGGGTTACAACTTACAGGGCATCGCCTCTGAATTGACATTGATCGACGTGATGGAGGACAAACTCAAGGGCGAATTGATGGACATGCAACATGGTTTGGCTTTCCTTGGCAACATTAAAATGACTGCTGGTTCAGGTAATCTATTGTAATTTTTCCATCTT-AATACATATTCTAAACAATTTTTT--AAATTTCAATTTT---------------AGATTACGCTCTGTCAGCTGGATCAAAACTGTGCATCGTAACAGCTGGAGCCCGCCAACGTGAAGGCGAATCTCGTTTGAACTTGGTTCAGCGGAATGCAGATATTTTGAAGGGCATGATCCCTAAATTGGTGCAACATAGTCCCGACACTCTTCTTCTCATTGTGTCCAACCCCGTTGATTTGATGACCTATGTTGCTTGGAAGCTCAGTGGACTTCCAAAAGAGCGCGTCATTGGATCTGGAACAAATTTAGACTCTTCCCGTTTCCGTTTCCTCCTTTCGGAGCGATTTAACGTTGCGCCCAACTCTACCCACGGCTGGATTATCGGAGAACATGGCGACTCCAGTGGTACGTTTGTAAAAGACAA-TCAATATTATCTGACTTCTTCTTTCTACATATTGGATCATCTTTACAGTTCCTGTTTGGTCTGGTGTTAACGTTGCTGGTGTTCGACTGAGGGATCTCAATCCGGCCGCTGGAACTGATGCAGATACTGAAAATTGGGGTCAAATTCACACACAAGTCGTCCAGAGGTTGCTATTT-----AACAAAACAATCATATTTAATTGTGTGAGTAATTTTAGTGTTCACTTTTAGTGCATATGAAATTATCCGACTAAAGGGTTACACCTCATGGGCAATTGGTTTGAGTGTTTCTATTCTCACAAAAGCCATTTTGAAAAATTCCCGCAACGTCTTCGCGGTCTCAACTTTTGTCCAGGTACTTAATTTT----ATTGCTATTGTGGTAAGGGTTACGCTA--------------------------------------------CAGCTA--TTTCTATAATGATTTATTCAAATAGGGAATCCATGGAGTTGAACAACCCGTTTTCCTGTCCGTCCCATGTGTGGTTGGTGAAAACGGCATTACTGATGTCATCCAACAAACTTTAACTGAAGGTGAACGCAGTCAACTTCAAAAATCAGCTGCCACTTTGAATGAAGTTCAA
>LDHA-X-27_NY
ATGGCCACCAGCGTCGATAAACTTAAGACCGAAATCCAGACTCCTGTTGCCCATTCAGGAAGCAAAGTTACCATCGTAGGTGTCGGCCAAGTGGGAATGGCCTGCGCCTTCAGCATCATGACACAGGTAAAAA-TATTTAATTGCAATTAGTCTTTTGACAGCAGTAATACATGAAA-TGG-TTATGGGTTACAG-------GGCATCGCCTCTGAATTGACATTGATCGACGTGATGGAGGACAAACTCAAGGGCGAATTGATGGACATGCAACATGGTTTGGCTTTCCTTGGCAACATTAAAATGACTGCTGGTTCAGGTAATCTATTGTAATTTTCCCATCTT-AATACATATTCTAAACAATTTTT--AAAATTTCAATTTT---------------AGATTACGCTCTGTCAGCTGGATCAAAACTGTGCATCGTAACAGCTGGAGCCCGCCAACGTGAAGGCGAATCCCGTTTGAACTTGGTTCAGCGTAATGCCGATATTTTGAAGGGCATGATCCCTAAATTGGTGCAACATAGTCCCGACACTCTTCTTCTCATTGTGTCCAACCCCGTTGATTTGATGACCTATGTTGCTTGGAAACTCAGTGGACTTCCAAAAGAACGCGTCATTGGATCTGGAACAAATTTAGACTCTTCCCGTTTCCGTTTCCTCCTTTCGGAGCGATTTAACGTTGCGCCCAACTCTACCCACGGCTGGATTATCGGAGAACATGGCGACTCCAGTGGTACGTTTGTAAAAGACAA-TCAATATTATCTGACTTCTTCTTTCTACATATTGGAACATCTTTACAGTTCCTGTTTGGTCTGGTGTTAACGTTGCTGGTGTTCGACTGAGGGATCTCAATCCGGCCGCTGGAACTGATGCAGATACTGAAAATTGGGGTCAAATTCACACACAAGTCGTCCAGAGGTTGCTATTT-----AACAAAACAATCATATTTAATTGTGTGAGTAATTTTAGTGTTCACTTTTAGTGCATATGAAATTATCCGACTAAAGGGTTACACCTCATGGGCAATTGGTTTGAGTGTTTCTATTCTCACAAAAGCCATTTTGAAAAATTCCCGCAACGTCTTCGCGGTCTCAACTTTTGTCCAGGTACTTAATTTT----ATTACTATTGTTGTAAGGGTTACGCTA--CAGCTATTTAATTTTATTACTATTGTTGTAAGGGTTACGCTACAGCTA--TTTCTATAATGATTTATTCAAATAGGGAATCCATGGAGTTGAACAACCCGTTTTTCTGTCCGTCCCATGTGTGGTTGGTGAAAACGGCATTACTGATGTCATCCAACAAACTTTAACTGAAGGTGAACGCAGTCAACTTCAAAAATCAGCTGCCACTTTGAATGAAGTTCAA
>LDHA-X-28a_ON
ATGGCCACCAGCGTCGATAAACTGAAGACCGAAATCCAGACTCCTGTTGCCCACTCAGGAAGCAAAGTTACCATCGTTGGTGTCGGCCAAGTGGGAATGGCCTGCGCCTTCAGCATCATGACACAGGTAAAAA-TATTTAATTGCAATTAGTCTTTTGACAGCAGTAATACATGAAA-TGG-TTATGGGTTACAG-------GGCATCGCCTCTGAATTGACATTGATCGACGTGATGGAGGACAAACTCAAGGGCGAATTGATGGACATGCAACATGGTTTGGCTTTCCTTGGCAACATTAAAATGACTGCTGGTTCAGGTAATCTATTGTAATTTTTCCATCTT-AATACATATTCTAAACAATTTTTT--AAATTTCAATTTT---------------AGATTACGCTCTGTCAGCTGGATCAAAACTGTGCATCGTAACAGCTGGAGCCCGCCAACGTGAAGGCGAATCTCGTTTGAACTTGGTTCAGCGGAATGCAGATATTTTGAAGGGCATGATCCCTAAATTGGTGCAACATAGTCCCGACACTCTTCTTCTCATTGTGTCCAACCCCGTTGATTTGATGACCTATGTTGCTTGGAAGCTCAGTGGACTTCCAAAAGAGCGCGTCATTGGATCTGGAACAAATTTAGACTCTTCCCGTTTCCGTTTCCTCCTTTCGGAGCGATTTAACGTTGCGCCCAACTCTACCCACGGCTGGATTATCGGAGAACATGGCGACTCCAGTGGTACGTTTGTAAAAGACAA-TCAATATTATCTGACTTCTTCTTTCTACATATTGGATCATCTTTACAGTTCCTGTTTGGTCTGGTGTTAACGTTGCTGGTGTTCGACTGAGGGATCTCAATCCGGCCGCTGGAACTGATGCAGATACTGAAAATTGGGGTCAAATTCACACACAAGTCGTCCAGAGGTTGCTATTT-----AACAAAACAATCATATTTAATTGTGTGAGTAATTTTAGTGTTCACTTTTAGTGCATATGAAATTATCCGACTAAAGGGTTACACCTCATGGGCAATTGGTTTGAGTGTTTCTATTCTCACAAAAGCCATTTTGAAAAATTCCCGCAACGTCTTCGCGGTCTCAACTTTTGTCCAGGTACTTAATTTT----ATTGCTATTGTGGTAAGGGTTACGCTA--------------------------------------------CAGCTA--TTTCTATAATGATTTATTCAAATAGGGAATCCATGGAGTTGAACAACCCGTTTTTCTGTCCGTCCCATGTGTGGTTGGTGAAAACGGCATTACTGATGTCATCCAACAAACTTTAACTGAAGGTGAACGCAGTCAACTTCAAAAATCAGCTGCCACTTTGAATGAAGTTCAA
>LDHA-X-28b_ON
ATGGCCACCAGCGTCGATAAACTTAAGACCGAAATCCAGACTCCTGTTGCCCACTCAGGAAGCAAAGTTACCATCGTTGGTGTCGGCCAAGTGGGAATGGCCTGCGCCTTCAGCATCATGACACAGGTAAAAA-TATTTAATTGCAATTAGTCTTTTGACAGCAGTAATACATGAAA-TGG-TTATGGGTTACAG-------GGCATCGCCTCTGAATTGACATTGATCGACGTGATGGAGGACAAACTCAAGGGCGAATTGATGGACATGCAACATGGTTTGGCTTTCCTTGGCAACATTAAAATGACTGCTGGTTCAGGTAATCTATTGTAATTTTTCCATCTT-AATACATATTCTAAACAATTTTTT--AAATTTCAATTTT---------------AGATTACGCTCTGTCAGCTGGATCAAAACTGTGCATCGTAACAGCTGGAGCCCGCCAACGTGAAGGCGAATCTCGTTTGAACTTGGTTCAGCGGAATGCAGATATTTTGAAGGGCATGATCCCTAAATTGGTGCAACATAGTCCCGACACTCTTCTTCTCATTGTGTCCAACCCCGTTGATTTGATGACCTATGTTGCTTGGAAGCTCAGTGGACTTCCAAAAGAGCGCGTCATTGGATCTGGAACAAATTTAGACTCTTCCCGTTTCCGTTTCCTCCTTTCGGAGCGATTTAACGTTGCGCCCAACTCTACCCACGGCTGGATTATCGGAGAACATGGCGACTCCAGTGGTACGTTTGTAAAAGACAA-TCAATATTATCTGACTTCTTC-TTCTACATATTGGATCATCTTTACAGTTCCTGTTTGGTCTGGTGTTAACGTTGCTGGTGTTCGACTGAGGGATCTCAATCCGGCCGCTGGAACTGATGCAGATACTGAAAATTGGGGTCAAATTCACACACAAGTCGTCCAGAGGTTGCTATTT-----AACAAAACAATCATATTTAATTGTGTGAGTAATTTTAGTGTTCACTTTTAGTGCATATGAAATTATCCGACTAAAGGGTTACACCTCATGGGCAATTGGTTTGAGTGTTTCTATTCTCACAAAAGCCATTTTGAAAAATTCCCGCAACGTCTTCGCGGTCTCAACTTTTGTCCAGGTACTTAATTTT----ATTACTATTGTGGTAAGGGTTACGCTATA------------------------------------------CAGCTA--TTTCTATAATGATTTATTCAAATAGGGAATCCATGGAGTTGAACAACCCGTTTTTCTGTCCGTCCCATGTGTGGTTGGTGAAAACGGCATTACTGATGTCATCCAACAAACTTTGACTGAAGGTGAACGCAGTCAACTTCAAAAATCAGCTGCCACTTTGAATGAAGTTCAA
>LDHA-X-29a_ME
ATGGCCACCAGCGTCGATAAACTTAAGACCGAAATCCAGACTCCTGTTGCCCACTCAGGAAGCAAAGTTACCATCGTTGGTGTCGGCCAAGTGGGAATGGCCTGCGCCTTCAGCATCATGACACAGGTAAAAA-TATTTAATTGCAATTAGTCTTTTGACAGCAGTAATACATGAAA-TGG-TTATGGGTTACAACTTACAGGGCATCGCCTCTGAATTGACATTGATCGACGTGATGGAGGACAAACTCAAGGGCGAATTGATGGACATGCAACATGGTTTGGCTTTCCTTGGCAACATTAAAATGACTGCTGGTTCAGGTAATCTATTGTAATTTTTCCATCTT-AATACATATTCTAAACAATTTTTT--AAATTTCAATTTT---------------AGATTACGCTCTGTCAGCTGGATCAAAACTGTGCATCGTAACAGCTGGAGCCCGCCAACGTGAAGGCGAATCTCGTTTGAACTTGGTTCAGCGGAATGCAGATATTTTGAAGGGCATGATCCCTAAATTGGTGCAACATAGTCCCGACACTCTTCTTCTCATTGTGTCCAACCCCGTTGATTTGATGACCTATGTTGCTTGGAAGCTCAGTGGACTTCCAAAAGAGCGCGTCATTGGATCTGGAACAAATTTAGACTCTTCCCGTTTCCGTTTCCTCCTTTCGGAGCGATTTAACGTTGCGCCCAACTCTACCCACGGCTGGATTATCGGAGAACATGGCGACTCCAGTGGTACGTTTGTAAAAGACAA-TCAATATTATCTGACTTCTTCTTTCTACATATTGGATCATCTTTACAGTTCCTGTTTGGTCTGGTGTTAACGTTGCTGGTGTTCGACTGAGGGATCTCAATCCGGCCGCTGGAACTGATGCAGATACTGAAAATTGGGGTCAAATTCACACACAAGTCGTCCAGAGGTTGCTATTT-----AACAAAACAATCATATTTAATTGTGTGAGTAATTTTAGTGTTCACTTTTAGTGCATATGAAATTATCCGACTAAAGGGTTACACCTCATGGGCAATTGGTTTGAGTGTTTCTATTCTCACAAAAGCCATTTTGAAAAATTCCCGCAACGTCTTCGCGGTCTCAACTTTTGTCCAGGTACTTAATTTT----ATTGCTATTGTGGTAAGGGTTACGCTA--------------------------------------------CAGCTA--TTTCTATAATGATTTATTCAAATAGGGAATCCATGGAGTTGAACAACCCGTTTTCCTGTCCGTCCCATGTGTGGTTGGTGAAAACGGCATTACTGATGTCATCCAACAAACTTTAACTGAAGGTGAACGCAGTCAACTTCAAAAATCAGCTGCCACTTTGAATGAAGTTCAA
>LDHA-X-29b_ME
ATGGCCACCAGCGTCGATAAACTTAAGACCGAAATCCAGACTCCTGTTGCCCACTCAGGAAGCAAAGTTACCATCGTTGGTGTCGGCCAAGTGGGAATGGCCTGCGCCTTCAGCATCATGACACAGGTAAAAA-TATTTAATTGCAATTAGTCTTTTGACAGCAGTAATACATGAAA-TGG-TTATGGGTTACAG-------GGCATCGCCTCTGAATTGACATTGATCGACGTGATGGAGGACAAACTCAAGGGCGAATTGATGGACATGCAACATGGTTTGGCTTTCCTTGGCAACATTAAAATGACTGCTGGTTCAGGTAATCTATTGTAATTTTTCCATCTT-AATACATATTCTAAACAATTTTTT--AAATTTCAATTTT---------------AGATTACGCTCTGTCAGCTGGATCAAAACTGTGCATCGTAACAGCTGGAGCCCGCCAACGTGAAGGCGAATCTCGTTTGAACTTGGTTCAGCGGAATGCAGATATTTTGAAGGGCATGATCCCTAAATTGGTGCAACATAGTCCCGACACTCTTCTTCTCATTGTGTCCAACCCCGTTGATTTGATGACCTATGTTGCTTGGAAGCTCAGTGGACTTCCAAAAGAGCGCGTCATTGGATCTGGAACAAATTTAGACTCTTCCCGTTTCCGTTTCCTCCTTTCGGAGCGATTTAACGTTGCGCCCAACTCTACCCACGGCTGGATTATCGGAGAACATGGCGACTCCAGTGGTACGTTTGTAAAAGACAA-TCAATATTATCTGACTTCTTCTTTCTACATATTGGATCATCTTTACAGTTCCTGTTTGGTCTGGTGTTAACGTTGCTGGTGTTCGACTGAGGGATCTCAATCCGGCCGCTGGAACTGATGCAGATACTGAAAATTGGGGTCAAATTCACACACAAGTCGTCCAGAGGTTGCTATTT-----AACAAAACAATCATATTTAATTGTGTGAGTAATTTTAGTGTTCACTTTTAGTGCATATGAAATTATCCGACTAAAGGGTTACACCTCATGGGCAATTGGTTTGAGTGTTTCTATTCTCACAAAAGCCATTTTGAAAAATTCCCGCAACGTCTTCGCGGTCTCAACTTTTGTCCAGGTACTTAATTTT----ATTGCTATTGTGGTAAGGGTTACGCTA--------------------------------------------CAGCTA--TTTCTATAATGATTTATTCAAATAGGGAATCCATGGAGTTGAACAACCCGTTTTTCTGTCCGTCCCATGTGTGGTTGGTGAAAACGGCATTACTGATGTCATCCAACAAACTTTAACTGAAGGTGAACGCAGTCAACTTCAAAAATCAGCTGCCACTTTGAATGAAGTTCAA
>LDHA-X-30a_OH
ATGGCCACCAGCGTCGATAAACTGAAGACCGAAATCCAGACTCCTGTTGCCCACTCAGGAAGCAAAGTTACCATCGTTGGTGTCGGCCAAGTGGGAATGGCCTGCGCCTTCAGCATCATGACACAGGTAAAAAATATTTAATTGCAATTAGTCTTTTGACAGCAGTAATACATGAAA-TGG-TTATGGGTTACAG-------GGCATCGCCTCTGAATTGACATTGATCGACGTGATGGAGGACAAACTCAAGGGCGAATTGATGGACATGCAACATGGTTTGGCTTTCCTTGGCAACATTAAAATGACTGCTGGTTCAGGTAATCTATTGTAATTTTTCCATCTT-AATACATATTCTAAACAATTTTTT--AAATTTCAATTTT---------------AGATTACGCTCTGTCAGCTGGATCAAAACTGTGCATCGTAACAGCTGGAGCCCGCCAACGTGAAGGCGAATCTCGTTTGAACTTGGTTCAGCGTAATGCAGATATTTTGAAGGGCATGATCCCTAAATTGGTGCAACATAGTCCCGACACTCTTCTTCTCATTGTGTCCAACCCCGTTGATTTGATGACCTATGTTGCTTGGAAGCTCAGTGGACTTCCAAAAGAGCGCGTCATTGGATCTGGAACAAATTTAGACTCTTCCCGTTTCCGTTTCCTCCTTTCGGAGCGATTTAACGTTGCGCCCAACTCTACCCACGGCTGGATTATCGGAGAACATGGCGACTCCAGTGGTACGTTTGTAAAAGACAA-TCAATATTATCTGACTTCTTCTTTCTACATATTGGATCATCTTTACAGTTCCTGTTTGGTCTGGTGTTAACGTTGCTGGTGTTCGACTGAGGGATCTCAATCCGGCCGCTGGAACTGATGCAGATACTGAAAATTGGGGTCAAATTCACACACAAGTCGTCCAGAGGTTGCTATTT-----AACAAAACAATCATATTTAATTGTGTGAGTAATTTTAGTGTTCACTTTTAGTGCATATGAAATTATCCGACTAAAGGGTTACACCTCATGGGCAATTGGTTTGAGTGTTTCTATTCTCACAAAAGCCATTTTGAAAAATTCCCGCAACGTCTTCGCGGTCTCAACTTTTGTCCAGGTACTTAATTTT----ATTACTATTGTGGTAAGGGTTACGCTATA------------------------------------------CAGCTA--TTTCTATAATGATTTATTCAAATAGGGAATCCATGGAGTTGAACAACCCGTTTTTCTGTCCGTCCCATGTGTGGTTGGTGAAAACGGCATTACTGATGTCATCCAACAAACTTTAACTGAAGGTGAACGCAGTCAACTTCAAAAATCAGCTGCCACTTTGAATGAAGTTCAA
>LDHA-X-30b_OH
ATGGCCACCAGCGTCGATAAACTTAAGACCGAAATCCAGACTCCTGTTGCCCACTCAGGAAGCAAAGTTACCATCGTTGGTGTCGGCCAAGTGGGAATGGCCTGCGCCTTCAGCATCATGACACAGGTAAAAA-TATTTAATTGCAATTAGTCTTTTGACAGCAGTAATACATGAAA-TGG-TTATGGGTTACAG-------GGCATCGCCTCTGAATTGACATTGATCGACGTGATGGAGGACAAACTCAAGGGCGAATTGATGGACATGCAACATGGTTTGGCTTTCCTTGGCAACATTAAAATGACTGCTGGTTCAGGTAATCTATTGTAATTTTTCCATCTT-AATACATATTCTAAACAATTTTTT--AAATTTCAATTTT---------------AGATTACGCTCTGTCAGCTGGATCAAAACTGTGCATCGTAACAGCTGGAGCCCGCCAACGTGAAGGCGAATCCCGTTTGAACTTGGTTCAGCGTAATGCCGATATTTTGAAGGGCATGATCCCTAAATTGGTGCAACATAGTCCCGACACTCTTCTTCTCATTGTGTCCAACCCCGTTGATTTGATGACCTATGTTGCTTGGAAACTCAGTGGACTTCCAAAAGAACGCGTCATTGGATCTGGAACAAATTTAGACTCTTCCCGTTTCCGTTTCCTCCTTTCGGAGCGATTTAACGTTGCGCCCAACTCTACCCACGGCTGGATTATCGGAGAACATGGCGACTCCAGTGGTACGTTTGTAAAAGACAA-TCAATATTATCTGACTTCTTCTTTCTACATTTTGGATCATCTTTACAGTTCCTGTTTGGTCTGGTGTTAACGTTGCTGGTGTTCGACTGAGGGATCTCAATCCGGCCGCTGGAACTGATGCAGATACTGAAAATTGGGGTCAAATTCACACACAAGTCGTCCAGAGGTTGCTATTT-----AACAAAACAATCATATTTAATTGTGTGAGTAATTTTAGTGTTCACTTTTAGTGCATATGAAATTATCCGACTAAAGGGTTACACCTCATGGGCAATTGGTTTGAGTGTTTCTATTCTCACAAAAGCCATTTTGAAAAATTCCCGCAACGTCTTCGCGGTCTCAACTTTTGTCCAGGTACTTAATTTT----ATTACTATTGTGGTAAGGGTTACGCTA--------------------------------------------CAGCTA--TTTCTATAATGATTTATTCAAATAGGGAATCCATGGAGTTGAACAACCCGTTTTTCTGTCCGTCCCATGTGTGGTTGGTGAAAACGGCATTACTGATGTCATCCAACAAACTTTAACTGAAGGTGAACGCAGTCAACTTCAAAAATCAGCTGCCACTTTGAATGAAGTTCAA
>LDHA-X-31_ON
ATGGCCACCAGCGTCGATAAACTTAAGACCGAAATCCAGACTCCTGTTGCCCACTCAGGAAGCAAAGTTACCATCGTTGGTGTCGGCCAAGTGGGAATGGCCTGCGCCTTCAGCATCATGACACAGGTAAAAA-TATTTAATTGCAATTAGTCTTTTGACAGCAGTAATACATGAAA-TGG-TTATGGGTTACAACTTACAGGGCATCGCCTCTGAATTGACATTGATCGACGTGATGGAGGACAAACTCAAGGGCGAATTGATGGACATGCAACATGGTTTGGCTTTCCTTGGCAACATTAAAATGACTGCTGGTTCAGGTAATCTATTGTAATTTTTCCATCTT-AATACATATTCTAAACAATTTTTTT-AAATTTCAATTTT---------------AGATTACGCTCTGTCAGCTGGATCAAAACTGTGCATCGTAACAGCTGGAGCCCGCCAACGTGAAGGCGAATCTCGTTTGAACTTGGTTCAGCGTAATGCCGATATTTTGAAGGGCATGATCCCTAAATTGGTGCAACATAGTCCCGACACTCTTCTTCTCATTGTGTCCAACCCCGTTGATTTGATGACCTATGTTGCTTGGAAGCTCAGTGGACTTCCAAAAGAGCGCGTCATTGGATCTGGAACAAATTTAGACTCTTCCCGTTTCCGTTTCCTCCTTTCGGAGCGATTTAACGTTGCGCCCAACTCTACCCACGGCTGGATTATCGGAGAACATGGCGACTCCAGTGGTACGTTTGTAAAAGACAA-TCAATATTATCTGACTTCTTCTTTCTACATATTGGAACATCTTTACAGTTCCTGTTTGGTCTGGTGTTAACGTTGCTGGTGTTCGACTGAGGGATCTCAATCCGGCCGCTGGAACTGATGCAGATACTGAAAATTGGGGTCAAATTCACACACAAGTCGTCCAGAGGTTGCTATTT-----AACAAAACAATCATATTTAATTGTGTGAGTAATTTTAGTGTTCACTTTTAGTGCATATGAAATTATCCGACTAAAGGGTTACACCTCATGGGCAATTGGTTTGAGTGTTTCTATTCTCACAAAAGCCATTTTGAAAAATTCCCGCAACGTCTTCGCGGTCTCAACTTTTGTCCAGGTACTTAATTTT----ATTACTATTGTGGTAAGGGTTACGCTA--------------------------------------------CAGCTA--TTTCTATAATGATTTATTCAAATAGGGAATCCATGGAGTTGAACAACCCGTTTTTCTGTCCGTCCCATGTGTGGTTGGTGAAAACGGCATTACTGATGTCATCCAACAAACTTTAACTGAAGGTGAACGCAGTCAACTTCAAAAATCAGCTGCCACTTTGAATGAAGTTCAA
>LDHA-X-32a_SK
ATGGCCACCAGCGTCGATAAACTTAAGACCGAAATCCAGACTCCTGTTGCCCATTCAGGAAGCAAAGTTACCATCGTAGGTGTCGGCCAAGTGGGAATGGCCTGCGCCTTCAGCATCATGACACAGGTAAAAA-TATTTAATTGTAATTAGTCTTTTGACAGCAGTAATACATGAAA-TGG-TTATGGGTTACAG-------GGCATCGCCTCTGAATTGACATTGATCGACGTGATGGAGGACAAACTCAAGGGCGAATTGATGGACATGCAACATGGTTTGGCTTTCCTTGGCAACATTAAAATGACTGCTGGTTCAGGTAATCTTTTGTAATTTTTCCATCTT-AATACATATTCTAAACAATTTTTT--AAATTTCAATTTT---------------AGATTACGCTCTGTCAGCTGGATCAAAACTGTGCATCGTAACAGCTGGAGCCCGCCAACGTGAAGGCGAATCCCGTTTGAACTTGGTTCAGCGTAATGCCGATATTTTGAAGGGCATGATCCCTAAATTGGTGCAACATAGTCCCGACACTCTTCTTCTCATTGTTTCCAACCCCGTTGATTTGATGACCTATGTTGCTTGGAAACTCAGTGGACTTCCAAAAGAACGCGTCATTGGATCTGGAACAAATTTAGACTCTTCCCGTTTCCGTTTCCTCCTTTCGGAGCGATTTAACGTTGCGCCCAACTCTACCCACGGTTGGATTATCGGAGAACATGGCGACTCCAGTGGTACGTTTGTAAAAGACAA-TCAATATTATCTGACTTCTTCTTTCTACATATTGGATCATATTTACAGTTCCTGTTTGGTCTGGTGTGAACGTTGCTGGTGTTCGACTGAGGGATCTCAATCCGGCCGCTGGAACTGATGCAGATACTGAAAATTGGGGTCAAATTCACACACAAGTCGTCCAGAGGTACCTTTTT------AAAAAAAAATCATATTTAATTGTGTGAATAACTTTAGTGTTCACTTTTAGTGCATATGAAATTATCCGACTAAAGGGTTACACCTCATGGGCAATTGGTTTGAGTGTTTCTATTCTCACAAAAGCCATTTTGAAAAATTCCCGCAACGTCTTCGCGGTCTCAACTTTTGTTCAGGTACTTAATTTT----ATTACTATTGTGGTAAGGGTTACGCTA--------------------------------------------CAGCTA--TTTCTATAATGATTTATTCAAATAGGGAATCCATGGAGTTGAGCAACCCGTTTTTCTGTCCGTCCCATGTGTGGTTGGTGAAAACGGCATTACTGATGTCATCCAACAAACTTTAACTGAAGGTGAACGCAGTCAACTTCAAAAATCAGCTGCCACTTTGAATGAAGTTCAA
>LDHA-X-32b_SK
ATGGCCACCAGCGTCGATAAACTTAAGACCGAAATCCAGACTCCTGTTGCCCATTCAGGAAGCAAAGTTACCATCGTAGGTGTCGGCCAAGTGGGAATGGCCTGCGCCTTCAGCATCATGACACAGGTAAAAA-TATTTAATTGTAATTAGTCTTTTGACAGCAGTAATAAATGAAA-TGG-TTATGGGTTACAG-------GGCATCGCCTCTGAATTGACATTGATCGACGTGATGGAGGACAAACTCAAGGGCGAATTGATGGACATGCAACATGGTTTGGCTTTCCTTGGCAACATTAAAATGACTGCTGGTTCAGGTAATCTATTGTAATTTTTCCATCTT-AATACATATTTTAAACAATTTTTT--AAATTTCAATTTT---------------AGATTACGCTTTGTCAGCTGGATCAAAACTGTGCATCGTAACAGCTGGAGCCCGCCAACGTGAAGGCGAATCTCGTTTGAACTTGGTTCAGCGTAATGCCGATATTTTGAAGGGCATGATCCCTAAATTGGTGCAGCATAGTCCCGACACTCTTCTTCTCATTGTGTCCAACCCCGTTGATTTGATGACCTATGTTGCTTGGAAACTCAGTGGACTTCCAAAAGAACGCGTCATTGGATCTGGAACAAATTTAGACTCTTCCCGTTTCCGTTTCCTCCTTTCGGAGCGATTTAACGTTGCGCCCAACTCTACTCACGGCTGGATTATCGGAGAACATGGCGACTCCAGTGGTACGTTTTTAAAAGATAA-TCAATATTATCTGACTTCTTCTTTCTACATATTGGATCATATTTACAGTTCCTGTTTGGTCTGGTGTGAACGTTGCTGGTGTTCGACTTAGGGATCTCAATCCGGCCGCTGGAACTGATGCAGATACTGAAAATTGGGGTCAAATTCACACACAAGTCGTCCAGAGGTACCTTTTTTTT--AAAAAAACAATCATATTTAATTGTGTGAATAACTTTAGTGTTCACTTTTAGTGCATATGAAATTATCCGACTAAAGGGTTACACCTCATGGGCAATTGGTTTGAGTGTTTCTATTCTCACAAAAGCCATTTTGAAAAATTCCCGCAACGTCTTCGCGGTCTCAACTTTTGTCCAGGTACTTAATTTT-------ACTATTTTGGTAAGTGTTACGTTA--------------------------------------------CAGCTA--TTTCTATAATGATTTATTCAAATAGGGAATCCATGGAGTCGAACAACCCGTTTTTCTATCCGTCCCATGTGTGGTTGGTGAAAACGGCATTACTGATGTCATCCAACAAACTTTAACTGAAGGTGAACGCAGTCAACTTCAAAAATCAGCTGCCACTTTGAATGAAGTTCAA
>LDHA-X-33a_SK
ATGGCCACCAGCGTCGATAAACTTAAGACCGAAATCCAGACTCCTGTTGCCCATTCAGGAAGCAAAGTTACCATCGTAGGTGTCGGCCAAGTGGGAATGGCCTGCGCCTTCAGCATCATGACACAGGTAAAAA-TATTTAATTGTAATTAGTCTTTTGACAGCAGTAATACATGAAA-TGG-TTATGGGTTACAG-------GGCATCGCCTCTGAATTGACATTGATCGACGTGATGGAGGACAAACTCAAGGGCGAATTGATGGACATGCAACATGGTTTGGCTTTCCTTGGCAACATTAAAATGACTGCTGGTTCAGGTAATCTATTGTAATTTTTCCATCTT-AATACATATTTTAAACAATTTTTT--AAATTTCAATTTT---------------AGATTACGCTTTGTCAGCTGGATCAAAACTGTGCATCGTAACAGCTGGAGCCCGCCAACGTGAAGGCGAATCTCGTTTGAACTTGGTTCAGCGTAATGCCGATATTTTGAAGGGCATGATCCCTAAATTGGTGCAGCATAGTCCCGACACTCTTCTTCTCATTGTGTCCAACCCCGTTGATTTGATGACCTATGTTGCTTGGAAACTCAGTGGACTTCCAAAAGAACGCGTCATTGGATCTGGAACAAATTTAGACTCTTCCCGTTTCCGTTTCCTCCTTTCGGAGCGATTTAACGTTGCGCCCAACTCTACTCACGGCTGGATTATCGGAGAACATGGCGACTCCAGTGGTACGTTTTTAAAAGATAA-TCAATATTATCTGACTTCTTCTTTCTACATATTGGATCATATTTACAGTTCCTGTTTGGTCTGGTGTGAACGTTGCTGGTGTTCGACTTAGGGATCTCAATCCGGCCGCTGGAACTGATGCAGATACTGAAAATTGGGGTCAAATTCACACACAAGTCGTCCAGAGGTACCTTTTTTT----AAAAAACAATCATATTTAATTGTGTGAATAACTTTAGTGTTCACTTTTAGTGCATATGAAATTATCCGACTAAAGGGTTACACCTCATGGGCAATTGGTTTGAGTGTTTCTATTCTCACAAAAGCCATTTTGAAAAATTCCCGCAACGTCTTCGCGGTCTCAACTTTTGTCCAGGTACTTAATTTT-------ACTATTTTGGTAAGTGTTACGTTA--------------------------------------------CAGCTA--TTTCTATAATGATTTATTCAAATAGGGAATCCATGGAGTCGAACAACCCGTTTTTCTATCCGTCCCATGTGTGGTTGGTGAAAACGGCATTACTGATGTCATCCAACAAACTTTAACTGAAGGTGAACGCAGTCAACTTCAAAAATCAGCTGCCACTTTGAATGAAGTTCAA
>LDHA-X-33b_SK
ATGGCCACCAGCGTCGATAAACTCAAGACCGAAATCCAGACTCCTGTTGCCCATTCAGGAAGCAAAGTTACCATCGTAGGTGTCGGCCAAGTGGGAATGGCCTGCGCCTTCAGCATCATGACACAGGTAAAAA-TATTTAATTGTAATTAGTCTTTTGACAGCAGTAATACATGAAA-TGG-TTATGGGTTACAG-------GGCATCGCCTCTGAATTGACATTGATCGACGTGATGGAGGACAAACTCAAGGGCGAATTGATGGACATGCAACATGGTTTGGCTTTCCTTGGCAACATTAAAATGACTGCTGGTTCAGGTAATCTATTGTAATTTTTCCATCTT-AATACATATTCTAAACAATTTTTT--AAATTTAAATTTT---------------AGATTACGCTCTGTCAGCTGGATCAAAACTGTGCATCGTAACAGCTGGAGCCCGCCAACGTGAAGGCGAATCCCGTTTGAACTTGGTTCAGCGTAATGCCGATATTTTGAAGGGCATGATCCCTAAATTGGTGCAACATAGTCCCGACACTCTTCTTCTCATTGTTTCCAACCCCGTTGATTTGATGACCTATGTTGCTTGGAAACTCAGTGGACTTCCAAAAGAACGCGTCATTGGATCTGGAACAAATTTAGACTCTTCCCGTTTCCGTTTCCTCCTTTCGGAGCGATTTAACGTTGCGCCCAACTCTACCCACGGCTGGATTATCGGAGAACATGGCGACTCCAGTGGTACGTTTGTAAAAGACAA-TCAATATTATCTGACTTCTTCTTTCTACATATTGGATCATATTTACAGTTCCTGTTTGGTCTGGTGTGAACGTTGCTGGTGTTCGACTGAGGGATCTCAATCCGGCCGCTGGAACTGATGCAGATACTGAAAATTGGGGTCAAATTCACACACAAGTCGTCCAGAGGTACCTTTTTT-----AAAAAACAATCATATTTAATTGTGTGAATAACTTTAGTGTTCACTTTTAGTGCATATGAAATTATCCGACTAAAGGGTTACACCTCATGGGCAATTGGTTTGAGTGTTTCTATTCTCACAAAAGCCATTTTGAAAAATTCCCGCAACGTCTTCGCGGTCTCAACTTTTGTTCAGGTACTTAATTTT-------ACTATTTTGGTAAGTGTTACGCTA--------------------------------------------CAGCTA--TTTCTATAATGATTTATTCAAATAGGGAATCCATGGAGTCGAACAACCCGTTTTTCTATCCGTCCCATGTGTGGTTGGTGAAAACGGCATTACTGATGTCATCCAACAAACTTTAACTGAAGGTGAACGCAGTCAACTTCAAAAATCAGCTGCCACTTTGAATGAAGTTCAA
>LDHA-X-34a_SK
ATGGCCACCAGCGTCGATAAACTTAAGACCGAAATCCAGACTCCTGTTGCCCATTCAGGAAGCAAAGTTACCATCGTAGGTGTCGGCCAAGTGGGAATGGCCTGCGCCTTCAGCATCATGACACAGGTAAAAA-TATTTAATTGTAATTAGTCTTTTGACAGCAGTAATACATGAAA-TGG-TTATGGGTTACAG-------GGCATCGCCTCTGAATTGACATTGATCGACGTGATGGAGGACAAACTCAAGGGCGAATTGATGGACATGCAACATGGTTTGGCTTTCCTTGGCAACATTAAAATGACTGCTGGTTCAGGTAATCTATTGTAATTTTTCCATCTT-AATACATATTTTAAACAATTTTTT--AAATTTCAATTTT---------------AGATTACGCTTTGTCAGCTGGATCAAAACTGTGCATCGTAACAGCTGGAGCCCGCCAACGTGAAGGCGAATCTCGTTTGAACTTGGTTCAGCGTAATGCCGATATTTTGAAGGGCATGATCCCTAAATTGGTGCAGCATAGTCCCGACACTCTTCTTCTCATTGTGTCCAACCCCGTTGATTTGATGACCTATGTTGCTTGGAAACTCAGTGGACTTCCAAAAGAACGCGTCATTGGATCTGGAACAAATTTAGACTCTTCCCGTTTCCGTTTCCTCCTTTCGGAGCGATTTAACGTTGCGCCCAACTCTACTCACGGCTGGATTATCGGAGAACATGGCGACTCCAGTGGTACGTTTTTAAAAGATAA-TCAATATTATCTGACTTCTTCTTTCTACATATTGGATCATATTTACAGTTCCTGTTTGGTCTGGTGTGAACGTTGCTGGTGTTCGACTTAGGGATCTCAATCCGGCCGCTGGAACTGATGCAGATACTGAAAATTGGGGTCAAATTCACACACAAGTCGTCCAGAGGTACCTTTTTTT----AAAAAACAATCATATTTAATTGTGTGAATAACTTTAGTGTTCACTTTTAGTGCATATGAAATTATCCGACTAAAGGGTTACACCTCATGGGCAATTGGTTTGAGTGTTTCTATTCTCACAAAAGCCATTTTGAAAAATTCCCGCAACGTCTTCGCGGTCTCAACTTTTGTCCAGGTACTTAATTTT-------ACTATTTTGGTAAGTGTTACGTTA--------------------------------------------CAGCTA--TTTCTATAATGATTTATTCAAATAGGGAATCCATGGAGTCGAACAACCCGTTTTTCTATCCGTCCCATGTGTGGTTGGTGAAAACGGCATTACTGATGTCATCCAACAAACTTTAACTGAAGGTGAACGCAGTCAACTTCAAAAATCAGCTGCCACTTTGAATGAAGTTCAA
>LDHA-X-34b_SK
ATGGCCACCAGCGTCGATAAACTTAAGACCGAAATCCAGACTCCTGTTGCCCATTCAGGAAGCAAAGTTACCATCGTAGGTGTCGGCCAAGTGGGAATGGCCTGCGCCTTCAGCATCATGACACAGGTAAAAA-TATTTAATTGTAATTAGTCTTTTGACAGCAGTAATACATGAAA-TGG-TTATGGGTTACAG-------GGCATCGCCTCTGAATTGACATTGATCGACGTGATGGAGGACAAACTCAAGGGCGAATTGATGGACATGCAACATGGTTTGGCTTTCCTTGGCAACATTAAAATGACTGCTGGTTCAGGTAATCTATTGTAATTTTTTCATCTT-AATACATATTTTAAACAATTTTTT--AAATTTCAATTTT---------------AGATTACGCTTTGTCAGCTGGATCAAAACTGTGCATCGTAACAGCTGGAGCCCGCCAACGTGAAGGCGAATCTCGTTTGAACTTGGTTCAGCGTAATGCCGATATTTTGAAGGGCATGATCCCTAAATTGGTGCAGCATAGTCCCGACACTCTTCTTCTCATTGTGTCCAACCCCGTTGATTTGATGACCTATGTTGCTTGGAAACTCAGTGGACTTCCAAAAGAACGCGTCATTGGATCTGGAACAAATTTAGACTCTTCCCGTTTCCGTTTCCTCCTTTCGGAGCGATTTAACGTTGCGCCCAACTCTACTCACGGCTGGATTATCGGAGAACATGGCGACTCCAGTGGTACGTTTTTAAAAGATAA-TCAATATTATCTGACTTCTTCTTTCTACATATTGGATCATATTTACAGTTCCTGTTTGGTCTGGTGTGAACGTTGCTGGTGTTCGACTTAGGGATCTCAATCCGGCCGCTGGAACTGATGCAGATACTGAAAATTGGGGTCAAATTCACACACAAGTCGTCCAGAGGTACCTTTTTT----AAAAAAACAATCATATTTAATTGTGTGAATAACTTTAGTGTTCACTTTTAGTGCATATGAAATTATCCGACTAAAGGGTTACACCTCATGGGCAATTGGTTTGAGTGTTTCTATTCTCACAAAAGCCATTTTGAAAAATTCCCGCAACGTCTTCGCGGTCTCAACTTTTGTCCAGGTACTTAATTTT-------ACTATTTTGGTAAGTGTTACGTTA--------------------------------------------CAGCTA--TTTCTATAATGATTTATTCAAATAGGGAATCCATGGAGTCGAACAACCCGTTTTTCTATCCGTCCCATGTGTGGTTGGTGAAAACGGCATTACTGATGTCATCCAACAAACTTTAACTGAAGGTGAACGCAGTCAACTTCAAAAATCAGCTGCCACTTTGAATGAAGTTCAA
>LDHA-X-35a_IL
ATGGCCACCAGCGTCGATAAACTGAAGACCGAAATCCAGACTCCTGTTGCCCACTCAGGAAGCAAAGTTACCATCGTTGGTGTCGGCCAAGTGGGAATGGCCTGCGCCTTCAGCATCATGACACAGGTAAAAAATATTTAATTGCAATTAGTCTTTTGACAGCAGTAATACATGAAA-TGG-TTATGGGTTACAG-------GGCATCGCCTCTGAATTGACATTGATCGACGTGATGGAGGACAAACTCAAGGGCGAATTGATGGACATGCAACATGGTTTGGCTTTCCTTGGCAACATTAAAATGACTGCTGGTTCAGGTAATCTATTGTAATTTTTCCATCTT-AATACATATTCTAAACAATTTTTT--AAATTTCAATTTT---------------AGATTACGCTCTGTCAGCTGGATCAAAACTGTGCATCGTAACAGCTGGAGCCCGCCAACGTGAAGGCGAATCTCGTTTGAACTTGGTTCAGCGTAATGCAGATATTTTGAAGGGCATGATCCCTAAATTGGTGCAACATAGTCCCGACACTCTTCTTCTCATTGTGTCCAACCCCGTTGATTTGATGACCTATGTTGCTTGGAAGCTCAGTGGACTTCCAAAAGAGCGCGTCATTGGATCTGGAACAAATTTAGACTCTTCCCGTTTCCGTTTCCTCCTTTCGGAGCGATTTAACGTTGCGCCCAACTCTACCCACGGCTGGATTATCGGAGAACATGGCGACTCCAGTGGTACGTTTGTAAAAGACAA-TCAATATTATCTGACTTCTTCTTTCTACATATTGGATCATCTTTACAGTTCCTGTTTGGTCTGGTGTTAACGTTGCTGGTGTTCGACTGAGGGATCTCAATCCGGCCGCTGGAACTGATGCAGATACTGAAAATTGGGGTCAAATTCACACACAAGTCGTCCAGAGGTTGCTATTT-----AACAAAACAATCATATTTAATTGTGTGAGTAATTTTAGTGTTCACTTTTAGTGCATATGAAATTATCCGACTAAAGGGTTACACCTCATGGGCAATTGGTTTGAGTGTTTCTATTCTCACAAAAGCCATTTTGAAAAATTCCCGCAACGTCTTCGCGGTCTCAACTTTTGTCCAGGTACTTAATTTT----ATTACTATTGTGGTAAGGGTTACGCTATA------------------------------------------CAGCTA--TTTCTATAATGATTTATTCAAATAGGGAATCCATGGAGTTGAACAACCCGTTTTTCTGTCCGTCCCATGTGTGGTTGGTGAAAACGGCATTACTGATGTCATCCAACAAACTTTAACTGAAGGTGAACGCAGTCAACTTCAAAAATCAGCTGCCACTTTGAATGAAGTTCAA
>LDHA-X-35b_IL
ATGGCCACCAGCGTCGATAAACTGAAGACCGAAATCCAGACTCCTGTTGCCCACTCAGGAAGCAAAGTTACCATCGTTGGTGTCGGCCAAGTGGGAATGGCCTGCGCCTTCAGCATCATGACACAGGTAAAAAATATTTAATTGCAATTAGTCTTTTGACAGCAGTAATACATGAAA-TGG-TTATGGGTTACAG-------GGCATCGCCTCTGAATTGACATTGATCGACGTGATGGAGGACAAACTCAAGGGCGAATTGATGGACATGCAACATGGTTTGGCTTTCCTTGGCAACATTAAAATGACTGCTGGTTCAGGTAATCTATTGTAATTTTTCCATCTT-AATACATATTCTAAACAATTTTTT--AAATTTCAATTTT---------------AGATTACGCTATGTCAGCTGGATCAAAACTGTGCATCGTAACAGCTGGAGCCCGCCAACGTGAAGGCGAATCCCGTTTGAACTTGGTTCAGCGTAATGCCGATATTTTGAAGGGCATGATCCCTAAATTGGTGCAACATAGTCCCGACACTCTTCTTCTCATTGTGTCCAACCCCGTTGATTTGATGACCTATGTTGCTTGGAAACTCAGTGGACTCCCAAAAGAACGCGTCATTGGATCTGGAACAAATTTAGACTCTTCCCGTTTCCGTTTCCTCCTTTCGGAGCGATTTAACGTTGCGCCCAACTCTACCCACGGCTGGATTATCGGAGAACATGGCGACTCCAGTGGTACGTTTGTAAAAGACAA-TCAATATTATCTGACTTCTTCTTTCTACATATTGGATCATATTTACAGTTCCTGTTTGGTCTGGTGTGAACGTTGCTGGTGTTCGACTGAGGGATCTCAATCCGGCCGCTGGAACTGATGCAGATACTGAAAATTGGGGTCAAATTCACACACAAGTCGTCCAGAGGTACCTTTTT-----AAAAAAACAATCATATTTAATTGTGTGAATAACTTTAGTGTTCACTTTTAGTGCATATGAAATTATCCGACTAAAGGGTTACACCTCATGGGCAATCGGTTTGAGTGTTTCTATTCTCACAAAAGCCATTTTGAAAAATTCCCGCAACGTCTTCGCGGTCTCAACTTTTGTCCAGGTACTTAATTT-----ATTACTATTGTGGTAAGGGTTACGCTA--------------------------------------------CAGCTA--TTTCTATAATGATTTATTCAAATAGGGAATCCATGGAGTTGAACAACCCGTTTTTCTGTCCGTCCCATGTGTGGTTGGTGAAAACGGCATTACTGATGTCATCCAACAAACTTTAACTGAAGGTGAACGCAGTCAACTTCAAAAATCAGCTGCCACTTTGAATGAAGTTCAA
>LDHA-TEN-a_NUN
ATGGCCACCAGCGTCGATAAACTCAAGACCGAAATCCAGACTCCTGTTGCTCACTCAGGAAGCAAAGTTACCATCGTTGGTGTCGGCCAAGTGGGAATGGCCTGCGCCTTCAGCATCATGACACAGGTAAAAA-TATTTAATTGCAATCAGTCTTTTGACAGCAGTAATACATGAAA-TGG-TTATGGGACATGGGTTACAGGGCATCGCCTCTGAATTGACATTGATCGACGTGATGGAGGACAAACTCAAGGGCGAATTGATGGACATGCAACATGGTTTGGCTTTCCTTGGCAACATTAAAATGACTGCTGGTTCAGGTAATCTATTGTAATTTTTCCATCTT-AATACATATACTAAACAATTTTTT--AAATTTCAATTTT---------------AGATTACGCTCTGTCAGCTGGATCAAAATTGTGCATCGTAACAGCTGGAGCCCGCCAACGTGAAGGCGAATCCCGTTTGAACTTGGTTCAGCGTAATGCCGATATTTTGAAGGGCATGATCCCTAAATTGGTGCAACATAGTCCCGACACTCTTCTTCTCATTGTTTCCAACCCCGTTGATTTGATGACCTATGTTGCTTGGAAACTCAGTGGACTTCCAAAAGAACGCGTCATTGGATCTGGAACAAATTTAGACTCTTCCCGTTTCCGTTTCCTCCTTTCGGAGCGATTTAACGTTGCGCCCAACTCTACCCACGGCTGGATTATCGGAGAACATGGCGACTCCAGTGGTACGTTTGTAAAAGACAA-TCAATATTATCTGACTTCTTCTTTCTACATTTTGGATCATATTTACAGTTCCTGTTTGGTCTGGTGTGAACGTTGCTGGTGTTCGACTGAGGGATCTCAATCCGGCCGCTGGAACTGATGCAGATACTGAAAATTGGGGTCAAATTCACACACAAGTCGTCCAGAGGTACCTATTTT-----AAAAAACAATCATATTTAATTGTGTGAATAACTTTAGTGTTCACTTTTAGTGCATATGAAATTATCCGACTAAAGGGTTACACCTCATGGGCAATTGGTTTGAGTGTTTCTATTCTCACAAAAGCCATTTTGAAAAATTCCCGCAACGTCTTCGCGGTCTCAACTTTTGTCCAGGTACTTAATTTTACTAATTACTATTTTGGTAAGTGTTACGCTA--------------------------------------------CAGCGA--TTTCTATAATGATTTATTCAAATAGGGAATCCATGGAGTCGAACAACCCGTTTTTCTATCCGTCCCATGTGTGGTTGGTGAAAACGGCATTACTGATGTCATCCAACAAACTTTAACTGAAGGTGAACGCAGTCAACTTCAAAAATCAGCTGCCACTTTGAATGAAGTTCAA
>LDHA-TEN-b_NUN
ATGGCCACCAGCGTCGATAAACTCAAGACCGAAATCCAGACTCCTGTTGCTCACTCAGGAAGCAAAGTTACCATCGTTGGTGTCGGCCAAGTGGGAATGGCCTGCGCCTTCAGCATCATGACACAGGTAAAAA-TATTTAATTGCAATCAGTCTTTTGACAGCAGTAATACATGAAA-TGGGACATGGGTTACAG-------GGCATCGCCTCTGAATTGACATTGATCGACGTGATGGAGGACAAACTCAAGGGCGAATTGATGGACATGCAACATGGTTTGGCTTTCCTTGGCAACATTAAAATGACTGCTGGTTCAGGTAATCTATTGTAATTTTTCCATCTT-AATACATATACTAAACAATTTTTT--AAATTTCAATTTT---------------AGATTACGCTCTGTCAGCTGGATCAAAATTGTGCATCGTAACAGCTGGAGCCCGCCAACGTGAAGGCGAATCCCGTTTGAACTTGGTTCAGCGTAATGCCGATATTTTGAAGGGCATGATCCCTAAATTGGTGCAACATAGTCCCGACACTCTTCTTCTCATTGTTTCCAACCCCGTTGATTTGATGACCTATGTTGCTTGGAAACTCAGTGGACTTCCAAAAGAACGCGTCATTGGATCTGGAACAAATTTAGACTCTTCCCGTTTCCGTTTCCTCCTTTCGGAGCGATTTAACGTTGCGCCCAACTCTACCCACGGCTGGATTATCGGAGAACATGGCGACTCCAGTGGTACGTTTGTAAAAGACAA-TCAATATTATCTGACTTCTTCTTTCTACATTTTGGATCATATTTACAGTTCCTGTTTGGTCTGGTGTGAACGTTGCTGGTGTTCGACTGAGGGATCTCAATCCGGCCGCTGGAACTGATGCAGATACTGAAAATTGGGGTCAAATTCACACACAAGTCGTCCAGAGGTACCTATTTT-----AAAAAACAATCATATTTAATTGTGTGAATAACTTTAGTGTTCACTTTTAGTGCATATGAAATTATCCGACTAAAGGGTTACACCTCATGGGCAATTGGTTTGAGTGTTTCTATTCTCACAAAAGCCATTTTGAAAAATTCCCGCAACGTCTTCGCGGTCTCAACTTTTGTCCAGGTACTTAATTTT-------ACTATTTTGGTAAGTGTTACGCTA--------------------------------------------CAGCGA--TTTCTATAATGATTTATTCAAATAGGGAATCCATGGAGTCGAACAACCCGTTTTTCTATCCGTCCCATGTGTGGTTGGTGAAAACGGCATTACTGATGTCATCCAACAAACTTTAACTGAAGGTGAACGCAGTCAACTTCAAAAATCAGCTGCCACTTTGAATGAAGTTCAA

#NEXUS

BEGIN TAXA;
DIMENSIONS NTAX=143;
TAXLABELS
'LDHA-ARE-01_OR'
'LDHA-ARE-02_OR'
'LDHA-ARE-03_OR'
'LDHA-EPC-01a_CZR'
'LDHA-EPC-01b_CZR'
'LDHA-EPC-02_SPA'
'LDHA-EPC-03_CZR'
'LDHA-EPX-a_CZR'
'LDHA-EPX-b_CZR'
'LDHA-C-01_ON'
'LDHA-C-02_ME'
'LDHA-C-03_MI'
'LDHA-C-04_PA'
'LDHA-C-05a_SK'
'LDHA-C-05b_SK'
'LDHA-C-06a_WY'
'LDHA-C-06b_WY'
'LDHA-C-07_IL'
'LDHA-C-08a_ID'
'LDHA-C-08b_ID'
'LDHA-C-09_IL'
'LDHA-C-10_IL'
'LDHA-C-11_WA'
'LDHA-C-14a_QC'
'LDHA-C-14b_QC'
'LDHA-C-13_SK'
'LDHA-C-14a_SK'
'LDHA-C-14b_SK'
'LDHA-C-15a_MB'
'LDHA-C-15b_MB'
'LDHA-C-16a_MB'
'LDHA-C-16b_MB'
'LDHA-C-17_SK'
'LDHA-MEL_OR'
'LDHA-MID-01a_MB'
'LDHA-MID-01b_MB'
'LDHA-MID-01c_MB'
'LDHA-MID-02a_BAF'
'LDHA-MID-02b_BAF'
'LDHA-OBT_IL'
'LDHA-SAPC-01a_BOL'
'LDHA-SAPC-01b_BOL'
'LDHA-SAPC-02a_PER'
'LDHA-SAPC-02b_PER'
'LDHA-SAPC-03a_BOL'
'LDHA-SAPC-03b_BOL'
'LDHA-CX-01a_ICE'
'LDHA-CX-01b_ICE'
'LDHA-CX-02a_QC'
'LDHA-CX-02b_QC'
'LDHA-CX-03a_MI'
'LDHA-CX-03b_MI'
'LDHA-CX-04a_ME'
'LDHA-CX-04b_ME'
'LDHA-CX-05a_NB'
'LDHA-CX-05b_NB'
'LDHA-CX-06a_NB'
'LDHA-CX-06b_NB'
'LDHA-CX-07a_IN'
'LDHA-CX-07b_IN'
'LDHA-CX-08a_ON'
'LDHA-CX-08b_ON'
'LDHA-CX-09a_ON'
'LDHA-CX-09b_ON'
'LDHA-CX-10a_ME'
'LDHA-CX-10b_ME'
'LDHA-CX-11a_MI'
'LDHA-CX-11b_MI'
'LDHA-CX-12a_NB'
'LDHA-CX-12b_NB'
'LDHA-CX-13a_NT'
'LDHA-CX-13b_NT'
'LDHA-CX-14a_ON'
'LDHA-CX-14b_ON'
'LDHA-CX-15a_MB'
'LDHA-CX-15b_MB'
'LDHA-CX-16a_MB'
'LDHA-CX-16b_MB'
'LDHA-CX-17a_SK'
'LDHA-CX-17b_SK'
'LDHA-CX-18a_SK'
'LDHA-CX-18b_SK'
'LDHA-X-01a_MI'
'LDHA-X-01b_MI'
'LDHA-X-02a_IL'
'LDHA-X-02b_IL'
'LDHA-X-03a_WI'
'LDHA-X-03b_WI'
'LDHA-X-04a_IL'
'LDHA-X-04b_IL'
'LDHA-X-05_ON'
'LDHA-X-06a_MN'
'LDHA-X-06b_MN'
'LDHA-X-07_ON'
'LDHA-X-08a_IL'
'LDHA-X-08b_IL'
'LDHA-X-09_ON'
'LDHA-X-10_IN'
'LDHA-X-11a_IN'
'LDHA-X-11b_IN'
'LDHA-X-12a_MI'
'LDHA-X-12b_MI'
'LDHA-X-13a_MI'
'LDHA-X-13b_MI'
'LDHA-X-14a_QC'
'LDHA-X-14b_QC'
'LDHA-X-15a_QC'
'LDHA-X-15b_QC'
'LDHA-X-16a_MI'
'LDHA-X-16b_MI'
'LDHA-X-17_ON'
'LDHA-X-18a_NY'
'LDHA-X-18b_NY'
'LDHA-X-19a_MI'
'LDHA-X-19b_MI'
'LDHA-X-20a_WI'
'LDHA-X-20b_WI'
'LDHA-X-21_OR'
'LDHA-X-22_QC'
'LDHA-X-23a_QC'
'LDHA-X-23b_QC'
'LDHA-X-24_MI'
'LDHA-X-25a_MN'
'LDHA-X-25b_MN'
'LDHA-X-26_ME'
'LDHA-X-27_NY'
'LDHA-X-28a_ON'
'LDHA-X-28b_ON'
'LDHA-X-29a_ME'
'LDHA-X-29b_ME'
'LDHA-X-30a_OH'
'LDHA-X-30b_OH'
'LDHA-X-31_ON'
'LDHA-X-32a_SK'
'LDHA-X-32b_SK'
'LDHA-X-33a_SK'
'LDHA-X-33b_SK'
'LDHA-X-34a_SK'
'LDHA-X-34b_SK'
'LDHA-X-35a_IL'
'LDHA-X-35b_IL'
'LDHA-TEN-a_NT'
'LDHA-TEN-b_NT';
END;

BEGIN CHARACTERS;
DIMENSIONS NCHAR=1394;
FORMAT DATATYPE=DNA  MISSING=? GAP=- MATCHCHAR=.;
MATRIX
'LDHA-ARE-01_OR'     ATGGCCACCAGCGTCGATAAACTCAAGACCGAAATCCAGACTCCTGTTGCCCATTCAGGAAGCAAAGTTA
CCATCGTTGGTGTCGGCCAAGTGGGAATGGCCTGCGCCTTCAGCATCATGACACAGGTAAAAA-TATTTA
ATTGCAATTAGTCTTTTGACAGCAGTAATACATGAAA-TGG-TTATGGGTTACAG-------GGCATCGC
CTCTGAATTGACATTGATCGACGTGATGGAGGACAAACTCAAGGGCGAATTGATGGACATGCAACATGGT
TTGGCTTTCCTTGGCAACATTAAAATGACTGCTGGTTCAGGTAATCTATTGTAATTTTTCCATCTT-AAT
ACATATTCTAAACAATTTTTTT--AATTTCAATTTT---------------AGATTACGCTCTGTCAGCT
GGATCAAAATTGTGCATCGTAACAGCTGGAGCCCGCCAACGTGAAGGCGAATCTCGTTTGAACTTGGTTC
AGCGTAATGCAGATATTTTGAAGGGCATGATCCCTAAATTGGTGCAACATAGTCCCGACACTCTTCTTCT
CATTGTGTCCAACCCCGTTGATTTGATGACCTATGTTGCTTGGAAACTCAGTGGACTTCCAAAAGAACGC
GTCATTGGATCTGGAACAAATTTAGACTCTTCCCGTTTCCGTTTCCTCCTTTCGGAGCGATTTAACGTTG
CGCCCAACTCTACCCACGGCTGGATTATCGGAGAACATGGCGACTCCAGTGGTACGTTTGTAAAAGACAA
-ACAATATTATCTGACTTCTTCTTTCTACATTTTGGATCATATTTACAGTTCCTGTTTGGTCTGGTGTGA
ACGTTGCTGGTGTTCGACTGAGGGATCTCAATCCGGCCGCTGGAACTGATGCAGATACTGAAAATTGGGG
TCAAATTCACACACAAGTCGTTCAGAGGTACCTATTT--------AAAAAAATCATGTTTAATTGTGTCA
ATAACTTTAGTGTTCACTTTTAGTGCATATGAAATTATCCGACTAAAGGGTTACACCTCATGGGCAATTG
GTTTGAGTGTTTCTATTCTCACAAAAGCCATTTTGAAAAATTCCCGCAACGTCTTCGCGGTCTCAACTTT
TGTTCAAGTACT-AATTAT-------ACTATTTTGGTAAGTGTTACGCTA--------------------
------------------------CAGCTA--TTTCTATAATGATTTATTCAAATAGGGAATCCATGGAG
TCGAACAACCCGTTTTTCTGTCCGTCCCATGTGTGGTTGGTGAAAACGGCATTACTGATGTCATCCAACA
AACTTTAACTGAAGGTGAACGCAATCAACTTCAAAAATCAGCTGCCACTTTGAATGAAGTTCAA

'LDHA-ARE-02_OR'     .............................T........................................
...............................................................-......
.....................................-...-.............-------........
......................................................................
..................................................................-...
......................--............---------------...................
......................................................................
......................................................................
......................................................................
......................................................................
......................................................................
-.....................................................................
......................................................................
.....................................--------.........................
..........................................T...........................
......................................................................
......G.....T....T.-------........................--------------------
------------------------......--......................................
......................................................................
................................................................

'LDHA-ARE-03_OR'     ......................................................................
...............................................................-.....G
.....................................-...-.............-------........
......................................................................
..................................................................-...
......................--............---------------..................C
......................................................................
......................................................................
......................................................................
......................................................................
......................................................................
-.....................................................................
......................................................................
.....................................--------.........................
......................................................................
......................................................................
......G.....-....T.-------........................--------------------
------------------------......--......................................
......................................................................
................................................................

'LDHA-EPC-01a_CZR'   ...................................T.................C................
...............................................................-......
....T...........................------...-.............-------........
......................................................................
..................................................................-...
......A..............--A............---------------...................
......................................G..............C................
..........C...........................................................
......................................................................
......................................................................
......................................................................
-T.............................A......................................
......................................................................
..................T..C...............T-----AA....C......A...........G.
.......A...T..........................................................
......................................................................
......G.....T....T.-------........................--------------------
------------------------......--......................................
...................A..................................................
.......................G........................................

'LDHA-EPC-01b_CZR'   ...................................T.................C................
...............................................................-......
....T...........................------...-.............-------........
......................................................................
..................................................................-...
......A..............--A............TTAAATTTCAATTTT...................
......................................G..............C................
..........C...........................................................
......................................................................
......................................................................
......................................................................
-T.............................A......................................
......................................................................
..................T..C...............T-----AA....C......A...........G.
.......A...T..........................................................
......................................................................
...C..G.....T....T.-------........................--------------------
------------------------......--......................................
...................A..................................................
.......................G........................................

'LDHA-EPC-02_SPA'    ...................................T.................C................
...............................................................-......
....T...........................------...-.............-------........
......................................................................
..................................................................-...
......A..............--A............---------------...................
......................................G..............C................
..........C...........................................................
......................................................................
......................................................................
......................................................................
-T.............................A......................................
......................................................................
..................T..C...............T-----AA....C......A...........G.
.......A...T..........................................................
......................................................................
......G.....T....T.-------........................--------------------
------------------------......--......................................
...................A..................................................
.......................G........................................

'LDHA-EPC-03_CZR'    ...................................T.................C................
...............................................................-......
....T...........................------...-.............-------........
......................................................................
..................................................................-...
......A..............--A............---------------...................
......................................G..............C................
..........C...........................................................
......................................................................
......................................................................
......................................................................
AT.............................A......................................
......................................................................
..................T..C...............T-----AA....C......A...........G.
.......A...T..........................................................
......................................................................
......G.....T....T.-------........................--------------------
------------------------......--......................................
...................A..................................................
.......................G........................................

'LDHA-EPX-a_CZR'     .......................T.............................C........T.......
.......G.......................................................-......
.....................T...............-...-.............-------........
......................................................................
..................................................................-...
............AC.AC.....-A............---------------...................
.........C............................................................
..........T...................................................A.......
........................A....................G........................
.............................A........................................
.T.............................C......................................
-T.............................A....................................T.
......................................................................
.....................C.......TG......-----AAA....C......A...........G.
......................................................................
.C....................................................................
...C..G.....T....T.-------.......C................--------------------
------------------------......TA......................................
...................A..................................................
................................................................

'LDHA-EPX-b_CZR'     .......................T.............................C........T.......
...............................................................-......
.....................T...............-...-.............-------........
......................................................................
..................................................................-...
............A........--A............---------------...................
.........C............................................................
..........T...................................................A.......
........................A....................G........................
.............................A........................................
.T.............................C......................................
-T.............................A....................................T.
......................................................................
.....................C.......TG......-----AAA....C......A...........G.
......................................................................
......................................................................
...C..G.....T....T.-------.......C................--------------------
------------------------......TA......................................
...................A..................................................
................................................................

'LDHA-C-01_ON'       .................A...................................C................
...............................................................-......
.....................................-...-.............-------........
......................................................................
..................................................................-...
......A..............--T............---------------...................
.....................................................C................
..........C...........................................................
......................................................................
......................................................................
....T.................................................................
-TA...................................................................
......................................................................
.G...................C...............T-----AA....C......A...........G.
......................................T.................T.............
......................................................................
...C..G.....T....T.-------........................--------------------
------------------------......--......................................
...................A..................................................
.......................G........................................

'LDHA-C-02_ME'       .................A...................................C................
...............................................................-......
.....................................-...-.............-------........
......................................................................
..................................................................-...
......AT.............--A............---------------...................
.....................................................C................
..........C...........................................................
......................................................................
......................................................................
....T.................................................................
-T....................................................................
......................................................................
.G...................C...............T----AAA....C......A...........G.
......................................................................
......................................................................
...C..G.....T....T.-------........................--------------------
------------------------......--......................................
...................A..................................................
.......................G........................................

'LDHA-C-03_MI'       .................A...................................C................
...............................................................-......
.....................................-...-.............-------........
......................................................................
..................................................................-...
......A...............--............---------------...................
.....................................................C................
..........C...........................................................
......................................................................
......................................................................
....T.................................................................
-TA...................................................................
......................................................................
.G...................C...............T-----AA....C......A...........G.
......................................T.................T.............
......................................................................
...C..G.....T....T.-------........................--------------------
------------------------......--......................................
...................A..................................................
.......................G........................................

'LDHA-C-04_PA'       .................A...................................C................
...............................................................-......
.....................................-...-.............-------........
......................................................................
..................................................................-...
......A...............--............---------------...................
.....................................................C................
..........C...........................................................
......................................................................
......................................................................
....T.................................................................
-TA...................................................................
......................................................................
.G...................C...............T-----AA....C......A...........G.
......................................T.................T.............
......................................................................
...C..G.....T....T.-------........................--------------------
------------------------......--......................................
...................A..................................................
.......................G........................................

'LDHA-C-05a_SK'      .................A...................................C................
...............................................................-......
.....................................-...-.............-------........
..................T...................................................
..................................................................-...
......A...............--............---------------...................
.....................................................C................
..........C...........................................................
......................................................................
.........................................C............................
....T....................................................C............
-TA...................................................................
..................C...................................................
.G...................C...............T-----AA....C......A...........G.
......................................T.................T.............
......................................................................
...C..G.....T....T.-------........................--------------------
------------------------......--......................................
...................A..................................................
.......................G........................................

'LDHA-C-05b_SK'      .................A...................................C................
...............................................................-......
.....................................-...-.............-------........
......................................................................
..................................................................-...
......A...............--............---------------...................
.....................................................C................
..........C...........................................................
......................................................G...............
......................................................................
....T.................................................................
-T............................................T.......................
......................................................................
.G...................C...............T-----AA....C......A...........G.
......................................................................
......................................................................
...C..G.....T....T.-------........................--------------------
------------------------......--......................................
...................A..................................................
.......................G........................................

'LDHA-C-06a_WY'      .................A...................................C................
...............................................................-......
..................T..................-...-.............-------........
......................................................................
..................................................................-...
......A..............--A............---------------...................
...................................T.................C................
..........C...........................................................
..............................T.......................................
......................................................................
....T.................................................................
-T............................A.......................................
......................................................................
.G...................C...............T-----AA....C......A...........G.
......................................................................
......................................................................
...C..G.....T....T.-------........................--------------------
------------------------......--......................................
...................A..................................................
.......................G........................................

'LDHA-C-06b_WY'      .................A...................................C................
...............................................................-......
.....................................-...-.............-------........
......................................................................
..................................................................-...
......A...............--............---------------...................
.....................................................C................
..........C...........................................................
......................................................................
......................................................................
....T.................................................................
-TA...................................................................
......................................................................
.G...................C...............T-----AA....C......A...........G.
......................................T.................T.............
......................................................................
...C..G.....T....T.-------........................--------------------
------------------------......--......................................
...................A............................................A.....
.......................G........................................

'LDHA-C-07_IL'       .................A...................................C................
...............................................................-......
.....................................-...-.............-------........
......................................................................
..................................................................-...
......A..............--T............---------------...................
.....................................................C................
..........C...........................................................
......................................................................
......................................................................
....T.................................................................
-TA...................................................................
......................................................................
.G...................C...............T-----AA....C......A...........G.
......................................T.................T.............
......................................................................
...C..G.....T....T.-------........................--------------------
------------------------......--......................................
...................A..................................................
.......................G........................................

'LDHA-C-08a_ID'      .................A...................................C................
...............................................................-......
.....................................-...-.............-------........
......................................................................
..................................................................-...
......A...............--............---------------...................
.....................................................C................
..........C...........................................................
......................................................................
......................................................................
....T.................................................................
-T....................................................................
......................................................................
.G...................C...............T-----AA....C......A...........G.
......................................................................
......................................................................
...C..G.....T....T.-------........................--------------------
------------------------......--......................................
...................A..................................................
.......................G........................................

'LDHA-C-08b_ID'      .................A...................................C................
...............................................................-......
.....................................-...-.............-------........
......................................................................
..................................................................-...
......A...............--............---------------...................
.....................................................C................
..........C...........................................................
......................................................................
......................................................................
....T.................................................................
-TA...................................................................
......................................................................
.G...................C...............T-----AA....C......A...........G.
......................................T.................T.............
......................................................................
...C..G.....T....T.-------........................--------------------
------------------------......--......................................
...................A..................................................
.......................G........................................

'LDHA-C-09_IL'       .................A...................................C................
...............................................................-......
.....................................-...-.............-------........
......................................................................
..................................................................-...
......A..............--T............---------------...................
.....................................................C................
..........C...........................................................
......................................................................
......................................................................
....T.................................................................
-TA...................................................................
......................................................................
.G...................C...............T-----AA....C......A...........G.
......................................T.................T.............
......................................................................
...C..G.....T....T.-------........................--------------------
------------------------......--......................................
...................A..................................................
.......................G........................................

'LDHA-C-10_IL'       .................A...................................C................
...............................................................-......
.....................................-...-.............-------........
......................................................................
..................................................................-...
......A..............--T............---------------...................
.....................................................C................
..........C...........................................................
......................................................................
......................................................................
....T.................................................................
-TA...................................................................
......................................................................
.G...................C...............T-----AA....C......A...........G.
......................................T.................T.............
......................................................................
...C..G.....T....T.-------........................--------------------
------------------------......--......................................
...................A..................................................
.......................G........................................

'LDHA-C-11_WA'       .................A...................................C................
...............................................................-......
.....................................-...-.............-------........
......................................................................
..................................................................-...
......A...............--............---------------...................
.....................................................C................
..........C...........................................................
......................................................................
......................................................................
....T.................................................................
-TA...................................................................
......................................................................
.G...................C...............T-----AA....C......A...........G.
......................................T.................T.............
......................................................................
...C..G.....T....T.-------........................--------------------
------------------------......--......................................
...................A..................................................
.......................G........................................

'LDHA-C-14a_QC'      .................A...................................C................
...............................................................-......
.....................................-...-.............-------........
......................................................................
..................................................................-...
......A...............--............---------------...................
.....................................................C................
..........C...........................................................
......................................................................
......................................................................
....T.................................................................
-T....................................................................
......................................................................
.G...................C...............T-----AA....C......A...........G.
......................................................................
......................................................................
...C..G.....T....T.-------........................--------------------
------------------------......--......................................
...................A..................................................
.......................G........................................

'LDHA-C-14b_QC'      .................A...................................C................
...............................................................-......
.....................................-...-.............-------........
......................................................................
..................................................................-...
......A..............---............---------------...................
.....................................................C................
..........C...........................................................
......................................................................
......................................................................
....T.................................................................
-T....................................................................
......................................................................
.G...................C...............-----AAA....C......A...........G.
......................................................................
......................................................................
...C..G.....T....T.-------........................--------------------
------------------------......--......................................
...................A..................................................
.......................G........................................

'LDHA-C-13_SK'       .................A...................................C................
...............................................................-......
.....................................-...-.............-------........
......................................................................
..................................................................-...
......A...............--............---------------...................
.....................................................C................
..........C...........................................................
......................................................................
......................................................................
....T.................................................................
-T....................................................................
......................................................................
.G...................C...............T-----AA....C......A...........G.
......................................................................
......................................................................
...C..G.....T....T.-------........................--------------------
------------------------......--......................................
...................A..................................................
.......................G........................................

'LDHA-C-14a_SK'      .................A...................................C................
...............................................................-......
.....................................-...-.............-------........
......................................................................
..................................................................-...
......A...............--............---------------...................
.....................................................C................
..........C.............................................A.............
......................................................................
......................................................................
....T.................................................................
-T....................................................................
......................................................................
.G...................C...............T-----AA....C......A...........G.
......................................................................
......................................................................
...C..G.....T....T.-------........................--------------------
------------------------......--......................................
...................A..................................................
.......................G........................................

'LDHA-C-14b_SK'      .................A...................................C................
...............................................................-......
.....................................-...-.............-------........
......................................................................
..................................................................-...
......A...............--............---------------...................
.....................................................C................
..........C...........................................................
......................................................................
......................................................................
....T.................................................................
-T....................................................................
......................................................................
.G...................C...............T-----AA....C......A...........G.
......................................................................
......................................................................
...C..G.....T....T.-------........................--------------------
------------------------......--......................................
...................A..................................................
.......................G........................................

'LDHA-C-15a_MB'      .................A...................................C................
...............................................................-......
.....................................-...-.............-------........
......................................................................
..................................................................-...
......A...............--............---------------...................
.....................................................C................
..........C...........................................................
......................................................................
......................................................................
....T.................................................................
-T....................................................................
......................................................................
.G...................C...............T-----AA....C......A...........G.
......................................................................
......................................................................
...C..G.....T....T.-------........................--------------------
------------------------......--......................................
...................A..................................................
.......................G........................................

'LDHA-C-15b_MB'      .................A...................................C................
...............................................................-......
.....................................-...-.............-------........
......................................................................
..................................................................-...
......A...............--............---------------...................
.....................................................C................
..........C...........................................................
......................................................................
......................................................................
....T.................................................................
-TA...................................................................
......................................................................
.G...................C...............T-----AA....C......A...........G.
......................................T.................T.............
......................................................................
...C..G.....T....T.-------........................--------------------
------------------------......--......................................
...................A..................................................
.......................G........................................

'LDHA-C-16a_MB'      .................A...................................C................
...............................................................-......
.....................................-...-.............-------........
......................................................................
..................................................................-...
......A..............--A............---------------...................
.....................................................C................
..........C...........................................................
......................................................................
......................................................................
....T.................................................................
-TA...................................................................
......................................................................
.G...................C...............T-----AA....C......A...........G.
......................................T.................T.............
......................................................................
...C..G.....T....T.-------........................--------------------
------------------------......--......................................
...................A..................................................
.......................G........................................

'LDHA-C-16b_MB'      .................A...................................C................
...............................................................-......
.....................................-...-.............-------........
......................................................................
..................................................................-...
......A...............--............---------------...................
.....................................................C................
..........C...........................................................
......................................................................
......................................................................
....T.................................................................
-T....................................................................
......................................................................
.G...................C...............T-----AA....C......A...........G.
......................................................................
......................................................................
...C..G.....T....T.-------........................--------------------
------------------------......--......................................
...................A..................................................
.......................G........................................

'LDHA-C-17_SK'       .................A...................................C................
...............................................................-......
.....................................-...-.............-------........
......................................................................
..................................................................-...
......A...............--............---------------...................
.....................................................C................
..........C...........................................................
......................................................................
......................................................................
....T.................................................................
-T....................................................................
......................................................................
.G...................C...............T-----AA....C......A...........G.
......................................................................
......................................................................
...C..G.....T....T.-------........................--------------------
------------------------......--......................................
...................A..................................................
.......................G........................................

'LDHA-MEL_OR'        .........................................G...........C................
...............................................................-......
.....................................-...-.............-------........
......................................................................
..................................................................-...
......A..G..A........--T............---------------...................
.....................................................C................
..........C...........................................................
......................................................................
..T..................................................A................
......................................................................
-T....................................................................
......................................................................
.G...................C...............------AA....C......A..........GG.
......................................................................
....................................................T.................
...C..G.....T....T.-------........................--------------------
------------------------......--A.....................................
...................A..................................................
.......................G........................................

'LDHA-MID-01a_MB'    ..................................................T..C................
...............................................................-......
........C............................-...-.......AC.TG.GTTACAG........
......................................................................
..................................................................-...
......A..............--A............---------------...................
.....................................................C................
..........C...........................................................
......T...............................................................
......................................................................
......................................................................
-T....................................................................
......................................................................
.....................C...............T-----AA....C......A...........G.
......................................................................
......................................................................
...C..G.....T....T.ACTAATT........................--------------------
------------------------....G.--......................................
...................A..................................................
.......................G........................................

'LDHA-MID-01b_MB'    .....................................................C................
...............................................................-......
........C............................-...-.............-------........
.........A............................................................
..................................................................-...
......A..............--A............---------------...................
......................................G..............C................
..........C...........................................................
......T...............................................................
......................................................................
......................................................................
-T....................................................................
......................................................................
.....................C...............T-----AA....C......A...........G.
......................................................................
......................................................................
...C..G.....T....T.-------.............T..........--------------------
------------------------......--......................................
...................A..................................................
.......................G........................................

'LDHA-MID-01c_MB'    .................A...................................C................
...............................................................-......
.....................................-...-.............-------........
......................................................................
..................................................................-...
......A...............--............---------------...................
.....................................................C................
..........C...........................................................
......................................................................
......................................................................
....T.................................................................
-T....................................................................
......................................................................
.G...................C...............T-----AA....C......A...........G.
......................................................................
......................................................................
...C..G.....T....T.-------........................--------------------
------------------------......--......................................
...................A..................................................
.......................G........................................

'LDHA-MID-02a_BAF'   ..................................................T..C................
...............................................................-......
........C............................-...-.......AC.TG.GTTACAG........
......................................................................
..................................................................-...
......A..............--A............---------------...................
.....................................................C................
..........C...........................................................
......T...............................................................
......................................................................
......................................................................
-T....................................................................
......................................................................
.....................C...............T-----AA....C......A...........G.
......................................................................
......................................................................
...C..G.....T....T.ACTAATT........................--------------------
------------------------....G.--......................................
...................A..................................................
.......................G........................................

'LDHA-MID-02b_BAF'   ..................................................T..C................
...............................................................-......
........C............................-...GAC...........-------........
......................................................................
..................................................................-...
......A..............--A............---------------...................
.....................................................C................
..........C...........................................................
......T...............................................................
......................................................................
......................................................................
-T....................................................................
......................................................................
.....................C...............T-----AA....C......A...........G.
......................................................................
......................................................................
...C..G.....T....T.-------........................--------------------
------------------------....G.--......................................
...................A..................................................
.......................G........................................

'LDHA-OBT_IL'        .......................T.................C...........C................
...............................................................---....
...........A...................G.....-..T-......T......-------..A.....
.............................................T........................
............................................C.AG..T..G....C...C...-...
..............-.....C--A.....A......---------------...................
.........C...........................................C........T.......
.A..C.....C................................C..........................
......T........T.............................G........................
...............................................T....................C.
.T.......................................................----.C.......
-T....G.....G.GT..G............A....T...............................T.
...............................C......................................
.....................C........G......T------A.C..G.T....A...........G.
.....C.....T.C...........................T..G.........................
......................................................................
...C..G.....TT...T.-------..C............A....A.C.--------------------
------------------------...A..--...T..C...A...........................
...................A..................................................
.......................G........................................

'LDHA-SAPC-01a_BOL'  .......................T.............................C................
...............................T...............................-......
.....................................-...-.............-------........
......................................................................
................................................................AA-...
.....................--A.....A......---------------...................
.....................................................C................
..........C...........................................................
......................................................................
......................................................................
......................................................................
-T....................................................................
....................................................C.................
.....................C..........A...AAAATAAAC....C......A...........G.
......................................................................
......................................................................
...C..G.....T....T.-------...................A....--------------------
------------------------......--......................................
...................A..................................................
.......................G........................................

'LDHA-SAPC-01b_BOL'  .................A...................................C................
...............................................................-......
.....................................-...-.............-------........
......................................................................
..................................................................-...
......A...............--............---------------...................
.....................................................C................
..........C...........................................................
......................................................................
......................................................................
....T.................................................................
-T....................................................................
......................................................................
.G...................C...............T-----AA....C......A...........G.
......................................................................
......................................................................
...C..G.....T....T.-------........................--------------------
------------------------......--......................................
...................A..................................................
.......................G........................................

'LDHA-SAPC-02a_PER'  .......................T.............................C................
...............................T...............................-......
.....................................-...-.............-------........
......................................................................
................................................................AA-...
.....................--A.....A......---------------...................
.....................................................C................
..........C...........................................................
......................................................................
......................................................................
......................................................................
-T....................................................................
....................................................C.................
.....................C..........A...AAAATAAAC....C......A...........G.
......................................................................
......................................................................
...C..G.....T....T.-------...................A....--------------------
------------------------......--......................................
...................A..................................................
.......................G........................................

'LDHA-SAPC-02b_PER'  .................A...................................C................
...............................................................-......
.....................................-...-.............-------........
......................................................................
..................................................................-...
......A...............--............---------------...................
.....................................................C................
..........C...........................................................
......................................................................
......................................................................
.A..T.................................................................
-T....................................................................
......................................................................
.G...................C...............T-----AA....C......A...........G.
......................................................................
......................................................................
...C..G.....T....T.-------........................--------------------
------------------------......--......................................
...................A..................................................
.......................G........................................

'LDHA-SAPC-03a_BOL'  .......................T.............................C................
...............................T...............................-......
.....................................-...-.............-------........
......................................................................
................................................................AA-...
.....................--A.....A......---------------...................
.....................................................C................
..........C...........................................................
......................................................................
......................................................................
......................................................................
-T....................................................................
....................................................C.................
.....................C..........A...AAAATAAAC....C......A...........G.
......................................................................
......................................................................
...C..G.....T....T.-------...................A....--------------------
------------------------......--......................................
...................A..................................................
.......................G........................................

'LDHA-SAPC-03b_BOL'  .................A...................................C................
...............................................................-......
.....................................-...-.............-------........
......................................................................
..................................................................-...
......A...............--............---------------...................
.....................................................C................
..........C...........................................................
......................................................................
......................................................................
....T.................................................................
-T....................................................................
......................................................................
.G...................C...............T-----AA....C......A...........G.
......................................................................
......................................................................
...C..G.....T....T.-------........................--------------------
------------------------......--......................................
...................A..................................................
.......................G........................................

'LDHA-CX-01a_ICE'    .................A...................................C................
...............................................................-......
.....................................-...-.............-------........
......................................................................
..................................................................-...
......AT.............--A............---------------...................
.....................................................C................
..........C...........................................................
......................................................................
......................................................................
....T.................................................................
-T....................................................................
......................................................................
.G...................C...............T----AAA....C......A...........G.
......................................................................
......................................................................
...C..G.....T....T.-------........................--------------------
------------------------......--......................................
...................A..................................................
.......................G........................................

'LDHA-CX-01b_ICE'    ...................................T.................C................
...............................................................-......
....T.............................G-------.............-------........
......................................................................
..............T...................................................-...
......A..............--A............---------------...................
......................................G..............C................
..........C...........................................................
......................................................................
......................................................................
......................................................................
AT.............................A......................................
......................................................................
..................T..C...............T----AAA....C......A...........G.
.......A...T..........................................................
......................................................................
...C..G.....T....T.-------........................--------------------
------------------------......--......................................
...................A..................................................
.......................G........................................

'LDHA-CX-02a_QC'     .................A...................................C................
...............................................................-......
.....................................-...-.............-------........
......................................................................
..................................................................-...
......A...............--............---------------...................
.....................................................C................
..........C...........................................................
......................................................................
......................................................................
....T.................................................................
-TA...................................................................
......................................................................
.G...................C...............T-----AA....C......A...........G.
......................................T.................T.............
......................................................................
...C..G.....T....T.-------........................--------------------
------------------------......--......................................
...................A..................................................
.......................G........................................

'LDHA-CX-02b_QC'     .......................T..............................................
.......A.......................................................-......
....T................................-...-.............-------........
......................................................................
..........................................................C.......-...
.....................--A.....A......---------------...................
.........C...........................................C................
..........C...........................................................
......T...............................................................
......................................................................
.A....................................................................
-T.............................A......................................
......................................................................
.....................C........T..T...T-----AA....C......A...........G.
......................................................................
......................................................................
......G.....T....T.-------........................--------------------
------------------------......--......................................
...................A..................................................
.......................G........................................

'LDHA-CX-03a_MI'     .................A...................................C................
...............................................................-......
.....................................-...-.............-------........
......................................................................
..................................................................-...
......A...............--............---------------...................
.....................................................C................
..........C...........................................................
......................................................................
......................................................................
....T.................................................................
-T....................................................................
......................................................................
.G...................C...............T-----AA....C......A...........G.
......................................................................
......................................................................
...C..G.....T....T.-------........................--------------------
------------------------......--......................................
...................A..................................................
.......................G........................................

'LDHA-CX-03b_MI'     ..................................................T..C................
...............................................................-......
........C............................-...-.......AC.TG.GTTACAG........
......................................................................
..................................................................-...
......A..............--A............---------------...................
.....................................................C................
..........C...........................................................
......T...............................................................
.........................................G............................
......................................................................
-T....................................................................
......................................................................
.....................C...............T-----AA....C......A...........G.
......................................................................
......................................................................
...C..G.....T....T.ACTAATT........................--------------------
------------------------....G.--......................................
...................A..................................................
.......................G........................................

'LDHA-CX-04a_ME'     .................A...................................C................
...............................................................-......
.....................................-...-.............-------........
......................................................................
..................................................................-...
......A...............--............---------------...................
.....................................................C................
..........C...........................................................
......................................................................
......................................................................
....T.................................................................
-T....................................................................
......................................................................
.G...................C...............T-----AA....C......A...........G.
......................................................................
......................................................................
...C..G.....T....T.-------........................--------------------
------------------------......--......................................
...................A..................................................
.......................G........................................

'LDHA-CX-04b_ME'     .......................T.............................C................
...............................................................-......
.....................................-...-.............-------........
......................................................................
..................................................................-...
.....................--A............---------------...................
.........C............................................................
......................................................................
.............................................G....................G...
......................................................................
......................................................................
-T.............................A.........C..........................T.
......................................................................
.....................C.......TG......-----AAC...........A...........G.
G...T.................................................................
......................................................................
...C..G.....T....T-----ATT......G.......G.........--------------------
------------------------......--......................................
.T....................................................................
.......................G........................................

'LDHA-CX-05a_NB'     .................A...................................C................
...............................................................-......
.....................................-...-.............-------........
......................................................................
..................................................................-...
......A..............--T............---------------...................
.....................................................C................
..........C...........................................................
......................................................................
......................................................................
....T.................................................................
-T....................................................................
......................................................................
.G...................C...............T-----AA....C......A...........G.
......................................................................
......................................................................
...C..G.....T....T.-------........................--------------------
------------------------......--......................................
...................A..................................................
.......................G........................................

'LDHA-CX-05b_NB'     .......................G.............................C................
...............................................................-......
.....................................A...-............ACTTACAG........
......................................................................
..................................................................-...
.....................--A............---------------...................
.........C............................................................
......................................................................
.............................................G....................G...
......................................................................
......................................................................
-T.............................A.....A...C..........................T.
......................................................................
.....................C.......TG......-----AAC....C......A...........G.
G...T.................................................................
......................................................................
...C..G.....T....T.----ATT.T....G.......G.........TA------------------
------------------------......--......................................
.T....................................................................
.......................G........................................

'LDHA-CX-06a_NB'     .................A...................................C................
...............................................................-......
.....................................-...-.............-------........
......................................................................
..................................................................-...
......A...............--............---------------...................
.....................................................C................
..........C...........................................................
......................................................................
......................................................................
....T..................................................T..............
-T....................................................................
......................................................................
.G...................C...............T-----AA....C......A...........G.
......................................................................
......................................................................
...C..G.....T....T.-------........................--------------------
------------------------......--......................................
...................A..................................................
.......................G........................................

'LDHA-CX-06b_NB'     .......................G.............................C................
...............................................................-......
.....................................A...-............ACTTACAG........
......................................................................
..................................................................-...
.....................--A............---------------...................
.........C............................................................
......................................................................
.............................................G....................G...
......................................................................
....T..................................................T..............
-T.............................A.....A...C..........................T.
......................................................................
.....................C.......TG......-----AAC....C......A...........G.
G...T.................................................................
......................................................................
...C..G.....T....T.----ATT.T....G.......G.........TA------------------
------------------------......--......................................
.T....................................................................
.......................G........................................

'LDHA-CX-07a_IN'     ......................................................................
.......A.......................................................-......
....T................................-...-.............-------........
......................................................................
..........................................................C.......-...
....................--AA............---------------...................
.........C...........................................C................
..........C...........................................................
.........................................................C............
......................................................................
......................................................................
-T.............................A......................................
......................................................................
.....................C...........T...-----AAA....C......A...........G.
....................................................................C.
......................................................................
...C..G.....T....T.-------........................--------------------
------------------------.....C--......................................
...................A..................................................
................................................................

'LDHA-CX-07b_IN'     ......................................................................
.......A.......................................................-......
....T................................-...-.............-------........
......................................................................
..................................................................-...
......A...............--............---------------...................
.....................................................C................
..........C...........................................................
......................................................................
......................................................................
....T.................................................................
-T....................................................................
......................................................................
.G...................C...............T-----AA....C......A...........G.
.....C..............................................................C.
......................................................................
...C..G.....T....T.-------........................--------------------
------------------------.....C--......................................
...................A..................................................
................................................................

'LDHA-CX-08a_ON'     .................A...................................C................
...............................................................-......
.....................................-...-.............-------........
......................................................................
..................................................................-...
......A...............--............---------------...................
.....................................................C................
..........C...........................................................
......................................................................
......................................................................
....T.................................................................
-T....................................................................
......................................................................
.G...................C...............T-----AA....C......A...........G.
......................................................................
......................................................................
...C..G.....T....T.-------........................--------------------
------------------------......--......................................
...................A..................................................
.......................G........................................

'LDHA-CX-08b_ON'     .......................T.............................C................
...............................................................-......
.....................................-...-............ACTTACAG........
......................................................................
..................................................................-...
.....................--A............---------------...................
.........C............................................................
....G.................................................................
.............................................G....................G...
......................................................................
......................................................................
-T.............................A.........C..........................T.
......................................................................
.....................C.......TG......-----AAC....C......A...........G.
G...T.................................................................
......................................................................
...C..G.....T....T.----ATTG.....G.......G.........--------------------
------------------------......--......................................
.T..............C.....................................................
.......................G........................................

'LDHA-CX-09a_ON'     .................A...................................C................
...............................................................-......
.....................................-...-.............-------........
......................................................................
..................................................................-...
......A...............--............---------------...................
.....................................................C................
..........C...........................................................
......................................................................
......................................................................
....T.................................................................
-T....................................................................
......................................................................
.G...................C...............T-----AA....C......A...........G.
......................................................................
......................................................................
...C..G.....T....T.-------........................--------------------
------------------------......--......................................
...................A..................................................
.......................G........................................

'LDHA-CX-09b_ON'     .......................T.............................C................
...............................................................-......
.....................................-...-............ACTTACAG........
......................................................................
..................................................................-...
.....................--A............---------------...................
.........C............................................................
....G.................................................................
.............................................G....................G...
......................................................................
......................................................................
-T.............................A.........C..........................T.
......................................................................
.....................C.......TG......-----AAC....C......A...........G.
G...T.................................................................
......................................................................
...C..G.....T....T.----ATTG.....G.......G.........--------------------
------------------------......--......................................
.T..............C.....................................................
.......................G........................................

'LDHA-CX-10a_ME'     .................A...................................C................
...............................................................-......
.....................................-...-.............-------........
......................................................................
..................................................................-...
......A...............--............---------------...................
.....................................................C................
..........C...........................................................
......................................................................
......................................................................
....T.................................................................
-T....................................................................
......................................................................
.G...................C...............T-----AA....C......A...........G.
......................................................................
......................................................................
...C..G.....T....T.-------........................--------------------
------------------------......--......................................
...................A..................................................
.......................G........................................

'LDHA-CX-10b_ME'     .......................G.............................C................
...............................................................-......
.....................................A...-............ACTTACAG........
......................................................................
..................................................................-...
.....................--A............---------------...................
.........C............................................................
......................................................................
.............................................G....................G...
......................................................................
......................................................................
-T.............................A.....A...C..........................T.
......................................................................
.....................C.......TG......-----AAC....C......A...........G.
G...T.................................................................
......................................................................
...C..G.....T....T.----ATT.T....G.......G.........TA------------------
------------------------......--......................................
.T....................................................................
.......................G........................................

'LDHA-CX-11a_MI'     .................A...................................C................
...............................................................-......
.....................................-...-.............-------........
......................................................................
..................................................................-...
......A..............--T............---------------...................
.....................................................C................
..........C...........................................................
......................................................................
......................................................................
....T.................................................................
-T....................................................................
......................................................................
.G...................C...............T-----AA....C......A...........G.
......................................................................
......................................................................
...C..G.....T....T.-------........................--------------------
------------------------......--......................................
...................A..................................................
.......................G........................................

'LDHA-CX-11b_MI'     .......................T.............................C................
...............................................................-......
.....................................-...-.............-------........
......................................................................
..................................................................-...
.....................--A............---------------...................
.........C............................................................
......................................................................
.............................................G....................G...
......................................................................
......................................................................
-T.............................A.........C..........................T.
......................................................................
.....................C.......TG......-----AAC...........A...........G.
G...T.................................................................
......................................................................
...C..G.....T....T-----ATT......G.......G.........--------------------
------------------------......--......................................
.T....................................................................
.......................G........................................

'LDHA-CX-12a_NB'     .................A...................................C................
...............................................................-......
.....................................-...-.............-------........
......................................................................
..................................................................-...
......A...............--............---------------...................
.....................................................C................
..........C...........................................................
......................................................................
......................................................................
....T.................................................................
-TA...................................................................
......................................................................
.G...................C...............T-----AA....C......A...........G.
......................................T.................T.............
......................................................................
...C..G.....T....T.-------........................--------------------
------------------------......--......................................
...................A..................................................
.......................G........................................

'LDHA-CX-12b_NB'     .......................G.............................C................
...............................................................A......
.....................................-...-.............-------........
......................................................................
..................................................................-...
.....................--A............---------------...................
.........C............................................................
......................................................................
.............................................G....................G...
......................................................................
......................................................................
-T.............................A.........C..........................T.
......................................................................
.....................C.......TG......-----AAC....C......A...........G.
G...T.................................................................
......................................................................
...C..G.....T....T.----ATT......G.......G.........TA------------------
------------------------......--......................................
.T....................................................................
.......................G........................................

'LDHA-CX-13a_NT'     .................A...................................C................
...............................................................-......
.....................................-...-.............-------........
......................................................................
..................................................................-...
......A...............--............---------------...................
.....................................................C................
..........C...........................................................
......................................................................
......................................................................
....T.................................................................
-T....................................................................
......................................................................
.G...................C...............T-----AA....C......A...........G.
......................................................................
......................................................................
...C..G.....T....T.-------........................--------------------
------------------------......--......................................
...................A..................................................
.......................G........................................

'LDHA-CX-13b_NT'     .......................T..............................................
.......A.......................................................-......
....T................................-...-.............-------........
......................................................................
..........................................................C.......-...
.....................--A.....A......---------------...................
.........C...........................................C................
..........C...........................................................
......T...............................................................
......................................................................
................T.....................................................
-T.............................A......T...............................
......................................................................
.....................C...........T...TT----AA....C......A...........G.
......................................................................
...................................................................G..
......G.....T....T.-------........................--------------------
------------------------......--......................................
...................A..................................................
.......................G........................................

'LDHA-CX-14a_ON'     .................A...................................C................
...............................................................-......
.....................................-...-.............-------........
......................................................................
..................................................................-...
......A...............--............---------------...................
.....................................................C................
..........C...........................................................
......................................................................
......................................................................
....T.................................................................
-TA...................................................................
......................................................................
.G...................C...............T-----AA....C......A...........G.
......................................T.................T.............
......................................................................
...C..G.....T....T.-------........................--------------------
------------------------......--......................................
...................A..................................................
.......................G........................................

'LDHA-CX-14b_ON'     .......................G.............................C................
...............................................................A......
.....................................-...-.............-------........
......................................................................
..................................................................-...
.....................--A............---------------...................
.........C............................................................
......................................................................
.............................................G....................G...
......................................................................
......................................................................
-T.............................A.........C..........................T.
......................................................................
.....................C...........T...----AAAA....C......A...........G.
......................................................................
...................................................................G..
......G.....T....T.-------........................--------------------
------------------------......--......................................
...................A..................................................
.......................G........................................

'LDHA-CX-15a_MB'     .................A...................................C................
...............................................................-......
.....................................-...-.............-------........
......................................................................
..................................................................-...
......A...............--............---------------...................
.....................................................C................
..........C...........................................................
......................................................................
......................................................................
....T.................................................................
-T....................................................................
......................................................................
.G...................C...............T-----AA....C......A...........G.
......................................................................
......................................................................
...C..G.....T....T.-------........................--------------------
------------------------......--......................................
...................A..................................................
.......................G........................................

'LDHA-CX-15b_MB'     .......................T..............................................
.......A.......................................................-......
....T................................-...-.............-------........
......................................................................
..................................................................-...
.......T.............--A.....A......---------------..........T........
.........C............................................................
..........C...................................G.......................
......T...............................................................
......................................................................
.............T.............................................T.......T..
-T.............................A......................................
...................T..................................................
.....................C...........T...TT----AA....C......A...........G.
......................................................................
......................................................................
......G.....T....T.-------.....................T..--------------------
------------------------......--......................................
...................A..................................................
.......................G........................................

'LDHA-CX-16a_MB'     .................A...................................C................
...............................................................-......
.....................................-...-.............-------........
......................................................................
..................................................................-...
......A...............--............---------------...................
.....................................................C................
..........C...........................................................
......................................................................
......................................................................
....T.................................................................
-T............................................T.......................
......................................................................
.G...................C...............T-----AA....C......A...........G.
......................................................................
......................................................................
...C..G.....T....T.-------........................--------------------
------------------------......--......................................
...................A..................................................
.......................G........................................

'LDHA-CX-16b_MB'     .......................T..............................................
.......A.......................................................-......
....T................................-...-.............-------........
......................................................................
..................................................................-...
.......T.............--A............---------------..........T........
.........C............................................................
..........C...................................G.......................
......................................................................
......................................................................
.............T.............................................T.......T..
-T.............................A......................................
...................T..................................................
.....................C...........T...TT----AA....C......A...........G.
......................................................................
......................................................................
...C..G.....T....T.-------.....................T..--------------------
------------------------......--......................................
...................A..................................................
.......................G........................................

'LDHA-CX-17a_SK'     .................A...................................C................
...............................................................-......
.....................................-...-.............-------........
......................................................................
..................................................................-...
......A...............--............---------------...................
.....................................................C................
..........C...........................................................
......................................................................
......................................................................
....T.................................................................
-TA...................................................................
......................................................................
.G...................C...............T-----AA....C......A...........G.
......................................T.................T.............
......................................................................
...C..G.....T....T.-------........................--------------------
------------------------......--......................................
...................A..................................................
.......................G........................................

'LDHA-CX-17b_SK'     .......................T..............................................
.......A.......................................................-......
....T................................-...-.............-------........
......................................................................
..................................................................-...
.......T.............--A............---------------..........T........
.........C............................................................
..........C...................................G.......................
......................................................................
......................................................................
.............T.............................................T.......T..
-T.............................A......................................
...................T..................................................
.....................C...........T...TT----AA....C......A...........G.
......................................................................
......................................................................
...C..G.....T....T.-------.....................T..--------------------
------------------------......--......................................
...................A..................................................
.......................G........................................

'LDHA-CX-18a_SK'     .................A...................................C................
...............................................................-......
.....................................-...-.............-------........
......................................................................
..................................................................-...
......A...............--............---------------...................
.....................................................C................
..........C...........................................................
......................................................................
......................................................................
....T.................................................................
-TA...................................................................
......................................................................
.G...................C...............T-----AA....C......A...........G.
......................................T.................T.............
......................................................................
...C..G.....T....T.-------........................--------------------
------------------------......--......................................
...................A..................................................
.......................G........................................

'LDHA-CX-18b_SK'     .......................T..............................................
.......A.......................................................-......
....T................................-...-.............-------........
......................................................................
..................................................................-...
.......T.............--A............---------------..........T........
.........C............................................................
..........C...................................G.......................
......................................................................
......................................................................
.............T.............................................T.......T..
-T.............................A......................................
...................T..................................................
.....................C...........T...TT----AA....C......A...........G.
......................................................................
......................................................................
...C..G.....T....T.-------.....................T..--------------------
------------------------......--......................................
...................A..................................................
.......................G........................................

'LDHA-X-01a_MI'      .......................G.............................C................
...............................................................-......
.....................................-...-.............-------........
......................................................................
..................................................................-...
.....................--A............---------------...................
.........C............................................................
......................................................................
.............................................G....................G...
......................................................................
......................................................................
-T......................-......A.........C..........................T.
......................................................................
.....................C.......TG......-----AAC....C......A...........G.
G...T.................................................................
......................................................................
...C..G.....T....T.----ATT......G.......G.........TA------------------
------------------------......--......................................
.T....................................................................
......G................G........................................

'LDHA-X-01b_MI'      .......................T..............................................
.......A.......................................................-......
.....................................-...-.............-------........
......................................................................
..........................................................C.......-...
....................--AA............---------------...................
.........C............................................................
......................................................................
.............................................G....................G...
......................................................................
......................................................................
-T......................-......A.........C..........................T.
......................................................................
.....................C.......TG......-----AAC....C......A...........G.
G...T.................................................................
......................................................................
...C..G.....T....T.----ATT......G.......G.........TA------------------
------------------------......--......................................
.T....................................................................
......G................G........................................

'LDHA-X-02a_IL'      .......................G.............................C................
...............................................................A......
.....................................-...-.............-------........
......................................................................
..................................................................-...
.....................--A............---------------...................
.........C............................................................
......................................................................
.............................................G....................G...
......................................................................
......................................................................
-T.............................A.........C..........................T.
......................................................................
.....................C.......TG......-----AAC....C......A...........G.
G...T.................................................................
......................................................................
...C..G.....T....T.----ATT......G.......G.........TA------------------
------------------------......--......................................
.T....................................................................
.......................G........................................

'LDHA-X-02b_IL'      ......................................................................
.......A.......................................................-......
....T................................-...-.............-------........
......................................................................
..........................................................C.......-...
....................--AA............---------------.T.....T...........
.........C...........................................C................
..........C...........................................................
.............................................G....................G...
......................................................................
......................................................................
-T.............................A.........C..........................T.
......................................................................
.....................C.......TG......-----AAC....C......A...........G.
G...T.................................................................
......................................................................
...C..G.....T....T.----ATT......G.......G.........TA------------------
------------------------......--......................................
.T....................................................................
.......................G........................................

'LDHA-X-03a_WI'      .......................T.............................C................
...............................................................-......
.....................................-...-............ACTTACAG........
......................................................................
..................................................................-...
......................-A............---------------...................
.........C............................................................
..........C...........................................................
.............................................G....................G...
......................................................................
......................................................................
-T.............................A.....A...C..........................T.
......................................................................
.....................C.......TG......-----AAC....C......A...........G.
G...T.................................................................
......................................................................
...C..G.....T....T.----ATT......G.......G.........--------------------
------------------------......--......................................
.T....................................................................
.......................G........................................

'LDHA-X-03b_WI'      .......................T.............................C................
...............................................................-......
.....................................-...-............ACTTACAG........
......................................................................
..................................................................-...
.....................--A............---------------...................
.........C............................................................
....G.................................................................
.............................................G....................G...
......................................................................
......................................................................
-T.............................A.........C..........................T.
......................................................................
.....................C.......TG......-----AAC....C......A...........G.
G...T.................................................................
......................................................................
...C..G.....T....T.----ATTG.....G.......G.........--------------------
------------------------......--......................................
.T..............C.....................................................
.......................G........................................

'LDHA-X-04a_IL'      .......................T.............................C................
...............................................................-......
.....................................-...-.............-------........
......................................................................
..................................................................-...
.....................--A............---------------...................
.........C............................................................
......................................................................
.............................................G....................G...
......................................................................
......................................................................
-T.............................A.........C..........................T.
......................................................................
.....................C.......TG......-----AAC....C......A...........G.
G...T.................................................................
.......................................................T..............
...C..G.....T....T.----ATT......G.......G.........TA------------------
------------------------......--......................................
.T....................................................................
.......................G........................................

'LDHA-X-04b_IL'      .......................T.............................C................
...............................................................-......
.....................................-...-.............-------........
......................................................................
..................................................................-...
.....................--A............---------------...................
.........C...........................................C................
..........C...........................................................
.............................................G........................
......................................................................
......................................................................
-T.............................A.........C..........................T.
......................................................................
.....................C.......TG......-----AAC....C......A...........G.
G...T.................................................................
......................................................................
...C..G.....T....T-----ATT......G.......G.........TA------------------
------------------------..A...--......................................
.T....................................................................
.......................G........................................

'LDHA-X-05_ON'       .......................G...........................A.C................
...............................................................A......
.....................................-...-.............-------........
......................................................................
..................................................................-...
.....................--A............---------------...................
.........C............................................................
......................................................................
.............................................G....................G...
......................................................................
......................................................................
-T.............................A.........C..........................T.
......................................................................
.....................C.......TG......-----AAC....C......A...........G.
G...T.................................................................
......................................................................
...C..G.....T....T.----ATT......G.......G.........TA------------------
------------------------......--......................................
.T....................................................................
.......................G........................................

'LDHA-X-06a_MN'      .......................T.............................C................
...............................................................-......
.....................................-...-............ACTTACAG........
......................................................................
..................................................................-...
.....................--A............---------------...................
.........C............................................................
....G.................................................................
.............................................G....................G...
......................................................................
......................................................................
-T.............................A.........C..........................T.
......................................................................
.....................C.......TG......-----AAC....C......A...........G.
G...T.................................................................
......................................................................
...C..G.....T....T.----ATTG.....G.......G.........--------------------
------------------------......--......................................
.T..............C.....................................................
.......................G........................................

'LDHA-X-06b_MN'      .......................T.............................C................
...............................................................-...A..
.....................................-...-............ACTTACAG........
......................................................................
..........................................................C.......-...
....................--AA............---------------...................
.........C...........................................C................
..........C...........................................................
......................................................................
......................................................................
......................................................................
-T.............................A......................................
......................................................................
.....................C...........T...-----AAA....C......A...........G.
....................................................................C.
......................................................................
...C..G.....T....T.-------........................--------------------
------------------------.....C--......................................
...................A..................................................
................................................................

'LDHA-X-07_ON'       .......................T.............................C................
...............................................................-......
.....................................-...-............ACTTACAG........
......................................................................
..................................................................-...
.....................--A............---------------...................
.........C............................................................
....G.................................................................
.............................................G....................G...
......................................................................
......................................................................
-T.............................A.........C..........................T.
......................................................................
.....................C.......TG......-----AAC....C......A...........G.
G...T.................................................................
......................................................................
...C..G.....T....T.----ATTG.....G.......G.........--------------------
------------------------......--......................................
.T..............C.....................................................
.......................G........................................

'LDHA-X-08a_IL'      .......................G.............................C................
...............................................................A......
................A....................-...-......C......-------........
......................................................................
..................................................................-...
.....................--A............---------------...................
.........C............................................................
......................................................................
.............................................G....................G...
......................................................................
......................................................................
-T.............................A.........C..........................T.
......................................................................
.....................C.......TG......-----AAC....C......A...........G.
G...T.................................................................
.......................................................T..............
...C..G.....T....T.----ATT......G.......G.........TA------------------
------------------------......--......................................
.T....................................................................
.......................G........................................

'LDHA-X-08b_IL'      .......................G.............................C................
...............................................................A......
.....................................-...-.............-------........
......................................................................
..................................................................-...
G....................--A............---------------...................
.........C............................................................
......................................................................
.............................................G....................G...
......................................................................
......................................................................
-T.............................A.........C..........................T.
......................................................................
.....................C.......TG......-----AAC....C......A...........G.
G...T.................................................................
......................................................................
...C..G.....T....T.----ATT......G.......G.........--------------------
------------------------......--......................................
.T....................................................................
.......................G........................................

'LDHA-X-09_ON'       .......................T..............................................
.......A.......................................................-......
.....................................-...-.............-------........
......................................................................
..........................................................C.......-...
....................--AA............---------------...................
.........C...........................................C................
..........C...........................................................
......................................................................
......................................................................
......................................................................
-T.............................A.....A...C..........................T.
......................................................................
.....................C.......TG......-----AAC....C......A...........G.
G...T.................................................................
......................................................................
...C..G.....T....T.----ATT......G.T.....G.........--CAGCTATTTAATTTTATT
ACTATTGTTGTAAGGGTTACGCTA......--......................................
.T....................................................................
.......................G........................................

'LDHA-X-10_IN'       .......................G.............................C................
...............................................................-......
.............................T.......-...-............ACTTACAG........
......................................................................
..................................................................-...
.....................--A............---------------...................
.........C............................................................
......................................................................
.............................................G....................G...
......................................................................
......................................................................
-T.............................A.....A...C..........................T.
......................................................................
.....................C.......TG......-----AAC....C......A...........G.
G...T.................................................................
......................................................................
...C..G.....T....T.----ATT..............G.........TA------------------
------------------------..A...--......................................
.T....................................................................
.......................G........................................

'LDHA-X-11a_IN'      .......................G.............................C................
...............................................................A......
.....................................-...-.............-------........
......................................................................
..................................................................-...
.....................--A............---------------...................
.........C............................................................
......................................................................
.............................................G....................G...
......................................................................
......................................................................
-T.............................A.........C..........................T.
......................................................................
.....................C.......TG......-----AAC....C......A...........G.
G...T.................................................................
......................................................................
...C..G.....T....T-----ATT......G.......G.........TA------------------
------------------------..A...--......................................
.T....................................................................
.......................G........................................

'LDHA-X-11b_IN'      .......................T.............................C................
...............................................................-......
.....................................-...-.............-------........
......................................................................
..................................................................-...
.....................--A............---------------...................
.........C............................................................
......................................................................
.............................................G....................G...
......................................................................
......................................................................
-T.............................A.........C..........................T.
......................................................................
.....................C.......TG......-----AAC...........A...........G.
G...T.................................................................
......................................................................
...C..G.....T....T-----ATT......G.......G.........TA------------------
------------------------..A...--......................................
.T....................................................................
.......................G........................................

'LDHA-X-12a_MI'      .......................G.............................C................
...............................................................-......
.....................................A...-............ACTTACAG........
......................................................................
..................................................................-...
.....................--A............---------------...................
.........C............................................................
......................................................................
.............................................G....................G...
......................................................................
......................................................................
-T.............................A.....A...C..........................T.
......................................................................
.....................C.......TG......-----AAC....C......A...........G.
G...T.................................................................
......................................................................
...C..G.....T....T.----ATT..............G.........TA------------------
------------------------..A...--......................................
.T....................................................................
.......................G........................................

'LDHA-X-12b_MI'      .......................G.............................C................
...............................................................-......
.....................................-...-.............-------........
......................................................................
..................................................................-...
.....................--A............---------------...................
.........C............................................................
......................................................................
.............................................G....................G...
......................................................................
......................................................................
-T......................-......A.........C..........................T.
......................................................................
.....................C.......TG......-----AAC....C......A...........G.
G...T.................................................................
......................................................................
...C..G.....T....T.----ATT......G.......G.........TA------------------
------------------------......--......................................
.T....................................................................
......G................G........................................

'LDHA-X-13a_MI'      .......................T.............................C................
...............................................................-......
.....................................-...-.............-------........
......................................................................
..................................................................-...
.....................--A............---------------...................
.........C............................................................
....G.................................................................
.............................................G....................G...
......................................................................
......................................................................
-T.............................A.........C..........................T.
......................................................................
.....................C.......TG......-----AAC....C......A...........G.
G...T.................................................................
......................................................................
...C..G.....T....T.----ATTG.....G.......G.........--------------------
------------------------......--......................................
.T....................................................................
.......................G........................................

'LDHA-X-13b_MI'      .......................T..............................................
.......A.......................................................-......
.....................................-...-.............-------........
......................................................................
..........................................................C.......-...
....................--AA............---------------...................
.........C...........................................C................
..........C...........................................................
......................................................................
......................................................................
......................................................................
-T.............................A.....A...C..........................T.
......................................................................
.....................C.......TG......-----AAC....C......A...........G.
G...T.................................................................
......................................................................
...C..G.....T....T.----ATT......G.T.....G.........--CAGCTATTTAATTTTATT
ACTATTGTTGTAAGGGTTACGCTA......--......................................
.T....................................................................
.......................G........................................

'LDHA-X-14a_QC'      .......................T.............................C................
...............................................................-......
.....................................-...-.............-------........
......................................................................
..................................................................-...
.....................--A............---------------...................
.........C............................................................
..........C...........................................................
.............................................G....................G...
......................................................................
......................................................................
-T.............................A.........C..........................T.
......................................................................
.....................C.......TG......-----AAC....C......A...........G.
G...T.................................................................
......................................................................
...C..G.....T....T.----ATT......G.......G.........--------------------
------------------------......--......................................
.T....................................................................
.......................G..................C.....................

'LDHA-X-14b_QC'      .......................G.............................C................
..............................................................CA......
.....................................-...-.............-------........
......................................................................
..................................................................-...
.....................--A............---------------...................
.........C............................................................
..........C...........................................................
.............................................G....................G...
......................................................................
......................................................................
-T.............................A.........C..........................T.
......................................................................
.....................C.......TG......-----AAC....C......A...........G.
G...T.................................................................
......................................................................
...C..G.....T....T.----ATT.T....G.......G.........TA------------------
------------------------T.....--......................................
.T....................................................................
.......................G........................................

'LDHA-X-15a_QC'      .......................G.............................C................
...............................................................-......
.....................................-...-............ACTTACAG........
......................................................................
..................................................................-...
.....................--A............---------------...................
.........C............................................................
....G.................................................................
.............................................G....................G...
......................................................................
......................................................................
-T.............................A.........C..........................T.
......................................................................
.....................C...........T...-----AAA....C......A...........G.
....................................................................C.
......................................................................
...C..G.....T....T.----ATT......G.......G.........TA------------------
------------------------......--......................................
...........................................G..........................
................................................................

'LDHA-X-15b_QC'      .......................T.............................C................
...............................................................-......
.....................................-...-............ACTTACAG........
......................................................................
..................................................................-...
.....................--A............---------------...................
.........C............................................................
....G.................................................................
.............................................G....................G...
......................................................................
......................................................................
-T.............................A.........C..........................T.
......................................................................
.....................C.......TG......-----AAC....C......A...........G.
G...T.................................................................
......................................................................
...C..G.....T....T.----ATTG.....G.......G.........--------------------
------------------------......--......................................
.T..............C.....................................................
.......................G........................................

'LDHA-X-16a_MI'      .......................G.............................C................
...............................................................-......
.....................................-...-.............-------........
......................................................................
..................................................................-...
.....................--A............---------------...................
.........C............................................................
......................................................................
.............................................G....................G...
......................................................................
......................................................................
-T......................-......A.........C..........................T.
......................................................................
.....................C.......TG......-----AAC....C......A...........G.
G...T.................................................................
......................................................................
...C..G.....T....T.----ATT......G.......G.........TA------------------
------------------------......--......................................
.T....................................................................
......G................G........................................

'LDHA-X-16b_MI'      .......................T..............................................
.......A.......................................................-......
.....................................-...-.............-------........
......................................................................
..........................................................C.......-...
....................--AA............---------------...................
.........C...........................................C................
..........C...........................................................
......................................................................
......................................................................
......................................................................
-T.............................A.....A...C..........................T.
......................................................................
.....................C.......TG......-----AAC....C......A...........G.
G...T.................................................................
......................................................................
...C..G.....T....T.----ATT......G.T.....G.........--CAGCTATTTAATTTTATT
ACTATTGTTGTAAGGGTTACGCTA......--......................................
.T....................................................................
.......................G........................................

'LDHA-X-17_ON'       .......................T.............................C................
...............................................................-......
.....................................-...-.............-------........
......................................................................
..................................................................-...
.....................--A............---------------...................
.........C............................................................
....G.................................................................
.............................................G....................G...
......................................................................
......................................................................
-T.............................A.........C..........................T.
......................................................................
.....................C.......TG......-----AAC....C......A...........G.
G...T.................................................................
......................................................................
...C..G.....T....T.----ATTG.....G.......G.........--------------------
------------------------......--......................................
.T....................................................................
.......................G........................................

'LDHA-X-18a_NY'      .......................T.............................C................
...............................................................-......
.....................................-...-.............-------........
......................................................................
..................................................................-...
.....................--A............---------------...................
.........C............................................................
......................................................................
.............................................G....................G...
......................................................................
......................................................................
-T.............................A.........C..........................T.
......................................................................
.....................C.......TG......-----AAC....C......A...........G.
G...T.................................................................
......................................................................
...C..G.....T....T.----ATT......G.T.....G.........--------------------
------------------------......--......................................
.T....................................................................
.......................G........................................

'LDHA-X-18b_NY'      .......................T..............................................
.......A.......................................................-......
.....................................-...-.............-------........
......................................................................
..........................................................C.......-...
....................--AA............---------------...................
.........C...........................................C................
..........C...........................................................
......................................................................
......................................................................
......................................................................
-T.............................A.....A...C..........................T.
......................................................................
.....................C.......TG......-----AAC....C......A...........G.
G...T.................................................................
......................................................................
...C..G.....T....T.----ATT......G.T.....G.........--CAGCTATTTAATTTTATT
ACTATTGTTGTAAGGGTTACGCTA......--......................................
.T....................................................................
.......................G........................................

'LDHA-X-19a_MI'      .......................T.............................C................
...............................................................-......
.....................................-...-.............-------........
......................................................................
..................................................................-...
.....................--A............---------------...................
.........C............................................................
....G.................................................................
.............................................G....................G...
......................................................................
......................................................................
-T.............................A.........C..........................T.
......................................................................
.....................C.......TG......-----AAC....C......A...........G.
G...T.................................................................
......................................................................
...C..G.....T....T.----ATTG.....G.......G.........--------------------
------------------------......--......................................
.T....................................................................
.......................G........................................

'LDHA-X-19b_MI'      .......................T.............................C................
...............................................................-......
.....................................-...-............ACTTACAG........
......................................................................
..................................................................-...
.....................--A............---------------...................
.........C............................................................
....G.................................................................
.............................................G....................G...
......................................................................
......................................................................
-T.............................A.........C..........................T.
......................................................................
.....................C.......TG......-----AAC....C......A...........G.
G...T.................................................................
......................................................................
...C..G.....T....T.----ATTG.....G.......G.........--------------------
------------------------......--......................................
.T..............C.....................................................
.......................G........................................

'LDHA-X-20a_WI'      .......................T..............................................
.......A.......................................................-......
.....................................-...-.............-------........
......................................................................
..........................................................C.......-...
....................--AA............---------------...................
.........C...........................................C................
..........C...........................................................
......................................................................
......................................................................
......................................................................
-T.............................A.....A...C..........................T.
......................................................................
.....................C.......TG......-----AAC....C......A...........G.
G...T.................................................................
......................................................................
...C..G.....T....T.----ATT......G.T.....G.........--CAGCTATTTAATTTTATT
ACTATTGTTGTAAGGGTTACGCTA......--......................................
.T....................................................................
.......................G........................................

'LDHA-X-20b_WI'      .......................T.............................C................
...............................................................-......
.....................................-...-.............-------........
......................................................................
..................................................................-...
.....................--A............---------------...................
.........C............................................................
..........C...........................................................
.............................................G....................G...
......................................................................
......................................................................
-T.............................A.........C..........................T.
......................................................................
.....................C.......TG......-----AAC....C......A...........G.
G...T.................................................................
......................................................................
...C..G.....T....T.----ATT......G.......G.........--------------------
------------------------......--......................................
.T....................................................................
.......................G........................................

'LDHA-X-21_OR'       .......................T.............................C................
...............................................................AAT....
.....................................-...-.............-------........
......................................................................
...........A.......................C.........A.................T..-...
.....................--A............---------------...................
.........C............................................................
......................................................................
.............................................G....................G...
......................................................................
......................................................................
-T............................--.........C..........................T.
......................................................................
.....................C.......TG......-----AAC....C......A...........G.
G...T.................................................................
......................................................................
...C..G.....T....T.----ACTG.....G.......G.........--------------------
------------------------......--......................................
.T....................................................................
.......................G........................................

'LDHA-X-22_QC'       .......................T.............................C................
...............................................................-......
.....................................-...-............ACTTACAG........
......................................................................
..................................................................-...
.....................--A............---------------...................
.........C............................................................
....G.................................................................
.............................................G....................G...
......................................................................
......................................................................
-T.............................A.........C..........................T.
......................................................................
.....................C.......TG......-----AAC....C......A...........G.
G...T.................................................................
......................................................................
...C..G.....T....T.----ATTG.....G.......G.........--------------------
------------------------......--......................................
.T..............C.....................................................
.......................G........................................

'LDHA-X-23a_QC'      .......................T.............................C................
...............................................................-......
.....................................-...-............ACTTACAG........
......................................................................
..................................................................-...
.....................--A............---------------...................
.........C............................................................
....G.................................................................
.............................................G....................G...
......................................................................
......................................................................
-T.............................A.........C..........................T.
......................................................................
.....................C.......TG......-----AAC....C......A...........G.
G...T.................................................................
......................................................................
...C..G.....T....T.----ATTG.....G.......G.........--------------------
------------------------......--......................................
.T..............C.....................................................
.......................G........................................

'LDHA-X-23b_QC'      .......................G.............................C................
...............................................................-......
.....................................-...-............ACTTACAG........
......................................................................
..................................................................TT..
.....................--A............---------------...................
.........C............................................................
......................................................................
.............................................G....................G...
......................................................................
......................................................................
-T.............................A.....A...C..........................T.
......................................................................
.....................C.......TG......-----AAC....C......A...........G.
G...T.................................................................
......................................................................
...C..G.....T....T.----ATT..............G.........TA------------------
------------------------..A...--......................................
.T....................................................................
.......................G........................................

'LDHA-X-24_MI'       .......................T.............................C................
...............................................................-......
.....................................-...-............ACTTACAG........
......................................................................
..................................................................-...
.....................--A............---------------...................
.........C............................................................
....G.................................................................
.............................................G....................G...
......................................................................
......................................................................
-T.............................A.........C..........................T.
......................................................................
.....................C.......TG......-----AAC....C......A...........G.
G...T.................................................................
......................................................................
...C..G.....T....T.----ATTG.....G.......G.........--------------------
------------------------......--......................................
.T..............C.....................................................
.......................G........................................

'LDHA-X-25a_MN'      .......................G.............................C................
...............................................................-......
.....................................-...-.............-------........
......................................................................
..................................................................-...
.....................--A............---------------...................
.........C............................................................
......................................................................
.............................................G....................G...
......................................................................
......................................................................
-T....................-........A.........C..........................T.
......................................................................
.....................C.......TG......-----AAC....C......A...........G.
G...T.................................................................
......................................................................
...C..G.....T....T.----ATT......G.......G.........TA------------------
------------------------......--......................................
.T....................................................................
......G................G........................................

'LDHA-X-25b_MN'      .......................T.............................C................
...............................................................-......
.....................................-...-.............-------........
......................................................................
..................................................................-...
.....................--A............---------------...................
.........C............................................................
......................................................................
......................................................................
......................................................................
......................................................................
-T.............................A.........C..........................T.
......................................................................
.....................C.......TG......-----AAC....C......A...........G.
G...T.................................................................
......................................................................
...C..G.....T....T.----ATT.T....G.......G.........TA------------------
------------------------......--......................................
.T....................................................................
.......................G........................................

'LDHA-X-26_ME'       .......................T.............................C................
...............................................................-......
.....................................-...-............ACTTACAG........
......................................................................
..................................................................-...
.....................--A............---------------...................
.........C............................................................
....G.................................................................
.............................................G....................G...
......................................................................
......................................................................
-T.............................A.........C..........................T.
......................................................................
.....................C.......TG......-----AAC....C......A...........G.
G...T.................................................................
......................................................................
...C..G.....T....T.----ATTG.....G.......G.........--------------------
------------------------......--......................................
.T..............C.....................................................
.......................G........................................

'LDHA-X-27_NY'       .......................T..............................................
.......A.......................................................-......
.....................................-...-.............-------........
......................................................................
..........................................................C.......-...
....................--AA............---------------...................
.........C...........................................C................
..........C...........................................................
......................................................................
......................................................................
......................................................................
-T.............................A.....A...C..........................T.
......................................................................
.....................C.......TG......-----AAC....C......A...........G.
G...T.................................................................
......................................................................
...C..G.....T....T.----ATT......G.T.....G.........--CAGCTATTTAATTTTATT
ACTATTGTTGTAAGGGTTACGCTA......--......................................
.T....................................................................
.......................G........................................

'LDHA-X-28a_ON'      .......................G.............................C................
...............................................................-......
.....................................-...-.............-------........
......................................................................
..................................................................-...
.....................--A............---------------...................
.........C............................................................
....G.................................................................
.............................................G....................G...
......................................................................
......................................................................
-T.............................A.........C..........................T.
......................................................................
.....................C.......TG......-----AAC....C......A...........G.
G...T.................................................................
......................................................................
...C..G.....T....T.----ATTG.....G.......G.........--------------------
------------------------......--......................................
.T....................................................................
.......................G........................................

'LDHA-X-28b_ON'      .......................T.............................C................
...............................................................-......
.....................................-...-.............-------........
......................................................................
..................................................................-...
.....................--A............---------------...................
.........C............................................................
....G.................................................................
.............................................G....................G...
......................................................................
......................................................................
-T....................-........A.........C..........................T.
......................................................................
.....................C.......TG......-----AAC....C......A...........G.
G...T.................................................................
......................................................................
...C..G.....T....T.----ATT......G.......G.........TA------------------
------------------------......--......................................
.T....................................................................
......G................G........................................

'LDHA-X-29a_ME'      .......................T.............................C................
...............................................................-......
.....................................-...-............ACTTACAG........
......................................................................
..................................................................-...
.....................--A............---------------...................
.........C............................................................
....G.................................................................
.............................................G....................G...
......................................................................
......................................................................
-T.............................A.........C..........................T.
......................................................................
.....................C.......TG......-----AAC....C......A...........G.
G...T.................................................................
......................................................................
...C..G.....T....T.----ATTG.....G.......G.........--------------------
------------------------......--......................................
.T..............C.....................................................
.......................G........................................

'LDHA-X-29b_ME'      .......................T.............................C................
...............................................................-......
.....................................-...-.............-------........
......................................................................
..................................................................-...
.....................--A............---------------...................
.........C............................................................
....G.................................................................
.............................................G....................G...
......................................................................
......................................................................
-T.............................A.........C..........................T.
......................................................................
.....................C.......TG......-----AAC....C......A...........G.
G...T.................................................................
......................................................................
...C..G.....T....T.----ATTG.....G.......G.........--------------------
------------------------......--......................................
.T....................................................................
.......................G........................................

'LDHA-X-30a_OH'      .......................G.............................C................
...............................................................A......
.....................................-...-.............-------........
......................................................................
..................................................................-...
.....................--A............---------------...................
.........C............................................................
......................................................................
.............................................G....................G...
......................................................................
......................................................................
-T.............................A.........C..........................T.
......................................................................
.....................C.......TG......-----AAC....C......A...........G.
G...T.................................................................
......................................................................
...C..G.....T....T.----ATT......G.......G.........TA------------------
------------------------......--......................................
.T....................................................................
.......................G........................................

'LDHA-X-30b_OH'      .......................T.............................C................
...............................................................-......
.....................................-...-.............-------........
......................................................................
..................................................................-...
.....................--A............---------------...................
.........C...........................................C................
..........C...........................................................
......................................................................
......................................................................
......................................................................
-T.......................................C..........................T.
......................................................................
.....................C.......TG......-----AAC....C......A...........G.
G...T.................................................................
......................................................................
...C..G.....T....T.----ATT......G.......G.........--------------------
------------------------......--......................................
.T....................................................................
.......................G........................................

'LDHA-X-31_ON'       .......................T.............................C................
...............................................................-......
.....................................-...-............ACTTACAG........
......................................................................
..................................................................-...
......................-A............---------------...................
.........C............................................................
..........C...........................................................
.............................................G....................G...
......................................................................
......................................................................
-T.............................A.....A...C..........................T.
......................................................................
.....................C.......TG......-----AAC....C......A...........G.
G...T.................................................................
......................................................................
...C..G.....T....T.----ATT......G.......G.........--------------------
------------------------......--......................................
.T....................................................................
.......................G........................................

'LDHA-X-32a_SK'      .......................T..............................................
.......A.......................................................-......
....T................................-...-.............-------........
......................................................................
...............................................T..................-...
.....................--A............---------------...................
.........C...........................................C................
..........C...........................................................
......T...............................................................
......................................................................
...................T..................................................
-T.............................A......................................
......................................................................
.....................C...........T...------AA...........A...........G.
......................................................................
......................................................................
......G.....T....T.----ATT......G.......G.........--------------------
------------------------......--......................................
.T..G.................................................................
.......................G........................................

'LDHA-X-32b_SK'      .......................T..............................................
.......A.......................................................-......
....T.........................A......-...-.............-------........
......................................................................
..................................................................-...
.......T.............--A............---------------..........T........
.........C............................................................
..........C...................................G.......................
......................................................................
......................................................................
.............T.............................................T.......T..
-T.............................A......................................
...................T..................................................
.....................C...........T...TTT--AAA....C......A...........G.
......................................................................
......................................................................
...C..G.....T....T.-------.....................T..--------------------
------------------------......--......................................
...................A..................................................
.......................G........................................

'LDHA-X-33a_SK'      .......................T..............................................
.......A.......................................................-......
....T................................-...-.............-------........
......................................................................
..................................................................-...
.......T.............--A............---------------..........T........
.........C............................................................
..........C...................................G.......................
......................................................................
......................................................................
.............T.............................................T.......T..
-T.............................A......................................
...................T..................................................
.....................C...........T...TT----AA....C......A...........G.
......................................................................
......................................................................
...C..G.....T....T.-------.....................T..--------------------
------------------------......--......................................
...................A..................................................
.......................G........................................

'LDHA-X-33b_SK'      ......................................................................
.......A.......................................................-......
....T................................-...-.............-------........
......................................................................
[truncated: 9,755 more chars]
