# Supplementary material for: Evolutionary factors affecting Lactate dehydrogenase A and B variation in the Daphnia pulex species complex
Source: BMC Evol Biol. 2011 Jul 18;11:212. doi: 10.1186/1471-2148-11-212 (PMC3231769; doi:10.1186/1471-2148-11-212)
Supplement: Additional file 3 — LdhB nucleotide sequence alignment. A sequential alignment of LdhB sequences from members of the Daphnia pulex species complex in FastA and Nexus formats. [file 1471-2148-11-212-S3.TXT]

Additional File 3.  Sequential alignment of all LdhB nucleotide sequences from members of the Daphnia pulex species complex in FastA and Nexus format.  

>LDHB-ARE-01_OR
ATGCAGACAAAGGCCTCTGTCGACACCGTCTCCGGAACGAAGGTTACAGTTGTGGGTGTCGGACAGGTAAAACCTC-AAGAAATTGTT-ATCAGAGT------GCATTTA---ATTAA--TTATTATTTAACGATAATTTATT------------------CTGCGTTTTAAAGGTCGGCATTTCAATTGCATTTAGCATCATGACCCAGGTGAGAATTTCTGTGATGTGTGTCCTTTTGTATTTTTAAATATTTAGGTTG----TATTGTATACGTAGGGTATCGCTTCTGAAATGACATTGGTGGACGTGATGGAGGACAAACTAAAAGGAGAACTAATGGATTTGCAACACGGATTGACTTTCCTCGACAACATGAAAATAACTGCCGGTTCAGGTAATCAAATCAAA--TTCACGATGTCATACAATATCACCAATTTTTACGACGCTAAGTTCTAACCGATTTA-TTGTTACCGTTGAATTT--AGATTACGCACTATCTGCTGGATCAAAATTATGCATTGTGACGGCTGGAGCTCAAATGCGTGAAGGCGAGTCCCGATTGGACTTGGATCAGCGCAACACGGATATTCTAAAAGGCATCATTCCCAAACTTGTCCAATACAGTCCCGACACCATTCTCCTCATCGTTTCCGATCCTGTTGACTTGTTGACTTATGTGGCTTGGAAACTCAGTGGGTTGCCAAAGGAACGTGTCATCGGGTCTGGGACAAATGTAGATTCTTCTCGATTCCGTTTCCTTCTTTCCGAACGATTCGACGTTGCGCCAACTTCGATACACGGCTGGATTATTGGAGAACATGGTGACTCGAGCGGTATGTCTGAAAATATTGTAAATCC---TTTTACGTAACCCTCTAAGCTTGTTATTAACTATTTCTA--GTTCCTGTCTGGTCAGGCGTCGATGTGGCCGGTGTTCGTTTGAGGGATCTTAAGTAATATTTATTCACAACGATTAATTTTTATTTA-----CATACTTT-ATT---AACAAGTTTTAATTAACTAAATTAGTCCTGCGGCAGGCACTAGTGAAGACACGGAAAACTGGAATAGTATCCACAGACAAGTCATTCAGAGGTATGTCAATGTAGCTTTA-------CAATTCAA-GCGAGTTAAAAAA---TGCATT-AAACC-TTTTTTTTTT-----CTTAGCGCTTATGAAATAATTCGTTTGAAGGGATATCCTTCTTGGGCGATGGCTTTAAGCGTTTCTGTTCTTACCCGAGCCATTTTAAATAATACTCGAAACGTGTACGCAGTTTCAACATTTGTCGAAGTACCGTAACTTTGCTA--TATCATTGAGTTACACAGTTTTAACGACTTTAATTTT--AATTAGGGAATACATGGAGTCCAGTATCCTGTTTTTCTTTCTGTGCCGTGTGTTCTGGGTGAAAATGGGATTACTGACGTCAT--ACAACAAACTTTAACCGAGGATGAACGTACTCAGTTTCAGAAATCAGCTGCAACTTTAAACGAAGTTCAGTCAAACTTGGTGTTCTGA
>LDHB-ARE-02_OR
ATGCAGACAAAGGCCTCTGTCGACACCGTCTCCGGAACGAAAGTTACAGTTGTGGGTGTCGGACAGGTGAATCTTC-AAGAAATTGTT-ATCAGAGT------GCATTTA---ATTAA--TTATTATTTAACGATAATTTATT------------------CTGCGTTTTAAAGGTCGGCATTTCAATTGCATTTAGCATCATGACCCAGGTGAGAATTTCTGCGATGTGTGTCCTTTTGTATTTTTAAATATTTGGGTTG----TATTGTATACGTAGGGTATCGCTTCTGAAATGACATTGGTGGACGTGATGGAGGACAAACTAAAAGGAGAACTAATGGATTTGCAACACGGATTGACTTTCCTCGACAACATGAAAATAACTGCCGGTTCAGGTAATCAAATCAAA--TTCACGATGTCATACAATATCACCAATTTTTACGACGCTAAGTTCTAACCGATTTA-TTGTTACCGTTGAATTT--AGATTACGCACTATCTGCTGGATCAAAATTATGTATTGTGACGGCTGGAGCTCAAATGCGTGAAGGCGAGTCCCGATTGGACTTGGATCAGCGCAACACGGATATTCTAAAAGACATCATTCCCAAACTTGTCCAATACAGTCCCGACACCATTCTCCTCATCGTTTCCGATCCTGTTGACTTGTTGACTTATGTTGCTTGGAAACTCAGTGGGTTGCCAAAGGAACGTGTCATCGGGTCTGGGACCAATGTAGATTCTTCTCGATTCCGTTTCCTTCTTTCCGAACGATTCGACGTTGCGCCAACTTCGATACACGGCTGGATTATTGGAGAACATGGTGACTCGAGCGGTATGTCTGAAAATATTGTAAATCC---TTTTACGTAACCCTCTAAGCTTGTTATTAACTATTTCTA--GTTCCTGTCTGGTCAGGCGTCGATGTGGCCGGTGTTCGTTTGAGGGATCTTAAGTAATATTTATTCACAACGATTAATTTTTATTTA-----CATACTTT-ATT---AACAAGTTTTAATTAACTAAATTAGTCCTGCGGCAGGCACTAGTGAAGACACGGAAAACTGGAATAGTATCCACAGACAAGTCATTCAGAGGTATGTCAATGTAGCTTTA-------CAATTCAA-GCGAGTTAAAAAA---TGCATT-AAACC-TTTTTTTTTT-----CTTAGCGCTTATGAAATAATTCGTTTGAAGGGATATCCTTCTTGGGCGATGGCTTTAAGCGTTTCTGTTCTTACCCGAGCCATTTTAAATAATACTCGAAACGTGTACGCAGTTTCAACATTTGTCGAAGTACCGTAACTTTGCTA--TATCATTGAGTTACACAGTTTTAACGACTTTAATTTT--AATTAGGGAATACATGGAGTCCAGTATCCTGTTTTTCTTTCTGTGCCGTGTGTTCTGGGTGAAAATGGGATTACTGACGTCAT--ACAACAAACTTTAACCGAGGATGAACGTACTCAGTTTCAGAAATCAGCTGCAACTTTAAACGAAGTTCAGTCAAACTTGGTGTTCTGA
>LDHB-ARE-03_OR
ATGCAGACAAAGGCCTCTGTCGACACCGTCTCCGGAACGAAGGTTACAGTTGTGGGTGTCGGACAGGTAAAACCTC-AAGAAATTGTT-ATCAGAGT------GCATTTA---ATTAA--TTATTATTTAACGATAATTTATT------------------CTGCGTTTTAAAGGTCGGCATTTCAATTGCATTTAGCATCATGACCCAGGTGAGAATTTCTGTGATGTGTGTCCTTTTGTATTTTTAAATATTTAGGTTG----TATTGTATACGTAGGGTATCGCTTCTGAAATGACATTGGTGGACGTGATGGAGGACAAACTAAAAGGAGAACTAATGGATTTGCAACACGGATTGACTTTCCTCGACAACATGAAAATAACTGCCGGTTCAGGTAATCAAATCAAA--TTCACGATGTCATACAATATCACCAATTTTTACGACGCTAAGTTCTAACCGATTTA-TTGTTACCGTTGAATTT--AGATTACGCACTATCTGCTGGATCAAAATTATGCATTGTGACGGCTGGAGCTCAAATGCGTGAAGGCGAGTCCCGATTGGACTTGGATCAGCGCAACACGGATATTCTAAAAGGCATCATTCCCAAACTTGTCCAATACAGTCCCGACACCATTCTCCTCATCGTTTCCGATCCTGTTGACTTGTTGACTTATGTGGCTTGGAAACTCAGTGGGTTGCCAAAGGAACGTGTCATCGGGTCTGGGACAAATGTAGATTCTTCTCGATTCCGTTTCCTTCTTTCCGAACGATTCGACGTTGCGCCAACTTCGATACACGGCTGGATTATTGGAGAACATGGTGACTCGAGCGGTATGTCTGAAAATATTGTAAATCC---TTTTACGTAACCCTCTAAGCTTGTTATTAACTATTTCTA--GTTCCTGTCTGGTCAGGCGTCGATGTGGCCGGTGTTCGTTTGAGGGATCTTAAGTAATATTTATTCACAACGATTAATTTTTATTTA-----CATACTTT-ATT---AACAAGTTTTAATTAACTAAATTAGTCCTGCGGCAGGCACTAGTGAAGACACGGAAAACTGGAATAGTATCCACAGACAAGTCATTCAGAGGTATGTCAATGTAGCTTTA-------CAATTCAA-GCGAGTTAAAAAA---TGCATT-AAACC-TTTTTTTTTT-----CTTAGCGCTTATGAAATAATTCGTTTGAAGGGATATCCTTCTTGGGCGATGGCTTTAAGCGTTTCTGTTCTTACCCGAGCCATTTTAAATAATACTCGAAACGTGTACGCAGTTTCAACATTTGTCGAAGTACCGTAACTTTGCTA--TATCATTGAGTTACACAGTTTTAACGACTTTAATTTT--AATTAGGGAATACATGGAGTCCAGTATCCTGTTTTTCTTTCTGTGCCGTGTGTTCTGGGTGAAAATGGGATTACTGACGTCAT--ACAACAAACTTTAACCGAGGATGAACGTACTCAGTTTCAGAAATCAGCTGCAACTTTAAACGAAGTTCAGTCAAACTTGGTGTTCTGA
>LDHB-EPC-01_CZR
ATGCAGACAAAGGCCTCTGTCGACACCGTCTCCGGAACCAAGGTTACAGTTGTGGGTGTCGGACAGGTAAAACCTT-AAGAAATTGTT-ATCAGAGT------GCATTTATTTATTTA-TTTATTATGTTACGATCATTTATT------------------CTGCGTTTTAAAGGTCGGCATTTCAATTGCATTTAGCATCATGACCCAGGTGAGAA-TACTGCGATTTGTGTCCTTTGGTATTTTCAAATATTTGGGTTG----TATTGTATACGTAGGGTATCGCTTCTGAAATGACGTTGGTGGACGTGATGGAGGACAAACTAAAAGGAGAACTAATGGATTTGCAACACGGATTGACTTTCCTCGACAATATGAAAATAACTGCCGGTTCAGGTAATCAAATCAAA--TTCACGATTTCATACAATATCACCAATTTTTACGACGTTAAGTTCTAACCGATAAAGTTGTTACCGTTGAGTTT--AGATTACGCACTATCTGCTGGATCAAAATTATGTATTGTGACGGCTGGAGCTCAAATGCGTGAAGGCGAGTCCCGATTGGACTTGGATCAGCGCAACACGAATATTTTAAAAGACATCATTCCCAAACTTGTCCAATACAGTCCCGACACCATTCTCCTCATCGTTTCCGATCCTGTTGACTTGTTGACTTATGTTGCTTGGAAACTCAGTGGGTTGCCAAAGGAACGTGTCATCGGGTCTGGGACCAATGTAGATTCTTCTCGATTCCGTTTCCTTCTTTCTGAACGATTTGACGTTGCGCCAACTTCGATACACGGCTGGATTATTGGAGAACATGGTGACTCGAGCGGTATGTCTGAAAATATTGTAAATCC---TTTTACGTAACCCTCTAAGCTTGTTATTAACTATTTCTATAGTTCCTGTCTGGTCAGGCGTCGATGTGGCCGGTGTTCGCTTGAGGGATCTTAAGTAATTTTTATTCACAAGGATACATTTTTATGTATTGTACATATTTT-ATT---AACAAGTTTTAATTAACTAAATTAGTCCTGCGGCAGGCACTAGTGAAGACACGGAAAACTGGAATAGTATCCACAAACAAGTCATTCAGAGGTATGTCAATGTAGCTTTA-------TAATTCTA-GCGAGTTAAAAAA---TGCATT-AAACC-TTTTTTTTTT-----CTTAGCGCTTATGAAATAATTCGTTTGAAGGGATATCCTTCTTGGGCGATGGCTTTAAGCGTTTCTGTTCTTACCCGAGCCATTTTAAATAATACTCGAAACGTGTACGCAGTTTCAACATTTGTCGAAGTACCGTAACTTTGCTA--TATCATTGAGTTACACAGTTTTAACGACTTTGATTTTTTAATTAGGGAATACATGGAGTCCAGTATCCTGTTTTTCTTTCTGTTCCGTGTGTTCTAGGTGAAAATGGGATTACTGACGTCAT--ACAACAAACTTTAACCGAGGATGAGCTTACTCAGTTTCAGAAATCAGCTGCAACTTTAAACGAAGTTCAGTCAAACTTGGTGTTCTGA
>LDHB-EPC-02_SPA
ATGCAGACAAAGGCCTCTGTCGACACCGTCTCCGGAACCAAGGTTACAGTTGTGGGTGTCGGACAGGTAAAACCTT-AAGAAATTGTT-ATCAGAGT------GCATTTATTTATTTA-TTTATTATGTTACGATCATTTATT------------------CTGCGTTTTAAAGGTCGGCATTTCAATTGCATTTAGCATCATGACCCAGGTGAGAA-TACTGCGATTTGTGTCCTTTGGTATTTTCAAATATTTGGGTTG----TATTGTATACGTAGGGTATCGCTTCTGAAATGACGTTGGTGGACGTGATGGAGGACAAACTAAAAGGAGAACTAATGGATTTGCAACACGGATTGACTTTCCTCGACAATATGAAAATAACTGCCGGTTCAGGTAATCAAATCAAA--TTCACGATTTCATACAATATCACCAATTTTTACGACGTTAAGTTCTAACCGATAAAGTTGTTACCGTTGAGTTT--AGATTACGCACTATCTGCTGGATCAAAATTATGTATTGTGACGGCTGGAGCTCAAATGCGTGAAGGCGAGTCCCGATTGGACTTGGATCAGCGCAACACGAATATTTTAAAAGACATCATTCCCAAACTTGTCCAATACAGTCCCGACACCATTCTCCTCATCGTTTCCGATCCTGTTGACTTGTTGACTTATGTTGCTTGGAAACTCAGTGGGTTGCCAAAGGAACGTGTCATCGGGTCTGGGACCAATGTAGATTCTTCTCGATTCCGTTTCCTTCTTTCTGAACGATTTGACGTTGCGCCAACTTCGATACACGGCTGGATTATTGGAGAACATGGTGACTCGAGCGGTATGTCTGAAAATATTGTAAATCC---TTTTACGTAACCCTCTAAGCTTGTTATTAACTATTTCTATAGTTCCTGTCTGGTCAGGCGTCGATGTGGCCGGTGTTCGCTTGAGGGATCTTAAGTAATTTTTATTCACAAGGATACATTTTTATGTATTGTACATATTTT-ATT---AACAAGTTTTAATTAACTAAATTAGTCCTGCGGCAGGCACTAGTGAAGACACGGAAAACTGGAATAGTATCCACAAACAAGTCATTCAGAGGTATGTCAATGTAGCTTTA-------TAATTCTA-GCGAGTTAAAAAA---TGCATT-AAACC-TTTTTTTTTT-----CTTAGCGCTTATGAAATAATTCGTTTGAAGGGATATCCTTCTTGGGCGATGGCTTTAAGCGTTTCTGTTCTTACCCGAGCCATTTTAAATAATACTCGAAACGTGTACGCAGTTTCAACATTTGTCGAAGTACCGTAACTTTGCTA--TATCATTGAGTTACACAGTTTTAACGACTTTGATTTTTTAATTAGGGAATACATGGAGTCCAGTATCCTGTTTTTCTTTCTGTTCCGTGTGTTCTAGGTGAAAATGGGATAACTGACGTCAT--ACAACAAACTTTAACCGAGGATGAGCGTACTCAGTTTCAGAAATCAGCTGCAACTTTAAACGAAGTTCAGTCAAACTTGGTGTTCTGA
>LDHB-EPC-03_CZR
ATGCAGACAAAGGCCTCTGTCGACACCGTCTCCGGAACCAAGGTTACAGTTGTGGGTGTCGGACAGGTAAAACCTT-AAGAAATTGTT-ATCAGAGT------GCATTTATTTATTTA-TTTATTATGTTACGATCATTTATT------------------CTGCGTTTTAAAGGTCGGCATTTCAATTGCATTTAGCATCATGACCCAGGTGAGAA-TACTGCGATTTGTGTCCTTTGGTATTTTCAAATATTTGGGTTG----TATTGTATACGTAGGGTATCGCTTCTGAAATGACGTTGGTGGACGTGATGGAGGACAAACTAAAAGGAGAACTAATGGATTTGCAACACGGATTGACTTTCCTCGACAATATGAAAATAACTGCCGGTTCAGGTAATCAAATCAAA--TTCACGATTTCATACAATATCACCAATTTTTACGACGTTAAGTTCTAACCGATAAAGTTGTTACCGTTTACTTT--AGATTACGCACTATCTGCTGGATCAAAATTATGTATTGTGACGGCTGGAGCTCAAATGCGTGAAGGCGAGTCCCGATTGGACTTGGATCAGCGCAACACGAATATTTTAAAAGACATAATTCCCAAACTTGTCCAATACAGTCCCGACACCATTCTCCTCATCGTTTCCGATCCTGTTGACTTGTTGACTTATGTTGCTTGGAAACTCAGTGGGTTGCCAAAGGAACGTGTCATCGGGTCTGGGACCAATGTAGATTCTTCTCGATTCCGTTTCCTTCTTTCTGAACGATTTGACGTTGCGCCAACTTCGATACACGGCTGGATTATTGGAGAACATGGTGACTCGAGCGGTATGTCTGAAAATATTGTAAATCC---TTTTACGTAACCCTCTAAGCTTGTTATTAACTATTTCTATAGTTCCTGTCTGGTCAGGCGTCGATGTGGCCGGTGTTCGCTTGAGGGATCTTAAGTAATTTTTATTCACAACGATACATTTTTTTATATTGTACATATTTT-ATT---AACAAGTTTTAATTAACTTAATTAGTCCTGCGGCAGGCACTAGTGAAGACACGGAAAACTGGAATAGTATCCACAGACAAGTCATTCAGAGGTATGTCAATGTAGCTTTA-------TAATTCTA-GCGAGTTAAAAAA---TGCATT-AAACC-TTTTTTTTTT-----CTTAGCGCTTATGAAATAATTCGTTTGAAGGGATATCCTTCTTGGGCGATGGCTTTAAGCGTTTCTGTTCTTACCCGAGCCATTTTAAATAATACTCGAAACGTGTACGCAGTTTCAACATTTGTCGAAGTACCGTAACTTTGCTA--TATCATTGAGTTACACAGTTTTAACGACTTTGATTTTTTAATTAGGGAATACATGGAGTCCAGTATCCTGTTTTTCTTTCTGTTCCGTGTGTTCTAGGTGAAAATGGGATTACTGACGTCAT--ACAACAAACTTTAACCGAGGATGAGCTTACTCAGTTTCAGAAATCAGCTGCAACTTTAAACGAAGTTCAGTCAAACTTGGTGTTCTGA
>LDHB-EPX_CZR
ATGCAGACAAAGGCCTCTGTCGACACCGTCTCCGGAACCAAGGTTACAGTTGTGGGTGTCGGACAGGTAAAACCTT-AAGAAATTGTT-ATCAGAATCAGAGTGCATTTATTTAATAAA-TTATTATGTTGCGATAATTTATT------------------CTGCGTTTTAAAGGTTGGCATTTCAATTGCATTTAGCATCATGACCCAGGTGAGAA-TACTGCGATTTGTGTCCTTTCGTATTTTTAAATATTTGGGTTG----TATTGTATACGTAGGGTATCGCTTCTGAAATGACGTTGGTGGACGTGATGGAGGACAAACTAAAAGGAGAACTAATGGATTTGCAACACGGATTGACTTTCCTCGACAACATGAAAATAACTGCCGGTTCAGGTAATCAAATCAAA--TTCACGATTTCATACAATATCACAAATTTTTACGCCGTTAAGTTCTAACCGATAAAGTTGTTACCGTTGAGTTT--AGATTACGCACTATCTGCTGGATCAAAATTATGTATTGTGACGGCTGGAGCTCAAATGCGTGAAGGCGAGTCCCGATTGGACTTGGATCAGCGCAACACGAATATTTTAAAAGACATCATTCCCAAACTTGTCCAATACAGTCCCGACACCATTCTCCTCATCGTTTCCGATCCTGTTGACTTGTTGACTTATGTTGCTTGGAAACTCAGTGGGTTGCCAAAGGAACGTGTCATCGGGTCTGGGACCAATGTAGATTCTTCTCGATTTCGTTTCCTTCTTTCTGAACGATTTGACGTTGCGCCAACTTCGATACACGGCTGGATTATTGGAGAACATGGTGACTCGAGCGGTATGTCTGAAAATATTGTAAATCC---TTTTACGTAACCCTCTAAGCTTGTTATTAACTATTTCTATAGTTCCTGTCTGGTCAGGCGTCGATGTGGCCGGTGTCCGCTTGAGGGATCTTAAGTAATATTTATTCACAACGATACATTTTTATATATTGTACATATTTT-ATT---AACAAGTTTTAATTAACTAAATTAGTCCTGCGGCAGGCACTAGTGAAGACACGGAAAACTGGAATAGTATCCACAGACAAGTCATTCAGAGGTATGTCAATGTAGCTTTA-------TAATTCTA-GCGATTTAAAAAA---TTCATC-AAACC-TTTTTTTTT------CTTAGCGCTTATGAAATAATTCGTTTGAAGGGATATCCTTCTTGGGCGATGGCTTTAAGCGTTTCTGTTCTTACCCGAGCCATTTTAAACAATACTCGAAACGTGTACGCAGTTTCAACATTTGTCGAAGTACCGTAACTTTGCTA--TATCATTGAGTTACACAGTTTTAACGACTTTGATTTTTTAATTAGGGAATACATGGAGTCCAGTATCCTGTTTTTCTTTCTGTGCCGTGTGTTCTGGGTGAAAATGGGATTACTGACGTCAT--ACAACAAACTTTAACCGAGGATGAGCGTACTCAGTTTCAGAAATCAGCTGCAACTTTAAACGAAGTTCAGTCAAACTTGGTGTTCTGA
>LDHB-C-01a_ON
ATGCAGACAAAGGCCTCTGTCGACACCGTCTCCGGAACCAAGGTTACAGTTGTGGGTGTCGGACAGGT-AAACCTT-AAGAAATTGTT-ATCAGAGT------GCATTTATTTAGTAAA-TTATTATGTTGCGATAATTTATT------------------CTGCGTTTTAAAGGTTGGCATGTCAATTGCATTTAGCATCATGACCCAGGTGAGAA-TACTGTGATTTGTGTCCTTTTGTATTTTTAAATATTTGGGTTG----TATTGTATACGTAGGGTATCGCTTCTGAAATGACGTTGGTGGACGTGATGGAGGACAAACTAAAAGGAGAACTGATGGATTTGCAACACGGATTGACTTTCCTCGACAACATGAAAATAACTGCCGGTTCAGGTAATCAA-TCCAAA-TTCACGATTTCATACAATATCACCAATTTTTACGACGTTAAGTTCTAACCGATAAAGTTGTTACCGTTGAGTTT--AGATTATGCACTATCTGCTGGATCAAAATTATGTATTGTGACGGCTGGAGCTCAAATGCGTGAAGGCGAGTCCCGATTGGACTTGGATCAGCGCAACACGAATATTTTAAAAGACATCATTCCCAAACTTGTCCAATACAGTCCCGACACCATTCTCCTCATCGTTTCCGATCCTGTTGACTTGTTGACTTATGTTGCTTGGAAACTCAGTGGGTTGCCAAAGGAACGTGTCATCGGGTCTGGGACCAATGTAGATTCTTCTCGATTCCGTTTCCTTCTTTCTGAACGATTTGACGTTGCGCCAACTTCGATACACGGCTGGATTATTGGAGAACATGGTGACTCGAGCGGTATGTCTGAAAATATTGTAAATC----TTTTACGTAACCCTCTAAGCTTGTTATTAACTATTTCTATAGTTCCTGTCTGGTCAGGCGTCGATGTGGCCGGTGTTCGCTTGAGGGATCTTAAGTAATATTTATTCACAACGATACATTTTTATATATTGTACATATTTT-ATT---AACAAGTTTTAATTAACTAAATTAGTCCTGCGGTAGGCACTAGTGAAGACACGGAAAACTGGAATAGTATCCACAGACAAGTCATTCAGAGGTATGTCAATGTAGCTTTA-------TAATTATAAGCGAGTTAAAAAA---TGCATTT-AACC-TGTTTTTTTTTT---CTTAGCGCTTATGAAATAATTCGTTTGAAGGGATATCCTTCTTGGGCGATGGCTTTAAGCGTTTCTGTTCTTACTCGAGCCATTTTAAATAATACTCGAAACGTGTACGCAGTTTCAACATTTGTCGAAGTACCGTAACTTTGCTA--TATCATTGAGTTACACAGTTTTAACGACTTTGATTTTTTAATTAGGGAATACATGGAGTCCAGTATCCTGTTTTTCTTTCTGTGCCGTGTGTTCTAGGTGAAAATGGGATTACTGACGTCAT--ACAACAAACTTTAACCGAGGATGAGCGTACTCAGTTTCAGAAATCAGCTGCAACTTTAAACGAAGTTCAGTCAAACTTGGTGTTCTGA
>LDHB-C-01b_ON
ATGCAGACAAAGGCCTCTGTCGACACCGTCTCCGGAACCAAGGTTACAGTTGTGGGTGTCGGACAGGTAAAACCTT-AAGAAATTGTT-ATCAGAGT------GCATTTATTTATTAA-TTTATTATGTTACGATAATTTATT------------------CTGCGTTTTAAAGGTTGGCATTTCAATTGCATTTAGCATCATGACCCAGGTGAGAA-TACTGCGATTTGTGTCCTTTGGTATTTTTAATTATTTGGGTTG----TATTGTATACGTAGGGTATCGCTTCTGAAATGACGTTGGTGGACGTGATGGAGGACAAACTAAAAGGAGAACTGATGGATTTGCAACACGGATTGACTTTCCTCGACAACATGAAAATAACTGCCGGTTCAGGTAATCAAATCAAA--TTCACGATTTCATACAATATCACCAATTTTTACGACGTTAAGTTCTAACCGATAAAGTTGTTACCGTTGAGTTT--AGATTATGCACTATCTGCTGGATCAAAATTATGTATTGTGACGGCTGGAGCTCAAATGCGTGAAGGCGAGTCCCGATTGGACTTGGATCAGCGCAACACGAATATTTTAAAAGACATCATTCCCAAACTTGTCCAATACAGTCCCGACACCATTCTCCTCATCGTTTCCGATCCTGTTGACTTGTTGACTTATGTTGCTTGGAAACTCAGTGGGTTGCCAAAGGAACGTGTCATCGGGTCTGGGACCAATGTAGATTCTTCTCGATTCCGTTTCCTTCTTTCTGAACGATTTGACGTTGCGCCAACTTCGATACACGGCTGGATTATTGGAGAACATGGTGACTCGAGCGGTATGTCTGAAAATATTGTAAATC----TTTTACGTAACCCTCTAAGCTTGTTATTAACTATTTCTATAGTTCCTGTCTGGTCAGGCGTCGATGTGGCCGGTGTTCGCTTGAGGGATCTTAAGTAATATTTATTCACAACGATACATTTTTATATATTGTACATATTTT-ATT---AACAAGTTTTAATTAACTTAATTAGTCCTGCGGCAGGCACTAGTGAAGACACGGAAAACTGGAATAGTATCCACAGACAAGTCATTCAGAGGTATGTCAATGTAGCTTTA-------TAATTATAAGCGAGTTAAAAAA---TGCATTT-AACC-TTTTTTTTTTT----CTTAGCGCTTATGAAATAATTCGTTTGAAGGGATATCCTTCTTGGGCGATGGCTTTAAGCGTTTCTGTTCTTACCCGAGCCATTTTAAATAATACTCGAAACGTGTACGCAGTTTCAACATTTGTCGAAGTACCGTAACTTTGCTA--TATCATTGAGTTACACAGTTTTAACGACTTTGATTTTTTAATTAGGGAATACATGGAGTCCAGTATCCTGTTTTTCTTTCTGTGCCGTGTGTTCTAGGTGAAAATGGGATTACTGACGTCAT--ACAACAAACTTTAACCGAGGATGAGCGTACTCAGTTTCAGAAATCAGCTGCAACTTTAAACGAAGTTCAGTCAAACTTGGTGTTCTGA
>LDHB-C-02a_ME
ATGCAGACAAAGGCCTCTGTCGACACCGTCTCCGGAACCAAGGTTACAGTTGTGGGTGTCGGACAGGT-AAACCTT-AAGAAATTGTT-ATCAGAGT------GCATTTATTTAGTAAA-TTATTATGTTGCGATAATTTATT------------------CTGCGTTTTAAAGGTTGGCATGTCAATTGCATTTAGCATCATGACCCAGGTGAGAA-TACTGTGATTTGTGTCCTTTTGTATTTTTAAATATTTGGGTTG----TATTGTATACGTAGGGTATCGCTTCTGAAATGACGTTGGTGGACGTGATGGAGGACAAACTAAAAGGAGAACTGATGGATTTGCAACACGGATTGACTTTCCTCGACAACATGAAAATAACTGCCGGTTCAGGTAATCAATCCAAA--TTCACGATTTCATACAATATCACCAATTTTTACGACGTTAAGTTCTAACCGATAAAGTTGTTACCGTTGAGTTT--AGATTATGCACTATCTGCTGGATCAAAATTATGTATTGTGACGGCTGGAGCTCAAATGCGTGAAGGCGAGTCCCGATTGGACTTGGATCAGCGCAACACGAATATTTTAAAAGACATCATTCCCAAACTTGTCCAATACAGTCCCGACACCATTCTCCTCATCGTTTCCGATCCTGTTGACTTGTTGACTTATGTTGCTTGGAAACTCAGTGGGTTGCCAAAGGAACGTGTCATCGGGTCTGGGACCAATGTAGATTCTTCTCGATTCCGTTTCCTTCTTTCTGAACGATTTGACGTTGCGCCAACTTCGATACACGGCTGGATTATTGGAGAACATGGTGACTCGAGCGGTATGTCTGAAAATATTGTAAATC----TTTTACGTAACCCTCTAAGCTTGTTATTAACTATTTCTATAGTTCCTGTCTGGTCAGGCGTCGATGTGGCCGGTGTTCGCTTGAGGGATCTTAAGTAATATTTATTCACAACGATACATTTTTATATATTGTACATATTTT-ATT---AACAAGTTTTAATTAACTAAATTAGTCCTGCGGTAGGCACTAGTGAAGACACGGAAAACTGGAATAGTATCCACAGACAAGTCATTCAGAGGTATGTCAATGTAGCTTTA-------TAATTATAAGCGAGTTAAAAAA---TGCATTT-AACC-TGTTTTTTTTTT---CTTAGCGCTTATGAAATAATTCGTTTGAAGGGATATCCTTCTTGGGCGATGGCTTTAAGCGTTTCTGTTCTTACTCGAGCCATTTTAAATAATACTCGAAACGTGTACGCAGTTTCAACATTTGTCGAAGTACCGTAACTTTGCTA--TATCATTGAGTTACACAGTTTTAACGACTTTGATTTTTTAATTAGGGAATACATGGAGTCCAGTATCCTGTTTTTCTTTCTGTGCCGTGTGTTCTAGGTGAAAATGGGATTACTGACGTCAT--ACAACAAACTTTAACCGAGGATGAGCGTACTCAGTTTCAGAAATCAGCTGCAACTTTAAACGAAGTTCAGTCAAACTTGGTGTTCTGA
>LDHB-C-02b_ME
ATGCAGACAAAGGCCTCTGTCGACACCGTCTCCGGAACCAAGGTTACAGTTGTGGGTGTCGGACAGGT-AAACCTT-AAGAAATTGTT-ATCAGAGT------GCATTTATTTAGTAAA-TTATTATGTTGCGATAATTTATT------------------CTGCGTTTTAAAGGTTGGCATGTCAATTGCATTTAGCATCATGACCCAGGTGAGAA-TACTGTGATTTGTGTCCTTTTGTATTTTTAAATATTTGGGTTG----TATTGTATACGTAGGGTATCGCTTCTGAAATGACGTTGGTGGACGTGATGGAGGACAAACTAAAAGGAGAACTGATGGATTTGCAACACGGATTGACTTTCCTCGACAACATGAAAATAACTGCCGGTTCAGGTAATCAAATCAAA--TTCACGATTTCATACAATATCACCAATTTTTACGACGTTAAGTTCTAACCGATAAAGTTGTTACCGTTGAGTTT--AGATTATGCACTATCTGCTGGATCAAAATTATGTATTGTGACGGCTGGAGCTCAAATGCGTGAAGGCGAGTCCCGATTGGACTTGGATCAACGCAACACGAATATTTTAAAAGACATCATTCCCAAACTTGTCCAATACAGTCCCGACACCATTCTCCTCATCGTTTCCGATCCTGTTGACTTGTTGACTTATGTTGCTTGGAAACTCAGTGGGTTGCCAAAGGAACGTGTCATCGGGTCTGGGACCAATGTAGATTCTTCTCGATTCCGTTTCCTTCTTTCTGAACGATTTGACGTTGCGCCAACTTCGATACACGGCTGGATTATTGGAGAACATGGTGACTCGAGCGGTATGTCTGAAAATATTGTAAATC----TTTTACGTAACCCTCTAAGCTTGTTATTAACTATTTCTATAGTTCCTGTCTGGTCAGGCGTCGATGTGGCCGGTGTTCGCTTGAGGGATCTTAAGTAATATTTATTCACAACGATACATTTTTATATATTGTACATATTTT-ATT---AACAAGTTTTAATTAACTAAATTAGTCCTGCGGTAGGCACTAGTGAAGACACGGAAAACTGGAATAGTATCCACAGACAAGTCATTCAGAGGTATGTCAATGTAGCTTTA-------TAATTATAAGCGAGTTAAAAAA---TGCATTT-AACC-TGTTTTTTTTTT---CTTAGCGCTTATGAAATAATTCGTTTGAAGGGATATCCTTCTTGGGCGATGGCTTTAAGCGTTTCTGTTCTTACTCGAGCCATTTTAAATAATACTCGAAACGTGTACGCAGTTTCAACATTTGTCGAAGTACCGTAACTTTGCTA--TATCATTGAGTTACACAGTTTTAACGACTTTGATTTTTTAATTAGGGAATACATGGAGTCCAGTATCCTGTTTTTCTTTCTGTGCCGTGTGTTCTAGGTGAAAATGGGATTACTGACGTCAT--ACAACAAACTTTAACCGAGGATGAGCGTACTCAGTTTCAGAAATCAGCTGCAACTTTAAACGAAGTTCAGTCAAACTTGGTGTTCTGA
>LDHB-C-03a_MI
ATGCAGACAAAGGCCTCTGTCGACACCGTCTCCGGAACCAAGGTTACAGTTGTGGGTGTCGGACAGGT-AAACCTT-AAGAAATTGTT-ATCAGAGT------GCATTTATTTAGTAAA-TTATTATGTTGCGATAATTTATT------------------CTGCGTTTTAAAGGTTGGCATGTCAATTGCATTTAGCATCATGACCCAGGTGAGAA-TACTGTGATTTGTGTCCTTTTGTATTTTTAAATATTTGGGTTG----TATTGTATACGTAGGGTATCGCTTCTGAAATGACGTTGGTGGACGTGATGGAGGACAAACTAAAAGGAGAACTGATGGATTTGCAACACGGATTGACTTTCCTCGACAACATGAAAATAACTGCCGGTTCAGGTAATCAATCCAAA--TTCACGATTTCATACAATATCACCAATTTTTACGACGTTAAGTTCTAACCGATAAAGTTGTTACCGTTGAGTTT--AGATTATGCACTATCTGCTGGATCAAAATTATGTATTGTGACGGCTGGAGCTCAAATGCGTAAAGGCGAGTCCCGATTGGACTTGGATCAGCGCAACACGAATATTTTAAAAGACATCATTCCCAAACTTGTCCAATACAGTCCCGACACCATTCTCCTCATCGTTTCCGATCCTGTTGACTTGTTGACTTATGTTGCTTGGAAACTCAGTGGGTTGCCAAAGGAACGTGTCATCGGGTCTGGGACCAATGTAGATTCTTCTCGATTCCGTTTCCTTCTTTCTGAACGATTTGACGTTGCGCCAACTTCGATACACGGCTGGATTATTGGAGAACATGGTGACTCGAGCGGTATGTCTGAAAATATTGTAAATC----TTTTACGTAACCCTCTAAGCTTGTTATTAACTATTTCTATAGTTCCTGTCTGGTCAGGCGTCGATGTGGCCGGTGTTCGCTTGAGGGATCTTAAGTAATATTTATTCACAACGATACATTTTTATATATTGTACATATTTT-ATT---AACAAGTTTTAATTAACTAAATTAGTCCTGCGGTAGGCACTAGTGAAGACACGGAAAACTGGAATAGTATCCACAGACAAGTCATTCAGAGGTATGTCAATGTAGCTTTA-------TAATTATAAGCGAGTTAAAAAA---TGCATTT-AACC-TGTTTTTTTTT----CTTAGCGCTTATGAAATAATTCGTTTGAAGGGATATCCTTCTTGGGCGATGGCTTTAAGCGTTTCTGTTCTTACTCGAGCCATTTTAAATAATACTCGAAACGTGTACGCAGTTTCAACATTTGTCGAAGTACCGTAACTTTGCTA--TATCATTGAGTTACACAGTTTTAACGACTTTGATTTTTTAATTAGGGAATACATGGAGTCCAGTATCCTGTTTTTCTTTCTGTGCCGTGTGTTCTAGGTGAAAATGGGATTACTGACGTCAT--ACAACAAACTTTAACCGAGGATGAGCGTACTCAGTTTCAGAAATCAGCTGCAACTTTAAACGAAGTTCAGTCAAACTTGGTGTTCTGA
>LDHB-C-03b_MI
ATGCAGACAAAGGCCTCTGTCGACACCGTCTCCGGAACCAAGGTTACAGTTGTGGGTGTCGGACAGGT-AAACCTT-AAGAAATTGTT-ATCAGAGT------GCATTTATTTAGTAAA-TTATTATGTTGCGATAATTTATT------------------CTGCGTTTTAAAGGTTGGCATGTCAATTGCATTTAGCATCATGACCCAGGTGAGAA-TACTGTGATTTGTGTCCTTTTGTATTTTTAAATATTTGGGTTG----TATTGTATACGTAGGGTATCGCTTCTGAAATGACGTTGGTGGACGTGATGGAGGACAAACTAAAAGGAGAACTGATGGATTTGCAACACGGATTGACTTTCCTCGACAACATGAAAATAACTGCCGGTTCAGGTAATCAATCCAAA--TTCACGATTTCATACAATATCACCAATTTTTACGACGTTAAGTTCTAACCGATAAAGTTGTTACCGTTGAGTTT--AGATTATGCACTATCTGCTGGATCAAAATTATGTATTGTGACGGCTGGAGCTCAAATGCGTGAAGGCGAGTCCCGATTGGACTTGGATCAGCGCAACACGAATATTTTAAAAGACATCATTCCCAAACTTGTCCAATACAGTCCCGACACCATTCTCCTCATCGTTTCCGATCCTGTTGACTTGTTGACTTATGTTGCTTGGAAACTCAGTGGGTTGCCAAAGGAACGTGTCATCGGGTCTGGGACCAATGTAGATTCTTCTCGATTCCGTTTCCTTCTTTCTGAACGATTTGACGTTGCGCCAACTTCGATACACGGCTGGATTATTGGAGAACATGGTGACTCGAGCGGTATGTCTGAAAATATTGTAAATC----TTTTACGTAACCCTCTAAGCTTGTTATTAACTATTTCTATAGTTCCTGTCTGGTCAGGCGTCGATGTGGCCGGTGTTCGCTTGAGGGATCTTAAGTAATATTTATTCACAACGATACATTTTTATATATTGTACATATTTT-ATT---AACAAGTTTTAATTAACTAAATTAGTCCTGCGGTAGGCACTAGTGAAGACACGGAAAACTGGAATAGTATCCACAGACAAGTCATTCAGAGGTATGTCAATGTAGCTTTA-------TAATTATAAGCGAGTTAAAAAA---TGCATTT-AACC-TGTTTTTTTTTT---CTTAGCGCTTATGAAATAATTCGTTTGAAGGGATATCCTTCTTGGGCGATGGCTTTAAGCGTTTCTGTTCTTACTCGAGCCATTTTAAATAATACTCGAAACGTGTACGCAGTTTCAACATTTGTCGAAGTACCGTAACTTTGCTA--TATCATTGAGTTACACAGTTTTAACGACTTTGATTTTTTAATTAGGGAATACATGGAGTCCAGTATCCTGTTTTTCTTTCTGTGCCGTGTGTTCTAGGTGAAAATGGGATTACTGACGTCAT--ACAACAAACTTTAACCGAGGATGAGCGTACTCAGTTTCAGAAATCAGCTGCAACTTTAAACGAAGTTCAGTCAAACTTGGTGTTCTGA
>LDHB-C-04a_PA
ATGCAGACAAAGGCCTCTGTCGACACCGTCTCCGGAACCAAGGTTACAGTTGTGGGTGTCGGACAGGT-AAACCTT-AAGAAATTGTT-ATCAGAGT------GCATTTATTTAGTAAA-TTATTATGTTGCGATAATTTATT------------------CTGCGTTTTAAAGGTTGGCATGTCAATTGCATTTAGCATCATGACCCAGGTGAGAA-TACTGTGATTTGTGTCCTTTTGTATTTTTAAATATTTGGGTTG----TATTGTATACGTAGGGTATCGCTTCTGAAATGACGTTGGTGGACGTGATGGAGGACAAACTAAAAGGAGAACTGATGGATTTGCAACACGGATTGACTTTCCTCGACAACATGAAAATAACTGCCGGTTCAGGTAATCAATCCAAA--TTCACGATTTCATACAATATCACCAATTTTTACGACGTTAAGTTCTAACCGATAAAGTTGTTACCGTTGAGTTT--AGATTATGCACTATCTGCTGGATCAAAATTATGTATTGTGACGGCTGGAGCTCAAATGCGTGAAGGCGAGTCCCGATTGGACTTGGATCAGCGCAACACGAATATTTTAAAAGACATCATTCCCAAACTTGTCCAATACAGTCCCGACACCATTCTCCTCATCGTTTCCGATCCTGTTGACTTGTTGACTTATGTTGCTTGGAAACTCAGTGGGTTGCCAAAGGAACGTGTCATCGGGTCTGGGACCAATGTAGATTCTTCTCGATTCCGTTTCCTTCTTTCTGAACGATTTGACGTTGCGCCAACTTCGATACACGGCTGGATTATTGGAGAACAGGGTGACTCGAGCGGTATGTCTGAAAATATTGTAAATC----TTTTACGTAACCCTCTAAGCTTGTTATTAACTATTTCTATAGTTCCTGTCTGGTCAGGCGTCGATGTGGCCGGTGTTCGCTTGAGGGATCTTAAGTAATATTTATTCACAACGATACATTTTTATATATTGTACATATTTT-ATT---AACAAGTTTTAATTAACTAAATTAGTCCTGCGGTAGGCACTAGTGAAGACACGGAAAACTGGAATAGTATCCACAGACAAGTCATTCAGAGGTATGTCAATGTAGCTTTA-------TAATTATAAGCGAGTTAAAAAA---TGCATTT-AACC-TGTTTTTTTTTT---CTTAGCGCTTATGAAATAATTCGTTTGAAGGGATATCCTTCTTGGGCGATGGCTTTAAGCGTTTCTGTTCTTACTCGAGCCATTTTAAATAATACTCGAAACGTGTACGCAGTTTCAACATTTGTCGAAGTACCGTAACTTTGCTA--TATCATTGAGTTACACAGTTTTAACGACTTTGATTTTTTAATTAGGGAATACATGGAGTCCAGTATCCTGTTTTTCTTTCTGTGCCGTGTGTTCTAGGTGAAAATGGGATTACTGACGTCAT--ACAACAAACTTTAACCGAGGATGAGCGTACTCAGTTTCAGAAATCAGCTGCAACTTTAAACGAAGTTCAGTCAAACTTGGTGTTCTGA
>LDHB-C-04b_PA
ATGCAGACAAAGGCCTCTGTCGACACCGTCTCCGGAACCAAGGTTACAGTTGTGGGTGTCGGACAGGTAAAACCTT-AAGAAATTGTT-ATCAGAGT------GCATTTATTTATTAA-TTTATTATGTTACGATAATTTATT------------------CTGCGTTTTAAAGGTTGGCATTTCAATTGCATTTAGCATCATGACCCAGGTGAGAA-TACTGCGATTTGTGTCCTTTGGTATTTTTAATTATTTGGGTTG----TATTGTATACGTAGGGTATCGCTTCTGAAATGACGTTGGTGGACGTGATGGAGGACAAACTAAAAGGAGAACTGATGGATTTGCAACACGGATTGACTTTCCTCGACAACATGAAAATAACTGCCGGTTCAGGTAATCAAATCAAA--TTCACGATTTCATACAATATCACCAATTTTTACGACGTTAAGTTCTAACCGATAAAGTTGTTACCGTTGAGTTT--AGATTATGCACTATCTGCTGGATCAAAATTATGTATTGTGACGGCTGGAGCTCAAATGCGTGAAGGCGAGTCCCGATTGGACTTGGATCAGCGCAACACGAATATTTTAAAAGACATCATTCCCAAACTTGTCCAATACAGTCCCGACACCATTCTCCTCATCGTTTCCGATCCTGTTGACTTGTTGACTTATGTTGCTTGGAAACTCAGTGGGTTGCCAAAGGAACGTGTCATCGGGTCTGGGACCAATGTAGATTCTTCTCGATTCCGTTTCCTTCTTTCTGAACGATTTGACGTTGCGCCAACTTCGATACACGGCTGGATTATTGGAGAACAGGGTGACTCGAGCGGTATGTCTGAAAATATTGTAAATC----TTTTACGTAACCCTCTAAGCTTGTTATTAACTATTTCTATAGTTCCTGTCTGGTCAGGCGTCGATGTGGCCGGTGTTCGCTTGAGGGATCTTAAGTAATATTTATTCACAACGATACATTTTTATATATTGTACATATTTT-ATT---AACAAGTTTTAATTAACTTAATTAGTCCTGCGGCAGGCACTAGTGAAGACACGGAAAACTGGAATAGTATCCACAGACAAGTCATTCAGAGGTATGTCAATGTAGCTTTA-------TAATTATAAGCGAGTTAAAAAA---TGCATTT-AACC-TTTTTTTTTTT----CTTAGCGCTTATGAAATAATTCGTTTGAAGGGATATCCTTCTTGGGCGATGGCTTTAAGCGTTTCTGTTCTTACCCGAGCCATTTTAAATAATACTCGAAACGTGTACGCAGTTTCAACATTTGTCGAAGTACCGTAACTTTGCTA--TATCATTGAGTTACACAGTTTTAACGACTTTGATTTTTTAATTAGGGAATACATGGAGTCCAGTATCCTGTTTTTCTTTCTGTGCCGTGTGTTCTAGGTGAAAATGGGATTACTGACGTCAT--ACAACAAACTTTAACCGAGGATGAGCGTACTCAGTTTCAGAAATCAGCTGCAACTTTAAACGAAGTTCAGTCAAACTTGGTGTTCTGA
>LDHB-C-05a_SK
ATGCAGACAAAGGCCTCTGTCGACACCGTCTCCGGAACCAAGGTTACAGTTGTGGGTGTCGGACAGGTAAAACCTT-AAGAAATTGTT-ATCAGAGT------GCATTTATTTATTAA-TTTATTATGTTACGATAATTTATT------------------CTGCGTTTTAAAGGTTGGCATTTCAATTGCATTTAGCATCATGACCCAGGTGAGAA-TACTGCGATTTGTGTCCTTTGGTATTTTTAATTATTTGGGTTG----TATTGTATACGTAGGGTATCGCTTCTGAAATGACGTTGGTGGACGTGATGGAGGACAAACTAAAAGGAGAACTGATGGATTTGCAACACGGATTGACTTTCCTCGACAACATGAAAATAACTGCCGGTTCAGGTAATCAAATCAAA--TTCACGATTTCATACAATATCACCAATTTTTACGACGTTAAGTTCTAACTGATAAAGTCGTTACCGTTGAGTTT--AGATTATGCACTATCTGCTGGATCAAAATTATGTATTGTGACGGCTGGAGCTCAAATGCGTGAAGGCGAGTCCCGATTGGACTTGGATCAGCGCAACACGAATATTTTAAAAGACATCATTCCCAAACTTGTCCAATACAGTCCCGACACCATTCTCCTCATCGTTTCCGATCCTGTTGACTTGTTGACTTATGTTGCTTGGAAACTCAGTGGGTTGCCAAAGGAACGTGTCATCGGGTCTGGGACCAATGTAGATTCTTCTCGATTCCGTTTCCTTCTTTCTGAACGATTTGACGTTGCGCCAACTTCGATACACGGCTGGATTATTGGAGAACATGGTGACTCGAGCGGTATGTCTGAAAATATTGTAAATC----TTTTACGTAACCCTCTAAGCTTGTTATTAACTATTTCTATAGTTCCTGTCTGGTCAGGCGTCGATGTGGCCGGTGTTCGCTTGAGGGATCTTAAGTAATATTTATTCACAACGATACATTTTTATATATTGTACATATTTT-ATT---AACAAGTTTTAATTAACTTAATTAGTCCTGCGGCAGGCACTAGTGAAGACACGGAAAACTGGAATAGTATCCACAGACAAGTCATTCAGAGGTATGTCAATGTAGCTTTA-------TAATTATAAGCGAGTTAAAAAA---TGCATTT-AACC-TTTTTTTTTTTT---CTTAGCGCTTATGAAATAATTCGTTTGAAGGGATATCCTTCTTGGGCGATGGCTTTAAGCGTTTCTGTTCCTACCCGAGCCATTTTAAATAATACTCGAAACGTGTACGCAGTTTCAACATTTGTCGAAGTACCGTAACTTTGCTA--TATCATTGAGTTACACAGTTTTAACGACTTTGATTTTTTAATTAGGGAATACATGGAGTCCAGTATCCTGTTTTTCTTTCTGTGCCGTGTGTTCTAGGTGAAAATGGGATTACTGACGTCAT--ACAACAAACTTTAACCGAGGATGAGCGTACTCAGTTTCAGAAATCAGCTGCAACTTTAAACGAAGTTCAGTCAAACTTGGTGTTCTGA
>LDHB-C-05b_SK
ATGCAGACAAAGGCCTCTGTCGACACCGTCTCCGGAACCAAGGTTACAGTTGTGGGTGTCGGACAGGTAAAACCTT-AAGAAATTGTT-ATCAGAGC------GCATTTATTTATTAA-TTTATTATGTTACGATAATTTATT------------------CTGTGTTTTAAAGGTTGGCATTTCAATTGCATTTAGCATCATGACCCAGGTGAGAA-TACTGCGATTTGTGTCCTTTGGTATTTTTAATTATTTGGGTTG----TATTGTATACGTAGGGTATCGCTTCTGAAATGACGTTGGTGGACGTGATGGAGGACAAACTAAAAGGAGAACTGATGGATTTGCAACACGGATTGACTTTCCTCGACAACATGAAAATAACTGCCGGTTCAGGTAATCAAATCAAA--TTCACGATTTCATACAATATCACCAATTTTTACGACGTTAAGTTCTAACCGATAAAGTTGTTACCGTTGAGTTT--AGATTATGCACTATCTGCTGGATCAAAATTATGTATTATGACGGCTGGAGCTCAAATGCGTGAAGGCGAGTCCCGATTGGACTTGGATCAGCGCAACACGAATATTTTAAAAGACATCATTCCCAAACTTGTCCAATACAGTCCCGACACCATTCTCCTCATCGTTTCCGATCCTGTTGACTTGTTGACTTATGTTGCTTGGAAACTCAGTGGGTTGCCAAAGGAACGTGTCATCGGGTCTGGGACCAATGTAGATTCTTCTCGATTCCGTTTCCTTCTTTCTGAACGATTTGACGTTGCGCCAACTTCGATACACGGCTGGATTATTGGAGAACATGGTGACTCGAGCGGTGTGTCTGAAAATATTGTAAATC----TTTTACGTAACCCTCTAAGCTTGTTATTAACTATTTCTATAGTTCCTGTCTGGTCAGGCGTCGATGTGGCCGGTGTTCGCTTGAGGGATCTTAAGTAATATTTATTCACAACGATACATTTTTATATATTGTACATATTTT-ATT---AACAAGTTTTAATTAACTAAATTAGTCCTGCGGCAGGCACTAGTGAAGACACGGAAAACTGGAATAGTATCCACAGACAAGTCATTCAGAGGTATGTCAATGTAGCTTTA-------TAATTATAAGCGAGTTAAAAAA---TGCATTT-AACC-TTTTTTTTTTT----CTTAGCGCTTATGAAATAATTCGTTTGAAGGGATATCCTTCTTGGGCGATGGCTTTAAGCGTTTCTGTTCTTACCCGAGCCATTTTAAATAATACTCGAAACGTGTACGCAGTTTCAACATTTGTCGAAGTACCGTAACTTTGCTA--TATCATTGAGTTACACAGTTTTAACGACTTTGATTTTTTAATTAGGGAATACATGGAGCCCAGTATCCTGTTTTTCTTTCTGTGCCGTGTGTTCTAGGTGAAAATGGGATTACTGACGTCAT--ACAACAAACTTTAACCAAGGATGAGCGTACTCAGTTTCAGAAATCAGCTGCAACTTTAAACGAAGTTCAGTCAAACTTGGTGTTCTGA
>LDHB-C-06a_WY
ATGCAGACAAAGGCCTCTGTCGACACCGTCTCCGGAACCAAGGTTACAGTTGTGGGTGTCGGACAGGT-AAACCTT-AAGAAATTGTT-ATCAGAGT------GCATTTATTTAGTAAA-TTATTATGTTGCGATAATTTATT------------------CTGCGTTTTAAAGGTTGGCATGTCAATTGCATTTAGCATCATGACCCAGGTGAGAA-TACTGTGATTTGTGTCCTTTTGTATTTTTAAATATTTGGGTTG----TATTGTATACGTAGGGTATCGCTTCTGAAATGACGTTGGTGGACGTGATGGAGGACAAACTAAAAGGAGAACTGATGGATTTGCAACACGGATTGACTTTCCTCGACAACATGAAAATAACTGCCGGTTCAGGTAATCAAATCAAA--TTCACGATTTCATACAATATCACCAATTTTTACGACGTTAAGTTCTAACCGATAAAGTTGTTACCGTTGAGTTT--AGATTATGCACTATCTGCTGGATCAAAATTATGTATTGTGACGGCTGGAGCTCAAATGCGTGAAGGCGAGTCCCGATTGGACTTGGATCAGCGCAACACGAATATTTTAAAAGACATCATTCCCAAACTTGTCCAATACAGTCCCGACACCATTCTCCTCATCGTTTCCGATCCTGTTGACTTGTTGACTTATGTTGCTTGGAAACTCAGTGGGTTGCCAAAGGAACGTGTCATCGGGTCTGGGACCAATGTAGATTCTTCTCGATTCCGTTTCCTTCTTTCTGAACGATTTGACGTTGCGCCAACTTCGATACACGGCTGGATTATTGGAGAACATGGTGACTCGAGCGGTATGTCTGAAAATATTGTAAATC----TTTTACGTAACCCTCTAAGCTTGTTATTAACTATTTCTATAGTTCCTGTCTGGTCAGGCGTCGATGTGGCCGGTGTTCGCTTGAGGGATCTTAAGTAATATTTATTCACAACGATACATTTTTATATATTGTACATATTTT-ATT---AACAAGTTTTAATTAACTAAATTAGTCCTGCGGTAGGCACTAGTGAAGACACGGAAAACTGGAATAGTATCCACAGACAAGTCATTCAGAGGTATGTCAATGTAGCTTTA-------TAATTATAAGCGAGTTAAAAAA---TGCATTT-AACC-TGTTTTTTTTTT---CTTAGCGCTTATGAAATAATTCGTTTGAAGGGATATCCTTCTTGGGCGATGGCTTTAAGCGTTTCTGTTCTTACTCGAGCCATTTTAAATAATACTCGAAACGTGTACGCAGTTTCAACATTTGTCGAAGTACCGTAACTTTGCTA--TATCATTGAGTTACACAGTTTTAACGACTTTGATTTTTTAATTAGGGAATACATGGAGTCCAGTATCCTGTTTTTCTTTCTGTGCCGTGTGTTCTAGGTGAAAATGGGATTACTGACGTCAT--ACAACAAACTTTAACCGAGGATGAGCGTACTCAGTTTCAGAAATCAGCTGCAACTTTAAACGAAGTTCAGTCAAACTTGGTGTTCTGA
>LDHB-C-06b_WY
ATGCAGACAAAGGCCTCTGTCGACACCGTCTCCGGAACCAAGGTTACAGTTGTGGGTGTCGGACAGGT-AAACCTT-AAGAAATTGTT-ATCAGAGT------GCATTTATTTAGTAAA-TTATTATGTTGCGATAATTTATT------------------CTGCGTTTTAAAGGTTGGCATGTCAATTGCATTTAGCATCATGACCCAGGTGAGAA-TACTGTGATTTGTGTCCTTTTGTATTTTTAAATATTTGGGTTG----TATTGTATACGTAGGGTATCGCTTCTGAAATGACGTTGGTGGACGTGATGGAGGACAAACTAAAAGGAGAACTGATGGATTTGCAACACGGATTGACTTTCCTCGACAACATGAAAATAACTGCCGGTTCAGGTAATCAATCCAAA--TTCACGATTTCATACAATATCACCAATTTTTACGACGTTAAGTTCTAACCGATAAAGTTGTTACCGTTGAGTTT--AGATTATGCACTATCTGCTGGATCAAAATTATGTATTGTGACGGCTGGAGCTCAAATGCGTGAAGGCGAGTCCCGATTGGACTTGGATCAGCGCAACACGAATATTTTAAAAGACATCATTCCCAAACTTGTCCAATACAGTCCCGACACCATTCTCCTCATCGTTTCCGATCCTGTTGACTTGTTGACTTATGTTGCTTGGAAACTCAGTGGGTTGCCAAAGGAACGTGTCATCGGGTCTGGGACCAATGTAGATTCTTCTCGATTCCGTTTCCTTCTTTCTGAACGATTTGACGTTGCGCCAACTTCGATACACGGCTGGATTATTGGAGAACATGGTGACTCGAGCGGTATGTCTGAAAATATTGTAAATC----TTTTACGTAACCCTCTAAGCTTGTTATTAACTATTTCTATAGTTCCTGTCTGGTCAGGCGTCGATGTGGCCGGTGTTCGCTTGAGGGATCTTAAGTAATATTTATTCACAACGATACATTTTTATATATTGTACATATTTT-ATT---AACAAGTTTTAATTAACTAAATTAGTCCTGCGGTAGGCACTAGTGAAGACACGGAAAACTGGAATAGTATCCACAGACAAGTCATTCAGAGGTATGTCAATGTAGCTTTA-------TAATTATAAGCGAGTTAAAAAA---TGCATTT-AACC-TGTTTTTTTTTT---CTTAGCGCTTATGAAATAATTCGTTTGAAGGGATATCCTTCTTGGGCGATGGCTTTAAGCGTTTCTGTTCTTACTCGAGCCATTTTAAATAATACTCGAAACGTGTACGCAGTTTCAACATTTGTCGAAGTACCGTAACTTTGCTA--TATCATTGAGTTACACAGTTTTAACGACTTTGATTTTTTAATTAGGGAATACATGGAGTCCAGTATCCTGTTTTTCTTTCTGTGCCGTGTGTTCTAGGTGAAAATGGGATTACTGACGTCAT--ACAACAAACTTTAACCGAGGATGAGCGTACTCAGTTTCAGAAATCAGCTGCAACTTTAAACGAAGTTCAGTCAAACTTGGTGTTCTGA
>LDHB-C-07a_IL
ATGCAGACAAAGGCCTCTGTCGACACCGTCTCCGGAACCAAGGTTACAGTTGTGGGTGTCGGACAGGTAAAACCTT-AAGAAATTGTT-ATCAGAGT------GCATTTATTTATTAA-TTTATTATGTTACGATAATTTATT------------------CTGTGTTTTAAAGGTTGGCATTTCAATTGCATTTAGCATCATGACCCAGGTGAGAA-TACTGCGATTTGTGTCCTTTGGTATTTTTAATTATTTGGGTTG----TATTGTATACGTAGGGTATCGCTTCTGAAATGACGTTGGTGGACGTGATGGAGGACAAACTAAAAGGAGAACTGATGGATTTGCAACACGGATTGACTTTCCTCGACAACATGAAAATAACTGCCGGTTCAGGTAATCAAATCAAA--TTCACGATTTCATACAATATCACCAATTTTTACGACGTTAAGTTCTAACCGATAAAGTTGTTACCGTTGAGTTT--AGATTATGCACTATCTGCTGGATCAAAATTATGTATTGTGACGGCTGGAGCTCAAATGCGTGAAGGCGAGTCCCGATTGGACTTGGATCAGCGCAACACGAATATTTTAAAAGACATCATTCCCAAACTTGTCCAATACAGTCCCGACACCATTCTCCTCATCGTTTCCGATCCTGTTGACTTGTTGACTTATGTTGCTTGGAAACTCAGTGGGTTGCCAAAGGAACGTGTCATCGGGTCTGGGACCAATGTAGATTCTTCTCGATTCCGTTTCCTTCTTTCTGAACGATTTGACGTTGCGCCAACTTCGATACACGGCTGGATTATTGGAGAACATGGTGACTCGAGCGGTATGTCTGAAAATATTGTAAATC----TTTTACGTAACCCTCTAAGCTTGTTATTAACTATTTCTATAGTTCCTGTCTGGTCAGGCGTCGATGTGGCCGGTGTTCGCTTGAGGGATCTTAAGTAATATTTATTCACAACGATACATTTTTATATATTGTACATATTTT-ATT---AACAAGTTTTAATTAACTTAATTAGTCCTGCGGCAGGCACTAGTGAAGACACGGAAAACTGGAATAGTATCCACAGACAAGTCATTCAGAGGTATGTCAATGTAGCTTTA-------TAATTATAAGCGAGTTAAAAAATGCTGCATTT-AACC-TTTTTTTTTTTT---CTTAGCGCTTATGAAATAATTCGTTTGAAGGGATATCCTTCTTGGGCGATGGCTTTAAGCGTTTCTGTTCTTACCCGAGCCATTTTAAATAATACTCGAAACGTGTACGCAGTTTCAACATTTGTCGAAGTACCGTAACTTTGCTA--TATCATTGAGTTACACAGTTTTAACGACTTTAATTTTTTAATTAGGGAATACATGGAGTCCAGTATCCTGTTTTTCTTTCTGTGCCGTGTGTTCTAGGTGAAAATGGGATTACTGACGTCAT--ACAACAAACTTTAACCGAGGATGAGCGTACTCAGTTTCAGAAATCAGCTGCAACTTTAAACGAAGTTCAGTCAAACTTGGTGTTCTGA
>LDHB-C-07b_IL
ATGCAGACAAAGGCCTCTGTCGACACCGTCTCCGGAACCAAGGTTACAGTTGTGGGTGTCGGACAGGTAAAACCTT-AAGAAATTGTT-ATCAGAGT------GCATTTATTTATTAA-TTTATTATGTTACGATAATTTATT------------------CTGTGTTTTAAAGGTTGGCATTTCAATTGCATTTAGCATCATGACCCAGGTGAGAA-TACTGCGATTTGTGTCCTTTGGTATTTTTAATTATTTGGGTTG----TATTGTATACGTAGGGTATCGCTTCTGAAATGACGTTGGTGGACGTGATGGAGGACAAACTAAAAGGAGAACTGATGGATTTGCAACACGGATTGACTTTCCTCGACAACATGAAAATAACTGCCGGTTCAGGTAATCAAATCAAA--TTCACGATTTCATACAATATCACCAATTTTTACGACGTTAAGTTCTAACCGATAAAGTTGTTACCGTTGAGTTT--AGATTATGCACTATCTGCTGGATCAAAATTATGTATTGTGACGGCTGGAGCTCAAATGCGTGAAGGCGAGTCCCGATTGGACTTGGATCAGCGCAACACGAATATTTTAAAAGACATCATTCCCAAACTTGTCCAATACAGTCCCGACACCATTCTCCTCATCGTTTCCGATCCTGTTGACTTGTTGACTTATGTGGCTTGGAAACTCAGTGGGTTGCCAAAGGAACGTGTCATCGGGTCTGGGACCAATGTAGATTCTTCTCGATTCCGTTTCCTTCTTTCTGAACGATTTGACGTTGCGCCAACTTCGATACACGGCTGGATTATTGGAGAACATGGTGACTCGAGCGGTATGTCTGAAAATATTGTAAATC----TTTTACGTAACCCTCTAAGCTTGTTATTAACTATTTCTATAGTTCCTGTCTGGTCAGGCGTCGATGTGGCCGGTGTTCGCTTGAGGGATCTTAAGTAATATTTATTCACAACGATACATTTTTATATATTGTACATATTTT-ATT---AACAAGTTTTAATTAACTTAATTAGTCCTGCGGCAGGTACTAGTGAAGACACGGAAAACTGGAATAGTATCCACAGACAAGTCATTCAGAGGTATGTCAATGTAGCTTTA-------TAATTATAAGCGAGTTAAAAAA---TGCATTT-AACC-TTTTCTTTTTT----CTTAGCGCTTATGAAATAATTCGTTTGAAGGGATATCCTTCTTGGGCGATGGCTTTAAGCGTTTCTGTTCTTACCCGAGCCATTTTAAATAATACTCGAAACGTGTACGCAGTTTCAACATTTGTCGAAGTACCGTAACTTTGCTA--TATCATTGAGTTACACAGTTTTAACGACTTTGATTTTTTAATTAGGGAATACATGGAGTCCAGTATCCTGTTTTTCTTTCTGTGCCGTGTGTTCTAGGTGAAAATGGGATTACTGACGTCAT--ACAACAAACTTTAACCGAGGATGAGCGTACTCAGTTTCAGAAATCAGCTGCAACTTTAAACGAAGTTCAGTCAAACTTGGTGTTCTGA
>LDHB-C-08a_ID
ATGCAGACAAAGGCCTCTGTCGACACCGTCTCCGGAACCAAGGTTACAGTTGTGGGTGTCGGACAGGTAAAACCTT-AAGAAATTGTT-ATCAGAGT------GCATTTATTTATTAA-TTTATTATGTTACGATAATTTATT------------------CTGCGTTTTAAAGGTTGGCATTTCAATTGCATTTAGCATCATGACCCAGGTGAGAA-TACTGCGATTTGTGTCCTTTGGTATTTTTAATTATTTGGGTTG----TATTGTATACGTAGGGTATCGCTTCTGAAATGACGTTGGTGGACGTGATGGAGGACAAACTAAAAGGAGAACTGATGGATTTTCAACACGGATTGACTTTCCTCGACAACATGAAAATAACTGCCGGTTCAGGTAATCAAATCAAA--TTCACGATTTCATACAATATCACCAATTTTTACGACGTTAAGTTCTAACCGATAAAGTTGTTACCGTTGAGTTT--AGATTATGCACTATCTGCTGGATCAAAATTATGTATTGTGACGGCTGGAGCTCAAATGCGTGAAGGCGAGTCCCGATTGGACTTGGATCAGCGCAACACGAATATTTTAAAAGACATCATTCCCAAACTTGTCCAATACAGTCCCGACACCATTCTCCTCATCGTTTCCGATCCTGTTGACTTGTTGACTTATGTTGCTTGGAAACTCAGTGGGTTGCCAAAGGAACGTGTCATCGGGTCTGGGACCAATGTAGATTCTTCTCGATTCCGTTTCCTTCTTTCTGAACGATTTGACGTTGCGCCAACTTCGATACACGGCTGGATTATTGGAGAACATGGTGACTCGAGCGGTATGTCTGAAAATATTGTAAATC----TTTTACGTAACCCTCTAAGCTTGTTATTAACTATTTCTATAGTTCCTGTCTGGTCAGGCGTCGATGTGGCCGGTGTTCGCTTGAGGGATCTTAAGTAATATTTATTCACAACGATACATTTTTATATATTGTACATATTTT-ATT---AACAAGTTTTAATTAACTTAATTAGTACTGCGGCAGGCACTAGTGAAGACACGGAAAACTGGAATAGTATCCACAGACAAGTCATTCAGAGGTATGTCAATGTAGCTTTA-------TAATTATAAGCGAGTTAAAAAA---TGCATTT-AACC-TTTTTTTTTTT----CTTAGCGCTTATGAAATAATTCGTTTGAAGGGATATCCTTCTTGGGCGATGGCTTTAAGCGTTTCTGTTCTTACCCGAGCCATTTTAAATAATACTCGAAACGTGTACGCAGTTTCAACATTTGTCGAAGTACCGTAACTTTGCTA--TATCATTGAGTTACACAGTTTTAACGACTTTGATTTTTTAATTAGGGAATACATGGAGTCCAGTATCCTGTTTTTCTTTCTGTGCCGTGTGTTCTAGGTGAAAATGGGATTACTGACGTCAT--ACAACAAACTTTAACCGAGGATGAGCGTACTCAGTTTCAGAAATCAGCTGCAACTTTAAACGAAGTTCAGTCAAACTTGGTGTTCTGA
>LDHB-C-08b_ID
ATGCAGACAAAGGCCTCTGTCGACACCGTCTCCGGAACCAAGGTTACAGTTGTGGGTGTCGGACAGGTAAAACCTT-AAGAAATTGTT-ATCAGAGT------GCATTTATTTATTAA-TTTATTATGTTACGATAATTTATT------------------CTGTGTTTTAAAGGTTGGCATTTCAATTGCATTTAGCATCATGACCCAGGTGAGAA-TACTGCGATTTGTGTCCTTTGGTATTTTTAATTATTTGGGTTG----TATTGTATACGTAGGGTATCGCTTCTGAAATGACGTTGGTGGACGTGATGGAGGACAAACTAAAAGGAGAACTGATGGATTTTCAACACGGATTGACTTTCCTCGACAACATGAAAATAACTGCCGGTTCAGGTAATCAAATCAAA--TTCACGATTTCATACAATATCACCAATTTTTACGACGTTAAGTTCTAACCGATAAAGTTGTTACCGTTGAGTTT--AGATTATGCACTATCTGCTGGATCAAAATTATGTATTGTGACGGCTGGAGCTCAAATGCGTGAAGGCGAGTCCCGATTGGACTTGGATCAGCGCAACACGAATATTTTAAAAGACATCATTCCCAAACTTGTCCAATACAGTCCCGACACCATTCTCCTCATCGTTTCCGATCCTGTTGACTTGTTGACTTATGTTGCTTGGAAACTCAGTGGGTTGCCAAAGGAACGTGTCATCGGGTCTGGGACCAATGTAGATTCTTCTCGATTCCGTTTCCTTCTTTCTGAACGATTTGACGTTGCGCCAACTTCGATACACGGCTGGATTATTGGAGAACATGGTGACTCGAGCGGTATGTCTGAAAATATTGTAAATC----TTTTACGTAACCCTCTAAGCTTGTTATTAACTATTTCTATAGTTCCTGTCTGGTCAGGCGTCGATGTGGCCGGTGTTCGCTTGAGGGATCTTAAGTAATATTTATTCACAACGATACATTTTTATATATTGTACATATTTT-ATT---AACAAGTTTTAATTAACTTAATTAGTCCTGCGGCAGGCACTAGTGAAGACACGGAAAACTGGAATAGTATCCACAGACAAGTCATTCAGAGGTATGTCAATGTAGCTTTA-------TAATTATAAGCGAGTTAAAAAATGCTGCATTT-AACC-TTTTTTTTTTTT---CTTAGCGCTTATGAAATAATTCGTTTGAAGGGATATCCTTCTTGGGCGATGGCTTTAAGCGTTTCTGTTCTTACCCGAGCCATTTTAAATAATACTCGAAACGTGTACGCAGTTTCAACATTTGTCGAAGTACCGTAACTTTGCTA--TATCATTGAGTTACACAGTTTTAACGACTTTAATTTTTTAATTAGGGAATACATGGAGTCCAGTATCCTGTTTTTCTTTCTGTGCCGTGTGTTCTAGGTGAAAATGGGATTACTGACGTCAT--ACAACAAACTTTAACCGAGGATGAGCGTACTCAGTTTCAGAAATCAGCTGCAACTTTAAACGAAGTTCAGTCAAACTTGGTGTTCTGA
>LDHB-C-09a_IL
ATGCAGACAAAGGCCTCTGTCGACACCGTCTCCGGAACCAAGGTTACAGTTGTGGGTGTCGGACAGGTAAAACCTT-AAGAAATTGTT-ATCAGAGT------GCATTTATTTATTAA-TTTATTATGTTACGATAATTTATT------------------CTGCGTTTTAAAGGTTGGCATTTCAATTGCATTTAGCATCATGACCCAGGTGAGAA-TACTGCAATTTGTGTCCTTTGGTATTTTTAATTATTTGGGTTG----TATTGTATACGTAGGGTATCGCTTCTGAAATGACGTTGGTGGACGTGATGGAGGACAAACTAAAAGGAGAACTGATGGATTTGCAACACGGATTGACTTTCCTCGACAACATGAAAATAACTGCCGGTTCAGGTAATCAAATCAAA--TTCACGATTTCATACAATATCACCAATTTTTACGACGTTAAGTTCTAACCGATAAAGTTGTTACCGTTGAGTTT--AGATTATGCACTATCTGCTGGATCAAAATTATGTATTGTGACGGCTGGAGCTCAAATGCGTGAAGGCGAGTCCCGATTGGACTTGGATCAGCGCAACACGAATATTTTAAAAGACATCATTCCCAAACTTGTCCAATACAGTCCCGACACCATTCTCCTCATCGTTTCCGATCCTGTTGACTTGTTGACTTATGTTGCTTGGAAACTCAGTGGGTTGCCAAAGGAACGTGTCATCGGGTCTGGGACCAATGTAGATTCTTCTCGATTCCGTTTCCTTCTTTCTGAACGATTTGACGTTGCGCCAACTTCGATACACGGCTGGATTATTGGAGAACATGGTGACTCGAGCGGTATGTCTGAAAATATTGTAAATC----TTTTACGTAACCCTCTAAGCTTGTTATTAACTATTTCTATAGTTCCTGTCTGGTCAGGCGTCGATGTGGCCGGTGTTCGCTTGAGGGATCTTAAGTAATATTTATTCACAACGATACATTTTTATATATTGTACATATTTT-ATT---AACAAGTTTTAATTAACTTAATTAGTCCTGCGGCAGGTACTAGTGAAGACACGGAAAACTGGAATAGTATCCACAGACAAGTCATTCAGAGGTATGTCAATGTAGCTTTA-------TAATTATAAGCGAGTTAAAAAA---TGCATTT-AACC-TTTTCTTTTTT----CTTAGCGCTTATGAAATAATTCGTTTGAAGGGATATCCTTCTTGGGCGATGGCTTTAAGCGTTTCTGTTCTTACCCGAGCCATTTTAAATAATACTCGAAACGTGTACGCAGTTTCAACATTTGTCGAAGTACCGTAACTTTGCTA--TATCATTGAGTTACACAGTTTTAACGACTTTGATTTTTTAATTAGGGAATACATGGAGTCCAGTATCCTGTTTTTCTTTCTGTGCCGTGTGTTCTAGGTGAAAATGGGATTACTGACGTCAT--ACAACAAACTTTAACCGAGGATGAGCGTACTCAGTTTCAGAAATCAGCTGCAACTTTAAACGAAGTTCAGTCAAACTTGGTGTTCTGA
>LDHB-C-09b_IL
ATGCAGACAAAGGCCTCTGTCGACACCGTCTCCGGAACCAAGGTTACAGTTGTGGGTGTCGGACAGGT-AAACCTT-AAGAAATTGTT-ATCAGAGT------GCATTTATTTAGTAAA-TTATTATGTTGCGATAATTTATT------------------CTGCGTTTTAAAGGTTGGCATGTCAATTGCATTTAGCATCATGACCCAGGTGAGAA-TACTGTGATTTGTGTCCTTTTGTATTTTTAAATATTTGGGTTG----TATTGTATACGTAGGGTATCGCTTCTGAAATGACGTTGGTGGACGTGATGGAGGACAAACTAAAAGGAGAACTGATGGATTTGCAACACGGATTGACTTTCCTCGACAACATGAAAATAACTGCCGGTTCAGGTAATCAA-TCCAAA-TTCACGATTTCATACAATATCACCAATTTTTACGACGTTAAGTTCTAACCGATAAAGTTGTTACCGTTGAGTTT--AGATTATGCACTATCTGCTGGATCAAAATTATGTATTGTGACGGCTGGAGCTCAAATGCGTGAAGGCGAGTCCCGATTGGACTTGGATCAGCGCAACACGAATATTTTAAAAGACATCATTCCCAAACTTGTCCAATACAGTCCCGACACCATTCTCCTCATCGTTTCCGATCCTGTTGACTTGTTGACTTATGTTGCTTGGAAACTCAGTGGGTTGCCAAAGGAACGTGTCATCGGGTCTGGGACCAATGTAGATTCTTCTCGATTCCGTTTCCTTCTTTCTGAACGATTTGACGTTGCGCCAACTTCGATACACGGCTGGATTATTGGAGAACATGGTGACTCGAGCGGTATGTCTGAAAATATTGTAAATC----TTTTACGTAACCCTCTAAGCTTGTTATTAACTATTTCTATAGTTCCTGTCTGGTCAGGCGTCGATGTGGCCGGTGTTCGCTTGAGGGATCTTAAGTAATATTTATTCACAACGATACATTTTTATATATTGTACATATTTT-ATT---AACAAGTTTTAATTAACTAAATTAGTCCTGCGGTAGGCACTAGTGAAGACACGGAAAACTGGAATAGTATCCACAGACAAGTCATTCAGAGGTATGTCAATGTAGCTTTA-------TAATTATAAGCGAGTTAAAAAA---TGCATTT-AACC-TGTTTTTTTTTT---CTTAGCGCTTATGAAATAATTCGTTTGAAGGGATATCCTTCTTGGGCGATGGCTTTAAGCGTTTCTGTTCTTACTCGAGCCATTTTAAATAATACTCGAAACGTGTACGCAGTTTCAACATTTGTCGAAGTACCGTAACTTTGCTA--TATCATTGAGTTACACAGTTTTAACGACTTTGATTTTTTAATTAGGGAATACATGGAGTCCAGTATCCTGTTTTTCTTTCTGTGCCGTGTGTTCTAGGTGAAAATGGGATTACTGACGTCAT--ACAACAAACTTTAACCGAGGATGAGCGTACTCAGTTTCAGAAATCAGCTGCAACTTTAAACGAAGTTCAGTCAAACTTGGTGTTCTGA
>LDHB-C-10a_IL
ATGCAGACAAAGGCCTCTGTCGACACCGTCTCCGGAACCAAGGTTACAATTGTGGGTGTCGGACAGGT-AAACCTT-AAGAAATTGTT-ATCAGAGT------GCATTTATTTAGTAAA-TTATTATGTTGCGATAATTTATT------------------CTGCGTTTTAAAGGTTGGCATGTCAATTGCATTTAGCATCATGACCCAGGTGAGAA-TACTGTGATTTGTGTCCTTTTGTATTTTTAAATATTTGGGTTG----TATTGTATACGTAGGGTATCGCTTCTGAAATGACGTTGGTGGACGTGATGGAGGACAAACTAAAAGGAGAACTGATGGATTTGCAACACGGATTGACTTTCCTCGACAACATGAAAATAACTGCCGGTTCAGGTAATCAA-TCCAAA-TTCACGATTTCATACAATATCACCAATTTTTACGACGTTAAGTTCTAACCGATAAAGTTGTTACCGTTGAGTTT--AGATTATGCACTATCTGCTGGATCAAAATTATGTATTGTGACGGCTGGAGCTCAAATGCGTGAAGGCGAGTCCCGATTGGACTTGGATCAGCGCAACACGAATATTTTAAAAGACATCATTCCCAAACTTGTCCAATACAGTCCCGACACCATTCTCCTCATCGTTTCCGATCCTGTTGACTTGTTGACTTATGTTGCTTGGAAACTCAGTGGGTTGCCAAAGGAACGTGTCATCGGGTCTGGGACCAATGTAGATTCTTCTCGATTCCGTTTCCTTCTTTCTGAACGATTTGACGTTGCGCCAACTTCGATACACGGCTGGATTATTGGAGAACATGGTGACTCGAGCGGTATGTCTGAAAATATTGTAAATC----TTTTACGTAACCCTCTAAGCTTGTTATTAACTATTTCTATAGTTCCTGTCTGGTCAGGCGTCGATGTGGCCGGTGTTCGCTTGAGGGATCTTAAGTAATATTTATTCACAACGATACATTTTTATATATTGTACATATTTT-ATT---AACAAGTTTTAATTAACTAAATTAGTCCTGCGGTAGGCACTAGTGAAGACACGGAAAACTGGAATAGTATCCACAGACAAGTCATTCAGAGGTATGTCAATGTAGCTTTA-------TAATTATAAGCGAGTTAAAAAA---TGCATTT-AACC-TGTTTTTTTTTT---CTTAGCGCTTATGAAATAATTCGTTTGAAGGGATATCCTTCTTGGGCGATGGCTTTAAGCGTTTCTGTTCTTACTCGAGCCATTTTAAATAATACTCGAAACGTGTACGCAGTTTCAACATTTGTCGAAGTACCGTAACTTTGCTA--TATCATTGAGTTACACAGTTTTAACGACTTTGATTTTTTAATTAGGGAATACATGGAGTCCAGTATCCTGTTTTTCTTTCTGTGCCGTGTGTTCTAGGTGAAAATGGGATTACTGACGTCAT--ACAACAAACTTTAACCGAGGATGAGCGTACTCAGTTTCAGAAATCAGCTGCAACTTTAAACGAAGTACAGTCAAACTTGGTGTTCTGA
>LDHB-C-10b_IL
ATGCAGACAAAGGCCTCTGTCGACACCGTCTCCGGAACCAAGGTTACAGTTGTGGGTGTCGGACAGGTAAAACCTT-AAGAAATTGTT-ATCAGAGT------GCATTTATTTATTAA-TTTATTATGTTACGATAATTTATT------------------CTGTGTTTTAAAGGTTGGCATTTCAATTGCATTTAGCATCATGACCCAGGTGAGAA-TACTGCGATTTGTGTCCTTTGGTATTTTTAATTATTTGGGTTG----TATTGTATACGTAGGGTATCGCTTCTGAAATGACGTTGGTGGACGTGATGGAGGACAAACTAAAAGGAGAACTGATGGATTTGCAACACGGATTGACTTTCCTCGACAACATGAAAATAACTGCCGGTTCAGGTAATCAAATCAAA--TTCACGATTTCATACAATATCACCAATTTTTACGACGTTAAGTTCTAACCGATAAAGTTGTTACCGTTGAGTTT--AGATTATGCACTATCTGCTGGATCAAAATTATGTATTGTGACGGCTGGAGCTCAAATGCGTGAAGGCGAGTCCCGATTGGACTTGGATCAGCGCAACACGAATATTTTAAAAGACATCATTCCCAAACTTGTCCAATACAGTCCCGACACCATTCTCCTCATCGTTTCCGATCCTGTTGACTTGTTGACTTATGTTGCTTGGAAACTCAGTGGGTTGCCAAAGGAACGTGTCATCGGGTCTGGGACCAATGTAGATTCTTCTCGATTCCGTTTCCTTCTTTCTGAACGATTTGACGTTGCGCCAACTTCGATACACGGCTGGATTATTGGAGAACATGGTGACTCGAGCGGTATGTCTGAAAATATTGTAAATC----TTTTACGTAACCCTCTAAGCTTGTTATTAACTATTTCTATAGTTCCTGTCTGGTCAGGCGTCGATGTGGCCGGTGTTCGCTTGAGGGATCTTAAGTAATATTTATTCACAACGATACATTTTTATATATTGTACATATTTT-ATT---AACAAGTTTTAATTAACTTAATTAGTCCTGCGGCAGGCACTAGTGAAGACACGGAAAACTGGAATAGTATCCACAGACAAGTCATTCAGAGGTATGTCAATGTAGCTTTA-------TAATTATAAGCGAGTTAAAAAATGCTGCATTT-AACC-TTTTTTTTTTT----CTTAGCGCTTATGAAATAATTCGTTTGAAGGGATATCCTTCTTGGGCGATGGCTTTAAGCGTTTCTGTTCTTACCCGAGCCATTTTAAATAATACTCGAAACGTGTACGCAGTTTCAACATTTGTCGAAGTACCGTAACTTTGCTA--TATCATTGAGTTACACAGTTTTAACGACTTTGATTTTTTAATTAGGGAATACATGGAGTCCAGTATCCTGTTTTTCTTTCTGTGCCGTGTGTTCTAGGTGAAAATGGGATTACTGACGTCAT--ACAACAAACTTTAACCGAGGATGAGCGTACTCAGTTTCAGAAATCAGCTGCAACTTTAAACGAAGTTCAGTCAAACTTGGTGTTCTGA
>LDHB-C-11a_WA
ATGCAGACAAAGGCCTCTATCGACACCGTCTCCGGAACCAAGGTTACAGTTGTGGGTGTCGGACAGGTAAAACCTT-AAGAAATTGTT-ATCAGAGT------GCATTTATTTATTTA-TTTATTATGTTACGATAATTTATT------------------CTGTGTTTTAAAGGTTGGCATTTCAATTGCATTTAGCATCATGACCCAGGTGAGAA-TACTGCGATTTGTGTCCTTTGGTATTTTTAAATATTTGGGTTG----TATTGTATACGTAGGGTATCGCTTCTGAAATGACGTTGGTGGACGTGATGGAGGACAAACTAAAAGGAGAACTGATGGATTTGCAACACGGATTGACTTTCCTCGACAACATGAAAATAACTGCCGGTTCAGGTAATCAAATCAAA--TTCACGATTTCATACAATATCACCAATTTTTACGACGTTAAGTTCTAACCGATAAAGTTGTTACCGTTGAGTTT--AGATTATGCACTATCTGCTGGATCAAAATTATGTATTGTGACGGCTGGAGCTCAAATGCGTGAAGGCGAGTCCCGATTGGACTTGGATCAGCGCAATACGAATATTTTAAAAGACATCATTCCTAAACTTGTCCAATACAGTCCCGACACCATTCTCCTCATCGTTTCCGATCCTGTTGACTTGTTGACTTATGTTGCTTGGAAACTCAGTGGGTTGCCAAAGGAACGTGTCATCGGGTCTGGGACCAATGTAGATTCTTCTCGATTCCGTTTCCTTCTTTCTGAACGATTTGACGTTGCGCCAACTTCGATACACGGCTGGATTATTGGAGAACATGGTGACTCGAGCGGTATGTCTAAAAATATTTTAAATC----TTTTACGTAACCCTCTAAGCTTGTTATTAACTATTTCTATAGTTCCTGTCTGGTCAGGCGTCGATGTGGCCGGTGTTCGCTTGAGGGATCTTAAGTAATATTTATTCACAACGATACATTTTTATATATTGTACATATTTT-ATT---AACAAGTTTTAATTAACTAAATTAGTCCTGCGGCAGGCACTAGTGAAGACACGGAAAACTGGAATAGTATCCACAGTCAAGTCATTCAGAGGTATGTCAATGTAGCTTTA---AATATAATTATAAGCGAGTTAAAAAA---TGCATTT-AACC-TTTTTTTTCTTT---CTTAGCGCTTATGAAATAATTCGTTTGAAGGGATATCCTTCTTGGGCGATGGCTTTAAGCGTTTCTGTTCTTACCCGAGCCATTTTAAATAATACTCGAAACGTGTACGCAGTTTCAACATTTGTCGAAGTGCCGTAACTTTGCTA--TATCATTGAGTTACACAGTTTTAACGACTTTGATTTTTTAATTAGGGAATACATGGAGTCCAGTATCCTGTTTTTCTTTCTGTGCCGTGTGTTCTAGGTGAAAATGGGATTACTGACGTCAT--ACAACAAACTTTAACCGAGGATGAGCGTACTCAGTTTCAGAAATCAGCTGCAACTTTAAACGAAGTTCAGTCAAACTTGGTGTTCTGA
>LDHB-C-11b_WA
ATGCAGACAAAGGCCTCTGTCGACACCGTCTCCGGAACCAAGGTTACAGTTGTGGGTGTCGGACAGGT-AAACCTT-AAGAAATTGTT-ATCAGAGT------GCATTTATTTAGTAAA-TTATTATGTTGCGATAATTTATT------------------CTGCGTTTTAAAGGTTGGCATGTCAATTGCATTTAGCATCATGACCCAGGTGAGAA-TACTGTGATTTGTGTCCTTTTGTATTTTTAAATATTTGGGTTG----TATTGTATACGTAGGGTATCGCTTCTGAAATGACGTTGGTGGACGTGATGGAGGACAAACTAAAAGGAGAACTGATGGATTTGCAACACGGATTGACTTTCCTCGACAACATGAAAATAACTGCCGGTTCAGGTAATCAATCCAAA--TTCACGATTTCATACAATATCACCAATTTTTACGACGTTAAGTTCTAACCGATAAAGTTGTTACCGTTGAGTTT--AGATTATGCACTATCTGCTGGATCAAAATTATGTATTGTGACGGCTGGAGCTCAAATGCGTGAAGGCGAGTCCCGATTGGACTTGGATCAGCGCAACACGAATATTTTAAAAGACATCATTCCCAAACTTGTCCAATACAGTCCCGACACCATTCTCCTCATCGTTTCCGATCCTGTTGACTTGTTGACTTATGTTGCTTGGAAACTCAGTGGGTTGCCAAAGGAACGTGTCATCGGGTCTGGGACCAATGTAGATTCTTCTCGATTCCGTTTCCTTCTTTCTGAACGATTTGACGTTGCGCCAACTTCGATACACGGCTGGATTATTGGAGAACATGGTGACTCGAGCGGTATGTCTGAAAATATTGTAAATC----TTTTACGTAACCCTCTAAGCTTGTTATTAACTATTTCTATAGTTCCTGTCTGGTCAGGCGTCGATGTGGCCGGTGTTCGCTTGAGGGATCTTAAGTAATATTTATTCACAACGATACATTTTTATATATTGTACATATTTT-ATT---AACAAGTTTTAATTAACTAAATTAGTCCTGCGGTAGGCACTAGTGAAGACACGGAAAACTGGAATAGTATCCACAGACAAGTCATTCAGAGGTATGTCAATGTAGCTTTA-------TAATTATAAGCGAGTTAAAAAA---TGCATTT-AACC-TGTTTTTTTTTT---CTTAGCGCTTATGAAATAATTCGTTTGAAGGGATATCCTTCTTGGGCGATGGCTTTAAGCGTTTCTGTTCTTACTCGAGCCATTTTAAATAATACTCGAAACGTGTACGCAGTTTCAACATTTGTCGAAGTACCGTAACTTTGCTA--TATCATTGAGTTACACAGTTTTAACGACTTTGATTTTTTAATTAGGGAATACATGGAGTCCAGTATCCTGTTTTTCTTTCTGTGCCGTGTGTTCTAGGTGAAAATGGGATTACTGACGTCAT--ACAACAAACTTTAACCGAGGATGAGCGTACTCAGTTTCAGAAATCAGCTGCAACTTTAAACGAAGTTCAGTCAAACTTGGTGTTCTGA
>LDHB-C-12a_QC
ATGCAGACAAAGGCCTCTGTCGACACCGTCTCCGGAACCAAGGTTACAGTTGTGGGTGTCGGACAGGTAAAACCTT-AAGAAATTGTT-ATCAGAGT------GCATTTATTTATTAA-TTTATTATGTTACGATAATTTATT------------------CTGCGTTTTAAAGGTTGGCATTTCAATTGCATTTAGCATCATGACCCAGGTGAGAA-TACTGCGATTTGTGTCCTTTGGTATTTTTAAATATTTGGGTTG----TATTGTATACGTAGGGTATCGCTTCTGAAATGACGTTGGTGGACGTGATGGAGGACAAACTAAAAGGAGAACTAATGGATTTGCAACACGGATTGACTTTTCTCGACAACATGAAAATAACTGCCGGTTCAGGTAGTCAAATCAAA--TTCACGATTTCATACAATATCTCCAATTTTTACGACGTAAAGTTCTAACCGATAAAGTTGTTACCGTTGAGTTT--AGATTATGCACTATCTGCTGGATCAAAATTATGTATTGTGACGGCTGGAGCTCAAATGCGTGAAGGCGAGTCCCGATTGGACTTGGATCAGCGCAACACGAATATTTTAAAAGACATCATTCCCAAACTTGTCCAATACAGTCCCGACACCATTCTTCTCATCGTTTCCGATCCTGTTGACTTGTTGACTTATGTTGCTTGGAAACTCAGTGGGTTGCCAAAGGAACGTGTCATCGGGTCTGGGACCAATGTAGATTCTTCTCGATTCCGTTTCCTTCTTTCTGAACGATTTGACGTTGCGCCAACTTCGATACACGGCTGGATTATTGGAGAACATGGTGACTCGAGCGGTATGTCTGAAAATATTGTAAATC----TTTTACGTAACCCTCTAAGCTTGTTATTAACTATTTCTATAGTTCCTGTCTGGTCAGGCGTCGATGTGGCCGGTGTTCGCTTGAGGGATCTTAAGTAATATTTATTCACAACGATACATTTTTATATATTGTACATATTTTTATT---AACAAGTTTGAATTAACTAAATTAGTCCTGCGGCAGGCACTAGTGAAGACACGGAAAACTGGAATAGTATCCACAGACAAGTCATTCAGAGGTATGTCAATGTAGCTTTA-------TAATTCTA-GCGAGTTAAAAAA---TGCATT-AAACC-TTTTTTTTTT-----CTTAGCGCTTATGAAATAATTCGTTTGAAGGGATATCCTTCTTGGGCGATGGCTTTAAGCGTTTCTGTTCTTACACGAGCCATTTTAAATAATACTCGAAACGTGTACGCAGTTTCAACATTTGTCGAAGTACCGTAACTTTGCTA--TATCATTGAGTTACACAGTTTTAACGACTTTGATTTTTTAATTAGGGAATACATGGAGTCCAGTATCCTGTTTTTCTTTCTGTGCCGTGTGTTCTGGGTGAAAATGGGATTACTGACGTCAT--ACAACAAACTTTAACCGAGGATGAGCGTACTCAGTTTCAGAAATCAGCTGCAACTTTAAACGAAGTTCAGTCAAACTTGGTGTTCTGA
>LDHB-C-12b_QC
ATGCAGACAAAGGCCTCTGTCGACACCGTCTCCGGAACCAAGGTTACAGTTGTGGGTGTCGGACAGGT-AAACCTT-AAGAAATTGTT-ATCAGAGT------GCATTTATTTAGTAAA-TTATTATGTTGCGATAATTTATT------------------CTGCGTTTTAAAGGTTGGCATGTCAATTGCATTTAGCATCATGACCCAGGTGAGAA-TACTGTGATTTGTGTCCTTTTGTATTTTTAAATATTTGGGTTG----TATTGTATACGTAGGGTATCGCTTCTGAAATGACGTTGGTGGACGTGATGGAGGACAAACTAAAAGGAGAACTGATGGATTTGCAACACGGATTGACTTTCCTCGACAACATGAAAATAACTGCCGGTTCAGGTAATCAATCCAAA--TTCACGATTTCATACAATATCACCAATTTTTACGACGTTAAGTTCTAACCGATAAAGTTGTTACCGTTGAGTTT--AGATTATGCACTATCTGCTGGATCAAAATTATGTATTGTGACGGCTGGAGCTCAAATGCGTGAAGGCGAGTCCCGATTGGACTTGGATCAGCGCAACACGAATATTTTAAAAGACATCATTCCCAAACTTGTCCAATACAGTCCCGACACCATTCTCCTCATCGTTTCCGATCCTGTTGACTTGTTGACTTATGTTGCTTGGAAACTCAGTGGGTTGCCAAAGGAACGTGTCATCGGGTCTGGGACCAATGTAGATTCTTCTCGATTCCGTTTCCTTCTTTCTGAACGATTTGACGTTGCGCCAACTTCGATACACGGCTGGATTATTGGAGAACATGGTGACTCGAGCGGTATGTCTGAAAATATTGTAAATC----TTTTACGTAACCCTCTAAGCTTGTTATTAACTATTTCTATAGTTCCTGTCTGGTCAGGCGTCGATGTGGCCGGTGTTCGCTTGAGGGATCTTAAGTAATATTTATTCACAACGATACATTTTTATATATTGTACATATTTT-ATT---AACAAGTTTTAATTAACTAAATTAGTCCTGCGGTAGGCACTAGTGAAGACACGGAAAACTGGAATAGTATCCACAGACAAGTCATTCAGAGGTATGTCAATGTAGCTTTA-------TAATTATAAGCGAGTTAAAAAA---TGCATTT-AACC-TGTTTTTTTTTT---CTTAGCGCTTATGAAATAATTCGTTTGAAGGGATATCCTTCTTGGGCGATGGCTTTAAGCGTTTCTGTTCTTACTCGAGCCATTTTAAATAATACTCGAAACGTGTACGCAGTTTCAACATTTGTCGAAGTACCGTAACTTTGCTA--TATCATTGAGTTACACAGTTTTAACGACTTTGATTTTTTAATTAGGGAATACATGGAGTCCAGTATCCTGTTTTTCTTTCTGTGCCGTGTGTTCTAGGTGAAAATGGGATTACTGACGTCAT--ACAACAAACTTTAACCGAGGATGAGCGTACTCAGTTTCAGAAATCAGCTGCAACTTTAAACGAAGTTCAGTCAAACTTGGTGTTCTGA
>LDHB-C-13a_SK
ATGCAGACAAAGGCCTCTGTCGACACCGTCTCCGGAACCAAGGTTACAGTTGTGGGTGTCGGACAGGTAAAACCTT-AAGAAATTGTT-ATCAGAGT------GCATTTATTTATTAA-TTTATTATGTTACGATAATTTATT------------------CTGTGTTTTAAAGGTTGGCATTTCAATTGCATTTAGCATCATGACCCAGGTGAGAA-TACTGCGATTTGTGTCCTTTGGTATTTTTAATTATTTGGGTTG----TATTGTATACGTAGGGTATCGCTTCTGAAATGACGTTGGTGGACGTGATGGAGGACAAACTAAAAGGAGAACTGATGGATTTGCAACACGGATTGACTTTCCTCGACAACATGAAAATAACTGCCGGTTCAGGTAATCAAATCAAA--TTCACGATTTCATACAATATCACCAATTTTTACGACGTTAAGTTCTAACCGATAAAGTTGTTACCGTTGAGTTT--AGATTATGCACTATCTGCTGGATCAAAATTATGTATTGTGACGGCTGGAGCTCAAATGCGTGAAGGCGAGTCCCGATTGGACTTGGATCAGCGCAACACGAATATTTTAAAAGACATCATTCCCAAACTTGTCCAATACAGTCCCGACACCATTCTCCTCATCGTTTCCGATCCTGTTGACTTGTTGACTTATGTTGCTTGGAAACTCAGTGGGTTGCCAAAGGAACGTGTCATCGGGTCTGGGACCAATGTAGATTCTTCTCGATTCCGTTTCCTTCTTTCTGAACGATTTGACGTTGCGCCAACTTCGATACACGGCTGGATTATTGGAGAACATGGTGACTCGAGCGGTATGTCTGAAAATATTGTAAATC----TTTTACGTAACCCTCTAAGCTTGTTATTAACTATTTCTATAGTTCCTGTCTGGTCAGGCGTCGATGTGGCCGGTGTTCGCTTGAGGGATCTTAAGTAATATTTATTCACAACGATACATTTTTATATATTGTACATATTTT-ATT---AACAAGTTTTAATTAACTTAATTAGTCCTGCGGCAGGCACTAGTGAAGACACGGAAAACTGGAATAGTATCCACAGACAAGTCATTCAGAGGTATGTCAATGTAGCTTTA-------TAATTATAAGCGAGTTAAAAAATGCTGCATTT-AACC-TTTTTTTTTTTT---CTTAGCGCTTATGAAATAATTCGTTTGAAGGGATATCCTTCTTGGGCGATGGCTTTAAGCGTTTCTGTTCTTACCCGAGCCATTTTAAATAATACTCGAAACGTGTACGCAGTTTCAACATTTGTCGAAGTACCGTAACTTTGCTA--TATCATTGAGTTACACAGTTTTAACGACTTTAATTTTTTAATTAGGGAATACATGGAGTCCAGTATCCTGTTTTTCTTTCTGTGCCGTGTGTTCTAGGTGAAAATGGGATTACTGACGTCAT--ACAACAAACTTTAACCGAGGATGAGCGTACTCAGTTTCAGAAATCAGCTGCAACTTTAAACGAAGTTCAGTCAAACTTGGTGTTCTGA
>LDHB-C-13b_SK
ATGCAGACAAAGGCCTCTGTCGACACCGTCTCCGGAACCAAGGTTACAGTTGTGGGTGTCGGACAGGT-AAACCTT-AAGAAATTGTT-ATCAGAGT------GCATTTATTTAGTAAA-TTATTATGTTGCGATAATTTATT------------------CTGCGTTTTAAAGGTTGGCATGTCAATTGCATTTAGCATCATGACCCAGGTGAGAA-TACTGTGATTTGTGTCCTTTTGTATTTTTAAATATTTGGGTTG----TATTGTATACGTAGGGTATCGCTTCTGAAATGACGTTGGTGGACGTGATGGAGGACAAACTAAAAGGAGAACTGATGGATTTGCAACACGGATTGACTTTCCTCGACAACATGAAAATAACTGCCGGTTCAGGTAATCAAATCAAA--TTCACGATTTCATACAATATCACCAATTTTTACGACGTTAAGTTCTAACCGATAAAGTTGTTACCGTTGAGTTT--AGATTATGCACTATCTGCTGGATCAAAATTATGTATTGTGACGGCTGGAGCTCAAATGCGTGAAGGCGAGTCCCGATTGGACTTGGATCAGCGCAACACGAATATTTTAAAAGACATCATTCCCAAACTTGTCCAATACAGTCCCGACACCATTCTCCTCATCGTTTCCGATCCTGTTGACTTGTTGACTTATGTTGCTTGGAAACTCAGTGGGTTGCCAAAGGAACGTGTCATCGGGTCTGGGACCAATGTAGATTCTTCTCGATTCCGTTTCCTTCTTTCTGAACGATTTGACGTTGCGCCAACTTCGATACACGGCTGGATTATTGGAGAACATGGTGACTCGAGCGGTATGTCTGAAAATATTGTAAATC----TTTTACGTAACCCTCTAAGCTTGTTATTAACTATTTCTATAGTTCCTGTCTGGTCAGGCGTCGATGTGGCCGGTGTTCGCTTGAGGGATCTTAAGTAATATTTATTCACAACGATACATTTTTATATATTGTATATATTTT-ATT---AACAAGTTTTAATTAACTAAATTAGTCCTGCGGTAGGCACTAGTGAAGACACGGAAAACTGGAATAGTATCCACAGACAAGTCATTCAGAGGTATGTCAATGTAGCTTTA-------TAATTATAAGCGAGTTAAAAAA---TGCATTT-AACC-TGTTTTTTTTTT---CTTAGCGCTTATGAAATAATTCGTTTGAAGGGATATCCTTCTTGGGCGATGGCTTTAAGCGTTTCTGTTCTTACTCGAGCCATTTTAAATAATACTCGAAACGTGTACGCAGTTTCAACATTTGTCGAAGTACCGTAACTTTGCTA--TATCATTGAGTTACACAGTTTTAACGACTTTGATTTTTTAATTAGGGAATACATGGAGTCCAGTATCCTGTTTTTCTTTCTGTGCCGTGTGTTCTAGGTGAAAATGGGATTACTGACGTCAT--ACAACAAACTTTAACCGAGGATGAGCGTACTCAGTTTCAGAAATCAGCTGCAACTTTAAACGAAGTTCAGTCAAACTTGGTGTTCTGA
>LDHB-C-14a_SK
ATGCAGACAAAGGCCTCTGTCGACACCGTCTCCGGAACCAAGGTTACAGTTGTGGGTGTCGGACAGGT-AAACCTT-AAGAAATTGTT-ATCAGAGT------GCATTTATTTAGTAAA-TTATTATGTTGCGATAATTTATT------------------CTGCGTTTTAAAGGTTGGCATGTCAATTGCATTTAGCATCATGACCCAGGTGAGAA-TACTGTGATTTGTGTCCTTTTGTATTTTTAAATATTTGGGTTG----TATTGTATACGTAGGGTATCGCTTCTGAAATGACGTTGGTGGACGTGATGGAGGACAAACTAAAAGGAGAACTGATGGATTTGCAACACGGATTGACTTTCCTCGACAACATGAAAATAACTGCCGGTTCAGGTAATCAAATCAAA--TTCACGATTTCATACAATATCACCAATTTTTACGACGTTAAGTTCTAACCGATAAAGTTGTTACCGTTGAGTTT--AGATTATGCACTATCTGCTGGATCAAAATTATGTATTGTGACGGCTGGAGCTCAAATGCGTGAAGGCGAGTCCCGATTGGACTTGGATCAGCGCAACACGAATATTTTAAAAGACATCATTCCCAAACTTGTCCAATACAGTCCCGACACCATTCTCCTCATCGTTTCCGATCCTGTTGACTTGTTGACTTATGTTGCTTGGAAACTCAGTGGGTTGCCAAAGGAACGTGTCATCGGGTCTGGGACCAATGTAGATTCTTCTCGATTCCGTTTCCTTCTTTCTGAACGATTTGACGTTGCGCCAACTTCGATACACGGCTGGATTATTGGAGAACATGGTGACTCGAGCGGTATGTCTGAAAATATTGTAAATC----TTTTACGTAACCCTCTAAGCTTGTTATTAACTATTTCTATAGTTCCTGTCTGGTCAGGCGTCGATGTGGCCGGTGTTCGCTTGAGGGATCTTAAGTAATATTTATTCACAACGATACATTTTTATATATTGTACATATTTT-ATT---AACAAGTTTTAATTAACTAAATTAGTCCTGCGGTAGGCACTAGTGAAGACACGGAAAACTGGAATAGTATCCACAGACAAGTCATTCAGAGGTATGTCAATGTAGCTTTA-------TAATTATAAGCGAGTTAAAAAA---TGCATTT-AACC-TGTTTTTTTTTT---CTTAGCGCTTATGAAATAATTCGTTTGAAGGGATATCCTTCTTGGGCGATGGCTTTAAGCGTTTCTGTTCTTACTCGAGCCATTTTAAATAATACTCGAAACGTGTACGCAGTTTCAACATTTGTCGAAGTACCGTAACTTTGCTA--TATCATTGAGTTACACAGTTTTAACGACTTTGATTTTTTAATTAGGGAATACATGGAGTCCAGTATCCTGTTTTTCTTTCTGTGCCGTGTGTTCTAGGTGAAAATGGGATTACTGACGTCAT--ACAACAAACTTTAACCGAGGATGAGCGTACTCAGTTTCAGAAATCAGCTGCAACTTTAAACGAAGTTCAGTCAAACTTGGTGTTCTGA
>LDHB-C-14b_SK
ATGCAGACAAAGGCCTCTGTCGACACCGTCTCCGGAACCAAGGTTACAGTTGTGGGTGTCGGACAGGT-AAACCTT-AAGAAATTGTT-ATCAGAGT------GCATTTATTTAGTAAA-TTATTATGTTGCGATAATTTATT------------------CTGCGTTTTAAAGGTTGGCATGTCAATTGCATTTAGCATCATGACCCAGGTGAGAA-TACTGTGATTTGTGTCCTTTTGTATTTTTAAATATTTGGGTTG----TATTGTATACGTAGGGTATCGCTTCTGAAATGACGTTGGTGGACGTGATGGAGGACAAACTAAAAGGAGAACTGATGGATTTGCAACACGGATTGACTTTCCTCGTCAACATGAAAATAACTGCCGGTTCAGGTAATCAAATCAAA--TTCACGATTTCATACAATATCACCAATTTTTACGACGTTAAGTTCTAACCGATAAAGTTGTTACCGTTGAGTTT--AGATTATGCACTATCTGCTGGATCAAAATTATGTATTGTGACGGCTGGAGCTCAAATGCGTGAAGGCGAGTCCCGATTGGACTTGGATCAGCGCAACACGAATATTTTAAAAGACATCATTCCCAAACTTGTCCAATACAGTCCCGACACCATTCTCCTCATCGTTTCCGATCCTGTTGACTTGTTGACTTATGTTGCTTGGAAACTCAGTGGGTTGCCAAAGGAACGTGTCATCGGGTCTGGGACCAATGTAGATTCTTCTCGATTCCGTTTCCTTCTTTCTGAACGATTTGACGTTGCGCCAACTTCGATACACGGCTGGATTATTGGAGAACATGGTGACTCGAGCGGTATGTCTGAAAATATTGTAAATC----TTTTACGTAACCCTCTAAGCTTGTTATTAACTATTTCTATAGTTCCTGTCTGGTCAGGCGTCGATGTGGCCGGTGTTCGCTTGAGGGATCTTAAGTAATATTTATTCACAACGATACATTTTTATATATTGTATATATTTT-ATT---AACAAGTTTTAATTAACTAAATTAGTCCTGCGGTAGGCACTAGTGAAGACACGGAAAACTGGAATAGTATCCACAGACAAGTCATTCAGAGGTATGTCAATGTAGCTTTA-------TAATTATAAGCGAGTTAAAAAA---TGCATTT-AACC-TGTTTTTTTTTT---CTTAGCGCTTATGAAATAATTCGTTTGAAGGGATATCCTTCTTGGGCGATGGCTTTAAGCGTTTCTGTTCTTACTCGAGCCATTTTAAATAATACTCGAAACGTGTACGCAGTTTCAACATTTGTCGAAGTACCGTAACTTTGCTA--TATCATTGAGTTACACAGTTTTAACGACTTTGATTTTTTAATTAGGGAATACATGGAGTCCAGTATCCTGTTTTTCTTTCTGTGCCGTGTGTTCTAGGTGAAAATGGGATTACTGACGTCAT--ACAACAAACTTTAACCGAGGATGAGCGTACTCAGTTTCAGAAATCAGCTGCAACTTTAAACGAAGTTCAGTCAAACTTGGTGTTCTGA
>LDHB-C-15a_MB
ATGCAGACAAAGGCCTCTGTCGACACCGTCTCCGGAACCAAGGTTACAGTTGTGGGTGTCGGACAGGTAAAACCTT-AAGAAATTGTT-ATCAGAGT------GCATTTATTTATTAA-TTTATTATGTTACGATAATTTATT------------------CTGTGTTTTAAAGGTTGGCATTTCAATTGCATTTAGCATCATGACCCAGGTGAGAA-TACTGCGATTTGTGTCCTTTGGTATTTTTAATTATTTGGGTTG----TATTGTATACGTAGGGTATCGCTTCTGAAATGACGTTGGTGGACGTGATGGAGGACAAACTAAAAGGAGAACTGATGGATTTGCAACACGGATTGACTTTCCTCGACAACATGAAAATAACTGCCGGTTCAGGTAATCAAATCAAA--TTCACGATTTCATACAATATCACCAATTTTTACGACGTTAAGTTCTAACCGATAAAGTTGTTACCGTTGAGTTT--AGATTATGCACTATCTGCTGGATCAAAATTATGTATTGTGACGGCTGGAGCTCAAATGCGTGAAGGCGAGTCCCGATTGGACTTGGATCAGCGCAACACGAATATTTTAAAAGACATCATTCCCAAACTTGTCCAATACAGTCCCGACACCATTCTCCTCATCGTTTCCGATCCTGTTGACTTGTTGACTTATGTTGCTTGGAAACTCAGTGGGTTGCCAAAGGAACGTGTCATCGGGTCTGGGACCAATGTAGATTCTTCTCGATTCCGTTTCCTTCTTTCTGAACGATTTGACGTTGCGCCAACTTCGATACACGGCTGGATTATTGGAGAACATGGTGACTCGAGCGGTATGTCTGAAAATATTGTAAATC----TTTTACGTAACCCTCTAAGCTTGTTATTAACTATTTCTATAGTTCCTGTCTGGTCAGGCGTCGATGTGGCCGGTGTTCGCTTGAGGGATCTTAAGTAATATTTATTCACAACGATACATTTTTATATATTGTACATATTTT-ATT---AACAAGTTTTAATTAACTTAATTAGTCCTGCGGCAGGCACTAGTGAAGACACGGAAAACTGGAATAGTATCCACAGACAAGTCATTCAGAGGTATGTCAATGTAGCTTTA-------TAATTATAAGCGAGTTAAAAAATGCTGCATTT-AACC-TTTTTTTTTTTT---CTTAGCGCTTATGAAATAATTCGTTTGAAGGGATATCCTTCTTGGGCGATGGCTTTAAGCGTTTCTGTTCTTACCCGAGCCATTTTAAATAATACTCGAAACGTGTACGCAGTTTCAACATTTGTCGAAGTACCGTAACTTTGCTA--TATCATTGAGTTACACAGTTTTAACGACTTTAATTTTTTAATTAGGGAATACATGGAGTCCAGTATCCTGTTTTTCTTTCTGTGCCGTGTGTTCTAGGTGAAAATGGGATTACTGACGTCAT--ACAACAAACTTTAACCGAGGATGAGCGTACTCAGTTTCAGAAATCAGCTGCAACTTTAAACGAAGTTCAGTCAAACTTGGTGTTCTGA
>LDHB-C-15b_MB
ATGCAGACAAAGGCCTCTGTCGACACCGTCTCCGGAACCAAGGTTACAGTTGTGGGTGTCGGACAGGT-AAACCTT-AAGAAATTGTT-ATCAGAGT------GCATTTATTTAGTAAA-TTATTATGTTGCGATAATTTATT------------------CTGCGTTTTAAAGGTTGGCATGTCAATTGCATTTAGCATCATGACCCAGGTGAGAA-TACTGTGATTTGTGTCCTTTTGTATTTTTAAATATTTGGGTTG----TATTGTATACGTAGGGTATCGCTTCTGAAATGACGTTGGTGGACGTGATGGAGGACAAACTAAAAGGAGAACTGATGGATTTGCAACACGGATTGACTTTCCTCGACAACATGAAAATAACTGCCGGTTCAGGTAATCAAATCAAA--TTCACGATTTCATACAATATCACCAATTTTTACGACGTTAAGTTCTAACCGATAAAGTTGTTACCGTTGAGTTT--AGATTATGCACTATCTGCTGGATCAAAATTATGTATTGTGACGGCTGGAGCTCAAATGCGTGAAGGCGAGTCCCGATTGGACTTGGATCAGCGCAACACGAATATTTTAAAAGACATCATTCCCAAACTTGTCCAATACAGTCCCGACACCATTCTCCTCATCGTTTCCGATCCTGTTGACTTGTTGACTTATGTTGCTTGGAAACTCAGTGGGTTGCCAAAGGAACGTGTCATCGGGTCTGGGACCAATGTAGATTCTTCTCGATTCCGTTTCCTTCTTTCTGAACGATTTGACGTTGCGCCAACTTCGATACACGGCTGGATTATTGGAGAACATGGTGACTCGAGCGGTATGTCTGAAAATATTGTAAATC----TTTTACGTAACCCTCTAAGCTTGTTATTAACTATTTCTATAGTTCCTGTCTGGTCAGGCGTCGATGTGGCCGGTGTTCGCTTGAGGGATCTTAAGTAATATTTATTCACAACGATACATTTTTATATATTGTATATATTTT-ATT---AACAAGTTTTAATTAACTAAATTAGTCCTGCGGTAGGCACTAGTGAAGACACGGAAAACTGGAATAGTATCCACAGACAAGTCATTCAGAGGTATGTCAATGTAGCTTTA-------TAATTATAAGCGAGTTAAAAAA---TGCATTT-AACC-TGTTTTTTTTTT---CTTAGCGCTTATGAAATAATTCGTTTGAAGGGATATCCTTCTTGGGCGATGGCTTTAAGCGTTTCTGTTCTTACCCGAGCCATTTTAAATAATACTCGAAACGTGTACGCAGTTTCAACATTTGTCGAAGTACCGTAACTTTGCTA--TATCATTGAGTTACACAGTTTTAACGACTTTAATTTTTTAATTAGGGAATACATGGAGTCCAGTATCCTGTTTTTCTTTCTGTGCCGTGTGTTCTAGGTGAAAATGGGATTACTGACGTCAT--ACAACAAACTTTAACCGAGGATGAGCGTACTCAGTTTCAGAAATCAGCTGCAACTTTAAACGAAGTTCAGTCAAACTTGGTGTTCTGA
>LDHB-C-16a_MB
ATGCAGACAAAGGCCTCTGTCGACACCGTCTCCGGAACCAAGGTTACAGTTGTGGGTGTCGGACAGGT-AAACCTT-AAGAAATTGTT-ATCAGAGT------GCATTTATTTAGTAAA-TTATTATGTTGCGATAATTTATT------------------CTGCGTTTTAAAGGTTGGCATGTCAATTGCATTTAGCATCATGACCCAGGTGAGAA-TACTGTGATTTGTGTCCTTTTGTATTTTTAAATATTTGGGTTG----TATTGTATACGTAGGGTATCGCTTCTGAAATGACGTTGGTGGACGTGATGGAGGACAAACTAAAAGGAGAACTGATGGATTTGCAACACGGATTGACTTTCCTCGACAACATGAAAATAACTGCCGGTTCAGGTAATCAATCCAAA--TTCACGATTTCATACAATATCACCAATTTTTACGACGTTAAGTTCTAACCGATAAAGTTGTTACCGTTGAGTTT--AGATTATGCACTATCTGCTGGATCAAAATTATGTATTGTGACGGCTGGAGCTCAAATGCGTGAAGGCGAGTCCCGATTGGACTTGGATCAGCGCAACACGAATATTTTAAAAGACATCATTCCCAAACTTGTCCAATACAGTCCCGACACCATTCTCCTCATCGTTTCCGATCCTGTTGACTTGTTGACTTATGTTGCTTGGAAACTCAGTGGGTTGCCAAAGGAACGTGTCATCGGGTCTGGGACCAATGTAGATTCTTCTCGATTCCGTTTCCTTCTTTCTGAACGATTTGACGTTGCGCCAACTTCGATACACGGCTGGATTATTGGAGAACATGGTGACTCGAGCGGTATGTCTGAAAATATTGTAAATC----TTTTACGTAACCCTCTAAGCTTGTTATTAACTATTTCTATAGTTCCTGTCTGGTCAGGCGTCGATGTGGCCGGTGTTCGCTTGAGGGATCTTAAGTAATATTTATTCACAACGATACATTTTTATATATTGTACATATTTT-ATT---AACAAGTTTTAATTAACTAAATTAGTCCTGCGGTAGGCACTAGTGAAGACACGGAAAACTGGAATAGTATCCACAGACAAGTCATTCAGAGGTATGTCAATGTAGCTTTATTATTATTTATTATAAGCGAGTTAAAAAA---TGCATTT-AACC-TGTTTTTTTTTT---CTTAGCGCTTATGAAATAATTCGTTTGAAGGGATATCCTTCTTGGGCGATGGCTTTAAGCGTTTCTGTTCTTACTCGAGCCATTTTAAATAATACTCGAAACGTGTACGCAGTTTCAACATTTGTCGAAGTACCGTAACTTTGCTA--TATCATTGAGTTACACAGTTTTAACGACTTTGATTTTTTAATTAGGGAATACATGGAGTCCAGTATCCTGTTTTTCTTTCTGTGCCGTGTGTTCTAGGTGAAAATGGGATTACTGACGTCAT--ACAACAAACTTTAACCGAGGATGAGCGTACTCAGTTTCAGAAATCAGCTGCAACTTTAAACGAAGTTCAGTCAAACTTGGTGTTCTGA
>LDHB-C-16b_MB
ATGCAGACAAAGGCCTCTGTCGACACCGTCTCCGGAACCAAGGTTACAGTTGTGGGTGTCGGACAGGT-AAACCTT-AAGAAATTGTT-ATCAGAGT------GCATTTATTTAGTAAA-TTATTATGTTGCGATAATTTATT------------------CTGCGTTTTAAAGGTTGGCATGTCAATTGCATTTAGCATCATGACCCAGGTGAGAA-TACTGTGATTTGTGTCCTTTTGTATTTTTAAATATTTGGGTTG----TATTGTATACGTAGGGTATCGCTTCTGAAATGACGTTGGTGGACGTGATGGAGGACAAACTAAAAGGAGAACTGATGGATTTGCAACACGGATTGACTTTCCTCGACAACATGAAAATAACTGCCGGTTCAGGTAATCAATCCAAA--TTCACGATTTCATACAATATCACCAATTTTTACGACGTTAAGTTCTAACCGATAAAGTTGTTACCGTTGAGTTT--AGATTATGCACTATCTGCTGGATCAAAATTATGTATTGTGACGGCTGGAGCTCAAATGCGTAAAGGCGAGTCCCGATTGGACTTGGATCAGCGCAACACGAATATTTTAAAAGACATCATTCCCAAACTTGTCCAATACAGTCCCGACACCATTCTCCTCATCGTTTCCGATCCTGTTGACTTGTTGACTTATGTTGCTTGGAAACTCAGTGGGTTGCCAAAGGAACGTGTCATCGGGTCTGGGACCAATGTAGATTCTTCTCGATTCCGTTTCCTTCTTTCTGAACGATTTGACGTTGCGCCAACTTCGATACACGGCTGGATTATTGGAGAACATGGTGACTCGAGCGGTATGTCTGAAAATATTGTAAATC----TTTTACGTAACCCTCTAAGCTTGTTATTAACTATTTCTATAGTTCCTGTCTGGTCAGGCGTCGATGTGGCCGGTGTTCGCTTGAGGGATCTTAAGTAATATTTATTCACAACGATACATTTTTATATATTGTACATATTTT-ATT---AACAAGTTTTAATTAACTAAATTAGTCCTGCGGTAGGCACTAGTGAAGACACGGAAAACTGGAATAGTATCCACAGACAAGTCATTCAGAGGTATGTCAATGTAGCTTTA-------TAATTATAAGCGAGTTAAAAAA---TGCATTT-AACC-TGTTTTTTTTTT---CTTAGCGCTTATGAAATAATTCGTTTGAAGGGATATCCTTCTTGGGCGATGGCTTTAAGCGTTTCTGTTCTTACTCGAGCCATTTTAAATAATACTCGAAACGTGTACGCAGTTTCAACATTTGTCGAAGTACCGTAACTTTGCTA--TATCATTGAGTTACACAGTTTTAACGACTTTGATTTTTTAATTAGGGAATACATGGAGTCCAGTATCCTGTTTTTCTTTCTGTGCCGTGTGTTCTAGGTGAAAATGGGATTACTGACGTCAT--ACAACAAACTTTAACCGAGGATGAGCGTACTCAGTTTCAGAAATCAGCTGCAACTTTAAACGAAGTTCAGTCAAACTTGGTGTTCTGA
>LDHB-C-17a_SK
ATGCAGACAAAGGCCTCTGTCGACACCGTCTCCGGAACCAAGGTTACAGTTGTGGGTGTCGGACAGGT-AAACCTT-AAGAAATTGTT-ATCAGAGT------GCATTTATTTAGTAAA-TTATTATGTTGCGATAATTTATT------------------CTGCGTTTTAAAGGTTGGCATGTCAATTGCATTTAGCATCATGACCCAGGTGAGAA-TACTGTGATTTGTGTCCTTTTGTATTTTTAAATATTTGGGTTG----TATTGTATACGTAGGGTATCGCTTCTGAAATGACGTTGGTGGACGTGATGGAGGACAAACTAAAAGGAGAACTGATGGATTTGCAACACGGATTGACTTTCCTCGACAACATGAAAATAACTGCCGGTTCAGGTAATCAAATCAAA--TTCACGATTTCATACAATATCACCAATTTTTACGACGTTAAGTTCTAACCGATAAAGTTGTTACCGTTGAGTTT--AGATTATGCACTATCTGCTGGATCAAAATTATGTATTGTGACGGCTGGAGCTCAAATGCGTGAAGGCGAGTCCCGATTGGACTTGGATCAGCGCAACACGAATATTTTAAAAGACATCATTCCCAAACTTGTCCAATACAGTCCCGACACCATTCTCCTCATCGTTTCCGATCCTGTTGACTTGTTGACTTATGTTGCTTGGAAACTCAGTGGGTTGCCAAAGGAACGTGTCATCGGGTCTGGGACCAATGTAGATTCTTCTCGATTCCGTTTCCTTCTTTCTGAACGATTTGACGTTGCGCCAACTTCGATACACGGCTGGATTATTGGAGAACATGGTGACTCGAGCGGTATGTCTGAAAATATTGTAAATC----TTTTACGTAACCCTCTAAGCTTGTTATTAACTATTTCTACAGTTCCTGTCTGGTCAGGCGTCGATGTGGCCGGTGTTCGCTTGAGGGATCTTAAGTAATATTTATTCACAACGATACATTTTTATATATTGTATATATTTT-ATT---AACAAGTTTTAATTAACTAAATTAGTCCTGCGGTAGGCACTAGTGAAGACACGGAAAACTGGAATAGTATCCACAGACAAGTCATTCAGAGGTATGTCAATGTAGCTTTA-------TAATTATAAGCGAGTTAAAAAA---TGCATTT-AACC-TGTTTTTTTTTTT--CTTAGCGCTTATGAAATAATTCGTTTGAAGGGATATCCTTCTTGGGCGATGGCTTTAAGCGTTTCTGTTCTTACTCGAGCCATTTTAAATAATACTCGAAACGTGTACGCAGTTTCAACATTTGTCGAAGTACCGTAACTTTGCTA--TATCATTGAGTTACACAGTTTTAACGACTTTGATTTTTTAATTAGGGAATACATGGAGTCCAGTATCCTGTTTTTCTTTCTGTGCCGTGTGTTCTAGGTGAAAATGGGATTACTGACGTCAT--ACAACAAACTTTAACCGAGGATGAGCGTACTCAGTTTCAGAAATCAGCTGCAACTTTAAACGAAGTTCAGTCAAACTTGGTGTTCTGA
>LDHB-C-17b_SK
ATGCAGACAAAGGCCTCTGTCGACACCGTCTCCGGAACCAAGGTTACAGTTGTGGGTGTCGGACAGGT-AAACCTT-AAGAAATTGTT-ATCAGAGT------GCATTTATTTAGTAAA-TTATTATGTTGCGATAATTTATT------------------CTGCGTTTTAAAGGTTGGCATGTCAATTGCATTTAGCATCATGACCCAGGTGAGAA-TACTGTGATTTGTGTCCTTTTGTATTTTTAAATATTTGGGTTG----TATTGTATACGTAGGGTATCGCTTCTGAAATGACGTTGGTGGACGTGATGGAGGACAAACTAAAAGGAGAACTGATGGATTTGCAACACGGATTGACTTTCCTCGACAACATGAAAATAACTGCCGGTTCAGGTAATCAAATCAAA--TTCACGATTTCATACAATATCACCAATTTTTACGACGTTAAGTTCTAACCGATAAAGTTGTTACCGTTGAGTTT--AGATTATGCACTATCTGCTGGATCAAAATTATGTATTGTGACGGCTGGAGCTCAAATGCGTGAAGGCGAGTCCCGATTGGACTTGGATCAGCGCAACACGAATATTTTAAAAGACATCATTCCCAAACTTGTCCAATACAGTCCCGACACCATTCTCCTCATCGTTTCCGATCCTGTTGACTTGTTGACTTATGTTGCTTGGAAACTCAGTGGGTTGCCAAAGGAACGTGTCATCGGGTCTGGGACCAATGTAGATTCTTCTCGATTCCGTTTCCTTCTTTCTGAACGATTTGACGTTGCGCCAACTTCGATACACGGCTGGATTATTGGAGAACATGGTGACTCGAGCGGTATGTCTGAAAATATTGTAAATC----TTTTACGTAACCCTCTAAGCTTGTTATTAACTATTTCTATAGTTCCTGTCTGGTCAGGCGTCGATGTGGCCGGTGTTCGCTTGAGGGATCTTAAGTAATATTTATTCACAACGATACATTTTTATATATTGTACATATTTT-ATT---AACAAGTTTTAATTAACTAAATTAGTCCTGCGGTAGGCACTAGTGAAGACACGGAAAACTGGAATAGTATCCACAGACAAGTCATTCAGAGGTATGTCAATGTAGCTTTA-------TAATTATAAGCGAGTTAAAAAA---TGCATTT-AACC-TGTTTTTTTTTT---CTTAGCGCTTATGAAATAATTCGTTTGAAGGGATATCCTTCTTGGGCGATGGCTTTAAGCGTTTCTGTTCTTACTCGAGCCATTTTAAATAATACTCGAAACGTGTACGCAGTTTCAACATTTGTCGAAGTACCGTAACTTTGCTA--TATCATTGAGTTACA--GTTTTAACGACTTTGATTTTTTAATTAGGGAATACATGGAGTCCAGTATCCTGTTTTTCTTTCTGTGCCGTGTGTTCTAGGTGAAAATGGGATTACTGACGTCAT--ACAACAAACTTTAACCGAGGATGAGCGTACTCAGTTTCAGAAATCAGCTGCAACTTTAAACGAAGTTCAGTCAAACTTGGTGTTCTGA
>LDHB-MEL-a_OR
ATGCAGACAAAGGCCTCTATCGACACCGTCTCCGGAACCAAGGTTACAGTTGTGGGTGTCGGACAGGTAAAACCTT-AAGAAATTGTT-ATCAGAGT------GCATTTATTTATTTA-TTTATTATGTTACGATAATTTATT------------------CTGCGTTTTAAAGGTTGGCATTTCAATTGCATTTAGCATCATGACCCAGGTGAGAA-TACTGCGATTTGTGTCCTTTGGTATTTTTAAATATTTGGGTTG----TATTGTATACGTAGGGTATCGCTTCTGAAATGACGTTGGTGGACGTGATGGAGGACAAACTAAAAGGAGAACTGATGGATTTGCAACACGGATTGACTTTCCTCGACAACATGAAAATAACTGCCGGTTCAGGTAATCAAATCAAA--TTCACGATTTCATACAATATCACCAATTTTTACGACGTTAAGTTCTAACCGATAAAGTTGTTACCGTTGAGTTT--AGATTATGCACTATCTGCTGGATCAAAATTATGTATTGTGACGGCTGGAGCTCAAATGCGTGAAGGCGAGTCCCGATTGGACTTGGATCAGCGCAACACGAATATTTTAAAAGACATCATTCCCAAACTTGTCCCATACAGTCCCGACACCATTCTCCTCATCGTTTCCGATCCTGTTGACTTGTTGACTTATGTTGCTTGGAAACTCAGTGGGTTGCCAAAGGAACGTGTCATCGGGTCTGGGACCAATGTAGATTCTTCTCGATTCCGTTTCCTTCTTTCTGAACGATTTGACGTTGCGCCAACTTCGATACACGGCTGGATTATTGGAGAACATGGTGACTCGAGCGGTATGTCTGAAAATATTGTAAATC----TTTTACGTAACCCTCTAAGCTTGTTATTAACTATTTCTATAGTTCCTGTCTGGTCAGGCGTCGATGTGGCCGGTGTTCGCTTGAGGGATCTTAAGTAATATTTATTCACAACGATACATTTTTATATATTGTACATATTTT-ATT---AACAAGTTTTAATTAACTTAATTAGTCCTGCGGCAGGCACTAGTGAAGACACGGAAAACTGGAATAGTATCCACAGACAAGTCATTCAGAGGTATGTCAATGTAGCTTTA-------TAATTATAAGCGAGTTAAAAAA---TGGATTT-AACC-TTTTTTTTTTTT---CTTAGCGCTTATGAAATAATTCGTTTGAAGGGATATCCTTCTTGGGCGATGGCTTTAAGCGTTTCTGTTCTTACCCGAGCCATTTTAAATAATACTCGAAACGTGTACGCAGTTTCAACATTTGTCGAAGTACCGTAACTTTGCTA--TATTATTGAGTTACACAGTTTTAACGACTTTGATTTTTTAATTAGGGAATACATGGAGTCCAGTATCCTGTTTTTCTTTCTGTGCCGTGTGTTCTAGGTGAAAATGGGATTACTGACGTCAT--ACAACAAACTTTAACCGAGGATGAGCGTACTCAGTTTCAGAAATCAGCTGCAACTTTAAACGAAGTTCAGTCAAACTTGGTGTTCTGA
>LDHB-MEL-b_OR
ATGCAGACAAAGGCCTCTATCGACACCGTCTCCGGAACCAAGGTTACAGTTGTGGGTGTCGGACAGGTAAAACCTT-AAGAAATTGTT-ATCAGAGT------GCATTTATTTATTTA-TTTATTATGTTACGATAATTTATT------------------CTGCGTTTTAAAGGTTGGCATTTCAATTGCATTTAGCATCATGACCCAGGTGAGAA-TACTGCGATTTGTGTCCTTTGGTATTTTTAATTATTTGGGTTG----TATTGTATACGTAGGGTATCGCTTCTGAAATGACGTTGGTGGACGTGATGGAGGACAAACTAAAAGGAGAACTGATGGATTTGCAACACGGATTGACTTTCCTCGACAACATGAAAATAACTGCCGGTTCAGGTAATCAAATCAAA--TTCACGATTTCATACAATATCACCAATTTTTACGACGTTAAGTTCTAACCGATAAAGTTGTTACCGTTGAGTTT--AGATTATGCACTATCTGCTGGATCAAAATTATGTATTGTGACGGCTGGAGCTCAAATGCGTGAAGGCGAGTCCCGATTGGACTTGGATCAGCGCAACACGAATATTTTAAAAGACATCATTCCCAAACTTGTCCAATACAGTCCCGACACCATTCTCCTCATCGTTTCCGATCCTGTTGACTTGTTGACTTATGTTGCTTGGAAACTCAGTGGGTTGCCAAAGGAACGTGTCATCGGGTCTGGGACCAATGTAGATTCTTCTCGATTCCGTTTCCTTCTTTCTGAACGATTTGACGTTGCGCCAACTTCGATACACGGCTGGATTATTGGAGAACATGGTGACTCGAGCGGTATGTCTGAAAATATTGTAAATC----TTTTACGTAACCCTCTAAGCTTGTTATTAACTATTTCTATAGTTCCTGTCTGGTCAGGCGTCGATGTGGCCGGTGTTCGCTTGAGGGATCTTAAGTAATATTTATTCACAACGATACATTTTTATATATTGTACATATTTT-ATT---AACAAGTTTTAATTAACTTAATTAGTCCTGCGGCAGGCACTAGTGAAGACACGGAAAACTGGAATAGTATCCACAGACAAGTCATTCAGAGGTATGTCAATGTAGCTTTA-------TAATTATAAGCGAGTTAAAAAA---TGGATTT-AACC-TTTTTTTTTTTT---CTTAGCGCTTATGAAATAATTCGTTTGAAGGGATATCCTTCTTGGGCGATGGCTTTAAGCGTTTCTGTTCTTACCCGAGCCATTTTAAATAATACTCGAAACGTGTACGCAGTTTCAACATTTGTCGAAGTACCGTAACTTTGCTA--TATCATTGAGTTACACAGTTTTAACGACTTTGATTTTTTAATTAGGGAATACATGGAGTCCAGTATCCTGTTTTTCTTTCTGTGCCGTGTGTTCTAGGTGAAAATGGGATTACTGACGTCAT--ACAACAAACTTTAACCGAGGATGAGCGTACTCAGTTTCAGAAATCAGCTGCAACTTTAAACGAAGTTCAGTCAAACTTGGTGTTCTGA
>LDHB-MID-01a(null)_MB
ATGCAGACAAAGGCCTCTATCGACACCGTCTCCGGAACCAAGGTTACAGTTGTGGGTGTCGGACAGGTAAAACCTT-AAGAAATTGTT-ATCAGAGT------GCATTTATTTATTAA-TTTATTATGTTACGATAATTTATT------------------CTGCGTTTTAAAGGTTGGCATTTCAATTGCATTTAGCATCATGACCCAGGTGAGAA-TACTGCGATTTGTGTCCTTTGGTATTTTCAAATATTTGGGTTG----TATTGTATACGTAGGGTATCGCTTCTGAAATGACGTTGGTGGACGTGATGGAGGACAAACTAAAAGGAGAACTAATGGATTTGCAACACGGATTGACTTTCCTCGACAATATGAAAATAACTGCCGGTTCAGGTAATCAAATCAAA--TTCACGATTTCATACAATATCACCAATTTTTACGACGTTAAGTTCTAACCGATAAAGTTGTTACCGTTGAGTTT--AGATTATGCACTATCTGCTGGATCAAAATTATGTATTGTGACGGCTGGAGCTCAAATGCGTGAAGGCGAGTCCCGATTGGACTTGGATCAGCGCAACACGAATATTTTAAAAGACATCATTCCCAAACTTGTCCAATACAGTCCCGACACCATTCTCCTCATCGTTTCCGATCCTGTTGACTTGTTGACTTATGTTGCTTGGAAACTCAGTGGTTTGCCAAAGGAACGTGTCATCGGGTCTGGGACCAATGTAGATTCTTCTCGATTCCGTTTCCTTCTTTCTGAACGATTTGACGTTGCGCCAACTTCGATACACGGCTGGATTATTGGAGAACATGGTGATTCGAGCGGTATGTCTGAAAATATTGTAAATCC---TTTTACGTAACCCTCTAAGCTTGTTATTAACTATTTCTATAGTTCCTGTCTGGTCAGGCGTCGATGTGGCCGGTGTTCGCTTGAGGGATCTTAAGTAATATTTATTCACAACGATACATTTTTATATATTGTACATATTTT-ATT---AACAAGTTTTAATTAACTTAATTAGTCCTGCGGCAGGCACTAGTGAAGACACGGAAAACTGGAATAGTATCCACAGACAAGTCATTCAGAGGTATGTCAATGTAGCTTTA-------TAATTATAAGCGAGTTAAAAAA---TGCATTT-AACC-TTTTTTTTTT-----CTTAGCGCTTATGAAATAATTCGTTTGAAGGGATATCCTTCTTGGGCGATGGCTTTAAGCGTTTCTGTTCTTACCCGAGCCATTTTAAATAATACTCGAAACGTGTACGCAGTTTCAACATTTGTCGAAGTACCGTAACTTTGCTA--TATCATTGAGTTACACAGTTTTAACGACTTTGATTTTTTAATTAGGGAATACATGGAGTCCAGTATCCTGTTTTTCTTTCTGTGCCGTGTGTTCTAGGTGAAAATGGGATTACTGACGTCATGTACAACAAACTTTAACCGAGGATGAGCGTACTCAGTTTCAGAAATCAGCTGCAACTTTAAACGAAGTTCAGTCAAACTTGGTGTTCTGA
>LDHB-MID-01b_MB
ATGCAGACAAAGGCCTCTGTCGACACCGTCTCCGGAACCAAGGTTACAGTTGTGGGTGTCGGACAGGTAAAACCTT-AAGAAATTGTT-ATCAGAGT------GCATTTATTTATTAA-TTTATTATGTTACGATAATTTATT------------------CTGTGTTTTAAAGGTTGGCATTTCAATTGCATTTAGCATCATGACCCAGGTGAGAA-TACTGCGATTTGTGTCCTTTGGTATTTTTAATTATTTGGGTTG----TATTGTATACGTAGGGTATCGCTTCTGAAATGACGTTGGTGGACGTGATGGAGGACAAACTAAAAGGAGAACTGATGGATTTGCAACACGGATTGACTTTCCTCGACAACATGAAAATAACTGCCGGTTCAGGTAATCAAATCAAA--TTCACGATTTCATACAATATCACCAATTTTTACGACGTTAAGTTCTAACCGATAAAGTTGTTACCGTTGAGTTT--AGATTATGCACTATCTGCTGGATCAAAATTATGTATTGTGACGGCTGGAGCTCAAATGCGTGAAGGCGAGTCCCGATTGGACTTGGATCAGCGCAACACGAATATTTTAAAAGACATCATTCCCAAACTTGTCCAATACAGTCCCGACACCATTCTCCTCATCGTTTCCGATCCTGTTGACTTGTTGACTTATGTTGCTTGGAAACTCAGTGGGTTGCCAAAGGAACGTGTCATCGGGTCTGGGACCAATGTAGATTCTTCTCGATTCCGTTTCCTTCTTTCTGAACGATTTGACGTTGCGCCAACTTCGATACACGGCTGGATTATTGGAGAACATGGTGACTCGAGCGGTATGTCTGAAAATATTGTAAATC----TTTTACGTAACCCTCTAAGCTTGTTATTAACTATTTCTATAGTTCCTGTCTGGTCAGGCGTCGATGTGGCCGGTGTTCGCTTGAGGGATCTTAAGTAATATTTATTCACAACGATACATTTTTATATATTGTACATATTTT-ATT---AACAAGTTTTAATTAACTTAATTAGTCCTGCGGCAGGCACTAGTGAAGACACGGAAAACTGGAATAGTATCCACAGACAAGTCATTCAGAGGTATGTCAATGTAGCTTTA-------TAATTATAAGCGAGTTAAAAAATGCTGCATTT-AACC-TTTTTTTTTTTT---CTTAGCGCTTATGAAATAATTCGTTTGAAGGGATATCCTTCTTGGGCGATGGCTTTAAGCGTTTCTGTTCTTACCCGAGCCATTTTAAATAATACTCGAAACGTGTACGCAGTTTCAACATTTGTCGAAGTACCGTAACTTTGCTA--TATCATTGAGTTACACAGTTTTAACGACTTTAATTTTTTAATTAGGGAATACATGGAGTCCAGTATCCTGTTTTTCTTTCTGTGCCGTGTGTTCTAGGTGAAAATGGGATTACTGACGTCAT--ACAACAAACTTTAACCGAGGATGAGCGTACTCAGTTTCAGAAATCAGCTGCAACTTTAAACGAAGTTCAGTCAAACTTGGTGTTCTGA
>LDHB-MID-01c_MB
ATGCAGACAAAGGCCTCTATCGACACCGTCTCCGGAACCAAGGTTACAGTTGTGGGTGTCGGACAGGTAAAACCTT-AAGAAATTGTT-ATCAGAGT------GCATTTATTTATTAA-TTTATTATGTTACGATAATTTATT------------------CTGCGTTTTAAAGGTTGGCATTTCAATTGCATTTAGCATCATGACCCAGGTAAGAA-TACTGCGATTTGTGTCCTTTGGTATTTTTAAATATTTGGGTTG----TATTGTATACGTAGGGTATCGCTTCTGAAATGACGTTGGTGGACGTGATGGAGGACAAACTAAAAGGAGAACTGATGGATTTGCAACACGGATTGACTTTCCTCGACAACATGAAAATAACTGCCGGTTCAGGTAATCAAATCAAA--TTCACGATTTCATACAATATCACCAATTTTTACGACGTTAAGTTCTAACCGATAAAGTTGTTACCGTTGAGTTT--AGATTATGCACTATCTGCTGGATCAAAATTATGTATTGTGACAGCTGGAGCTCAAATGCGTGAAGGCGAGTCCCGATTGGACTTGGATCAGCGCAACACGAATATTTTAAAAGACATCATTCCCAAACTTGTCCAATACAGTCCCGACACCATTCTCCTCATCGTTTCCGATCCTGTTGACTTGTTGACTTATGTTGCTTGGAAACTCAGTGGGCTGCCAAAGGAACGCGTCATCGGGTCTGGGACCAATGTAGATTCTTCTCGATTCCGTTTCCTTCTTTCTGAACGATTTGACGTTGCGCCAACTTCGATACACGGCTGGATTATTGGAGAACATGGTGACTCGAGCGGTATGTCTGAAAATATTGTAAATCC---TTTTACGTAACCCTCTAAACTTGTTATTAACTATTTCTATAGTTCCTGTCTGGTCAGGCGTCGATGTGGCCGGTGTTCGCTTGAGGGATCTTAAGTAATTTTTATTCACAAGGATACATTTTTATATATTGTACATATTTT-ATT---AACAAGTTTTAATTAACTTAATTAGTCCTGCGGCAGGCACTAGTGAAGACACGGAAAACTGGAATAGTATCCACAGACAAGTCATTCAGAGGTATGTCAATGTAGCTTTA-------TAATTATAAGCGAGTTAAAAAA---TGCATTT-AACC-TTTTTTTT-------CTTAGCGCTTATGAAATAATTCGTTTGAAGGGATATCCTTCTTGGGCGATGGCTTTAAGCGTTTCTGTTCTTACCCGAGCCATTTTAAATAATACTCGAAACGTGTACGCAGTTTCAACATTTGTCGAAGTACCGTAACTTTGCTA--TATCATTGAGTAACACAGTTTTAACGACTTTGATTTTTTAATTAGGGAATACATGGAGTCCAGTATCCTGTTTTTCTTTCTGTGCCGTGTGTTCTAGGTGAAAATGGGATTACTGACGTCAT--ACAACAAACTTTAACCGAGGATGAGCGTACTCAGTTTCAGAAATCAGCTGCAACTTTAAACGAAGTTCAGTCAAACTTGGTGTTCTGA
>LDHB-MID-01d_MB
ATGCAGACAAAGGCCTCTATCGACACCGTCTCCGGAACCAAGGTTACAGTTGTGGGTGTCGGACAGGTAAAACCTT-AAGAAATTGTT-ATCAGAGT------GCATTTATTTATTAA-TTTATTATGTTACGATAATTTATT------------------CTGCGTTTTAAAGGTTGGCATTTCAATTGCATTTAGCATCATGACCCAGGTAAGAA-TACTGCGATTTGTGTCCTTTGGTATTTTTAAATATTTGGGTTG----TATTGTATACGTAGGGTATCGCTTCTGAAATGACGTTGGTGGACGTGATGGAGGACAAACTAAAAGGAGAACTGATGGATTTGCAACACGGATTGACTTTCCTCGACAACATGAAAATAACTGCCGGTTCAGGTAATCAAATCAAA--TTCACGATTTCATACAATATCACCAATTTTTACGACGTTAAGTTCTAACCGATAAAGTTGTTACCGTTGAGTTT--AGATTATGCACTATCTGCTGGATCAAAATTATGTATTGTGACAGCTGGAGCTCAAATGCGTGAAGGCGAGTCCCGATTGGACTTGGATCAGCGCAACACGAATATTTTAAAAGACATCATTCCCAAACTTGTCCAATACAGTCCCGACACCATTCTCCTCATCGTTTCCGATCCTGTTGACTTGTTGACTTATGTTGCTTGGAAACTCAGTGGTTTGCCAAAGGAACGTGTCATCGGGTCTGGGACCAATGTAGATTCTTCTCGATTCCGTTTCCTTCTTTCTGAACGATTTGACGTTGCGCCAACTTCGATACACGGCTGGATTATTGGAGAACATGGTGATTCGAGCGGTATGTCTGAAAATATTGTAAATCC---TTTTACGTAACCCTCTAAGCTTGTTATTAACTATTTCTATAGTTCCTGTCTGGTCAGGCGTCGATGTGGCCGGTGTTCGCTTGAGGGATCTTAAGTAATATTTATTCACAACGATACATTTTTATATATTGTACATATTTT-ATT---AACAAGTTTTAATTAACTTAATTAGTCCTGCGGCAGGCACTAGTGAAGACACGGAAAACTGGAATAGTATCCACAGACAAGTCATTCAGAGGTATGTCAATGTAGCTTTA-------TAATTATAAGCGAGTTAAAAAA---TGCATTT-AACC-TTTTTTTTTT-----CTTAGCGCTTATGAAATAATTCGTTTGAAGGGATATCCTTCTTGGGCGATGGCTTTAAGCGTTTCTGTTCTTACCCGAGCCATTTTAAATAATACTCGAAACGTGTACGCAGTTTCAACATTTGTCGAAGTACCGTAACTTTGCTA--TATCATTGAGTTACACAGTTTTAACGACTTTAATTTTTTAATTAGGGAATACATGGAGTCCAGTATCCTGTTTTTCTTTCTGTGCCGTGTGTTCTAGGTGAAAATGGGATTACTGACGTCAT--ACAACAAACTTTAACCGAGGATGAGCGTACTCAGTTTCAGAAATCAGCTGCAACTTTAAACGAAGTTCAGTCAAACTTGGTGTTCTGA
>LDHB-MID-01e_MB
ATGCAGACAAAGGCCTCTGTCGACACCGTCTCCGGAACCAAGGTTACAGTTGTGGGTGTCGGACAGGTAAAACCTT-AAGAAATTGTT-ATCAGAGT------GCATTTATTTATTAA-TTTATTATGTTACGATAATTTATT------------------CTGTGTTTTAAAGGTTGGCATTTCAATTGCATTTAGCATCATGACCCAGGTGAGAA-TACTGCGATTTGTGTCCTTTGGTATTTTTAATTATTTGGGTTG----TATTGTATACGTAGGGTATCGCTTCTGAAATGACGTTGGTGGACGTGATGGAGGACAAACTAAAAGGAGAACTGATGGATTTGCAACACGGATTGACTTTCCTCGACAACATGAAAATAACTGCCGGTTCAGGTAATCAAATCAAA--TTCACGATTTCATACAATATCACCAATTTTTACGACGTTAAGTTCTAACCGATAAAGTTGTTACCGTTGAGTTT--AGATTATGCACTATCTGCTGGATCAAAATTATGTATTGTGACGGCTGGAGCTCAAATGCGTGAAGGCGAGTCCCGATTGGACTTGGATCAGCGCAACACGAATATTTTAAAAGACATCATTCCCAAACTTGTCCAATACAGTCCCGACACCATTCTCCTCATCGTTTCCGATCCTGTTGACTTGTTGACTTATGTTGCTTGGAAACTCAGTGGGTTGCCAAAGGAACGTGTCATCGGGTCTGGGACCAATGTAGATTCTTCTCGATTCCGTTTCCTTCTTTCTGAACGATTTGACGTTGCGCCAACTTCGATACACGGCTGGATTATTGGAGAACATGGTGACTCGAGCGGTATGTCTGAAAATATTGTAAATC---TTTTTACGTAACCCTCTAAGCTTGTTATTAACTATTTCTATAGTTCCTGTCTGGTCAGGCGTCGATGTGGCCGGTGTTCGCTTGAGGGATCTTAAGTAATATTTATTCACAACGATACATTTTTATATATTGTACATATTTT-ATT---AACAAGTTTTAATTAACTTAATTAGTCCTGCGGCAGGCACTAGTGAAGACACGGAAAACTGGAATAGTATCCACAGACAAGTCATTCAGAGGTATGTCAATGTAGCTTTA-------TAATTATAAGCGAGTTAAAAAATGCTGCATTT-AACC-TTTTTTTTTTTT---CTTAGCGCTTATGAAATAATTCGTTTGAAGGGATATCCTTCTTGGGCGATGGCTTTAAGCGTTTCTGTTCTTACCCGAGCCATTTTAAATAATACTCGAAACGTGTACGCAGTTTCAACATTTGTCGAAGTACCGTAACTTTGCTA--TATCATTGAGTTACACAGTTTTAACGACTTTAATTTTTTAATTAGGGAATACATGGAGTCCAGTATCCTGTTTTTCTTTCTGTGCCGTGTGTTCTAGGTGAAAATGGGATTACTGACGTCAT--ACAACAAACTTTAACCGAGGATGAGCGTACTCAGTTTCAGAAATCAGCTGCAACTTTAAACGAAGTTCAGTCAAACTTGGTGTTCTGA
>LDHB-MID-02a_BAF
ATGCAGACAAAGGCCTCTATCGACACCGTCTCCGGAACCAAGGTTACAGTTGTGGGTGTCGGACAGGTAAAACCTT-AAGAAATTGTT-ATCAGAGT------GCATTTATTTATTAA-TTTATTATGTTACGATAATTTATT------------------CTGCGTTTTAAAGGTTGGCATTTCAATTGCATTTAGCATCATGACCCAGGTGAGAA-TACTGCGATTTGTGTCCTTTGGTATTTTTAAATATTTGGGTTG----TATTGTATACGTAGGGTATCGCTTCTGAAATGACGTTGGTGGACGTGATGGAGGACAAACTAAAAGGAGAACTAATGGATTTGCAACACGGATTGACTTTCCTCGACAACATGAAAATAACTGCCGGTTCAGGTAATCAAATCAAA--TTCACGATTTCATACAATATCACCAATTTTTACGACGTTAAGTTCTAACCGATAAAGTTGTTACCGTTGAGTTT--AGATTATGCACTATCTGCTGGATCAAAATTATGTATTGTGACGGCTGGAGCTCAAATGCGTGAAGGCGAGTCCCGATTGGACTTGGATCAGCGCAACACGAATATTTTAAAAGACATCATTCCCAAACTTGTCCAATACAGTCCCGACACCATTCTCCTCATCGTTTCCGATCCTGTTGACTTGTTGACTTATGTTGCTTGGAAACTCAGTGGGTTGCCAAAGGAACGTGTCATCGGGTCTGGGACCAATGTAGATTCTTCTCGATTCCGTTTCCTTCTTTCTGAACGATTTGACGTTGCGCCAACTTCGATACACGGCTGGATTATTGGAGAACATGGTGACTCGAGCGGTATGTCTGAAAATATTGTAAATCC---TTTTACGTAACCCTCTAAGCTTGTTATTAACTATTTCTATAGTTCCTGTCTGGTCAGGCGTCGATGTGGCCGGTGTTCGCTTGAGGGATCTTAAGTAATTTTTATTCACAAGGATACATTTGTATATATTGTACATATTTT-ATT---AACAAGTTTTAATTAACTAAATTAGTCCTGCGGCAGGCACTAGTGAAGACACGGAAAACTGGAATAGTATCCACAGACAAGTCATTCAGAGGTATGTCAATGTAGCTTTA-------TAATTATAACCGATTTAAAAAA---TGCATTT-AACC-TTTTTTTTT------CTTAGCGCTTATGAAATAATTCGTTTGAAGGGATATCCTTCTTGGGCGATGGCTTTAAGCGTTTCTGTTCTTACCCGAGCCATTTTAAATAATACTCGAAACGTGTACGCAGTTTCAACATTTGTCGAAGTACCGTAACTTTGCTA--TATCATTGAGTTACACAGTTTTAACGACTTTGATTTTTTAATTAGGGAATACATGGAGTCCAGTATCCTGTTTTTCTTTCTGTGCCGTGTGTTCTAGGTGAAAATGGGATTACTGACGTCAT--ACAACAAACTTTAACCGAGGATGAGCGTACTCAGTTTCAGAAATCAGCTGCAACTTTAAACGAAGTTCAGTCAAACTTGGTGTTCTGA
>LDHB-MID-02b_BAF
ATGCAGACAAAGGCCTCTATCGACACCGTCTCCGGAACCAAGGTTACAGTTGTGGGTGTCGGACAGGTAAAACCTT-AAGAAATTGTT-ATCAGAGT------GCATTTATTTATTAA-TTTATTATGTTACGATAATTTATT------------------CTGCGTTTTAAAGGTTGGCATTTCAATTGCATTTAGCATCATGACCCAGGTGAGAA-TACTGCGATTTGTGTCCTTTGGTATTTTCAAATATTTGGGTTG----TATTGTATACGTAGGGTATCGCTTCTGAAATGACGTTGGTGGACGTGATGGAGGACAAACTAAAAGGAGAACTAATGGATTTGCAACACGGATTGACTTTCCTCGACAATATGAAAATAACTGCCGGTTCAGGTAATCAAATCAAA--TTCACGATTTCATACAATATCACCAATTTTTACGACGTTAAGTTCTAACTGATAAAGTTGTTACCGTTGAGTTT--AGATTATGCACTATCTGCTGGATCAAAATTATGTATTGTGACGGCTGGAGCTCAAATGCGTGAAGGCGAGTCCCGATTGGACTTGGATCAGCGCAACACGAATATTTTAAAAGACATCATTCCCAAACTTGTCCAATACAGTCCCGACACCATTCTCCTCATCGTTTCCGATCCTGTTGACTTGTTGACTTATGTTGCTTGGAAACTCAGTGGGTTGCCAAAGGAACGTGTCATCGGGTCTGGGACCAATGTAGATTCTTCTCGATTCCGTTTCCTTCTTTCTGAACGATTTGACGTTGCGCCAACTTCGATACACGGCTGGATTATTGGAGAACATGGTGACTCGAGCGGTATGTCTGAAAATATTGTAAATCC---TTTTACGTAACCCTCTAAGCTTGTTATTAACTATTTCTATAGTTCCTGTCTGGTCAGGCGTCGATGTGGCCGGTGTTCGCTTGAGGGATCTTAAGTAATTTTTATTCACAAGGATACATTTTTATATATTGTACATATTTT-ATT---AACAAGTTTTAATTAACTAAATTAGTCCTGCGGCAGGCACTAGTGAAGACACGGAAAACTGGAATAGTATCCACAGACAAGTCATTCAGAGGTATGTCAATGTAGCTTTA-------TAATTATAACCGATTTAAAAAA---TGCATTT-AACC-TTTTTTTTT------CTTAGCGCTTATGAAATAATTCGTTTGAAGGGATATCCTTCTTGGGCGATGGCTTTAAGCGTTTCTGTTCTTACCCGAGCCATTTTAAATAATACTCGAAACGTGTACGCAGTTTCAACATTTGTCGAAGTACCGTAACTTTGCTA--TATCATTGAGTTACACAGTTTTAACGACTTTGATTTTTTAATTAGGGAATACATGGAGTCCAGTATCCTGTTTTTCTTTCTGTGCCGTGTGTTCTAGGTGAAAATGGGATTACTGACGTCAT--ACAACAAACTTTAACCGAGGATGAGCGTACTCAGTTTCAGAAATCAGCTGCAACTTTAAACGAAGTTCAGTCAAACTTGGTGTTCTGA
>LDHB-MID-02c_BAF
ATGCAGACAAAGGCCTCTATCGACACCGTCTCCGGAACCAAGGTTACAGTTGTGGGTGTCGGACAGGTAAAACCTT-AAGAAATTGTT-ATCAGAGT------GCATTTATTTATTAA-TTTATTATGTTACGATAATTTATT------------------CTGCGTTTTAAAGGTTGGCATTTCAATTGCATTTAGCATCATGACCCAGGTGAGAA-TACTGCGATTTGTGTCCTTTGGTATTTTTAAATATTTGGGTTG----TATTGTATACGTAGGGTATCGCTTCTGAAATGACGTTGGTGGACGTGATGGAGGACAAACTAAAAGGAGAACTAATGGATTTGCAACACGGATTGACTTTCCTCGACAATATGAAAATAACTGCCGGTTCAGGTAATCAAATCAAA--TTCACGATTTCATACAATATCACCAATTTTTACGACGTTAAGTTCTAACTGATAAAGTTGTTACCGTTGAGTTT--AGATTATGCACTATCTGCTGGATCAAAATTATGTATTGTGACGGCTGGAGCTCAAATGCGTGAAGGCGAGTCCCGATTGGACTTGGATCAGCGCAACACGAATATTTTAAAAGACATCATTCCCAAACTTGTCCAATACAGTCCCGACACCATTCTCCTCATCGTTTCCGATCCTGTTGACTTGTTGACTTATGTTGCTTGGAAACTCAGTGGTTTGCCAAAGGAACGCGTCATCGGGTCTGGGACCAATGTAGATTCTTCTCGATTCCGTTTCCTTCTTTCTGAACGATTTGACGTTGCGCCAACTTCGATACACGGCTGGATTATTGGAGAACATGGTGACTCGAGCGGTATGTCTGAAAATATTGTAAATCC---TTTTACGTAACCCTCTAAGCTTGTTATTAACTATTTCTATAGTTCCTGTCTGGTCAGGCGTCGATGTGGCCGGTGTTCGCTTGAGGGATCTTAAGTAATATTTATTCACAACGATACATTTTTATATATTGTACATATTTT-ATT---AACAAGTTTTAATTAACTAAATTAGTCCTGCGGCAGGCACTAGTGAAGACACGGAAAACTGGAATAGTATCCACAGACAAGTCATTCAGAGGTATGTCAATGTAGCTTTA-------TAATTATAACCGATTTAAAAAA---TGCATTT-AACC-TTTTTTTTT------CTTAGCGCTTATGAAATAATTCGTTTGAAGGGATATCCTTCTTGGGCGATGGCTTTAAGCGTTTCTGTTCTTACCCGAGCCATTTTAAATAATACTCGAAACGTGTACGCAGTTTCAACATTTGTCGAAGTACCGTAACTTTACTA--TATCATTGAGTTACACAGTTTTAACGACTTTGATTTTTTAATTAGGGAATACATGGAGTCCAGTATCCTGTTTTTCTTTCTGTGCCGTGTGTTCTAGGTGAAAATGGGATTACTGACGTCAT--ACAACAAACTTTAACCGAGGATGAGCGTACTCAGTTTCAGAAATCAGCTGCAACTTTAAACGAAGTTCAGTCAAACTTGGTGTTCTGA
>LDHB-OBT_IL
ATGCAGACAAAGGCATCTGTCGACTCCGTCTCCGGAACCAAGGTTACAGTTGTTGGCATCGGACAGGTAAAACATT-AAGAAATTGTT-ATCAGAGT------ACATTT--TTATAAG--TTTTTATGTTACGATAATTTATT------------------CTGCGTTTGAAAGGTCGGCATTTCAATTGCATTTAGCATCATGACCCAGGTGAGAA-TATTGCGATTTTCTGTCCTTTTTCTTTTTAAATATTTGTATTG----TTTTGTATAAGTAGGGTATCGCTTCTGAAATGACATTGGTGGACGCGATGGAGGACAAACTCAAAGGAGAACTAATGGATTTGCAACACGGATTGACTTTCCTCGATAACATGAAAATAACTGCCGGTTCAGGTAATCAAA-------TACATGATTTCATACAATATCACCAAATTTTACGACGGTTAGTTCTAACCAG--CAATTGTTACCGTTGAGTTT--AGATTATGCACTATCTGCTGGATCAAAATTATGTATTGTGACGGCTGGAGCTCAAATGCGTGAAGGCGAGTCCCGATTGGACTTGGATCAGCGCAATACGAATATTTTAAAAGACATCATTCCCAAACTTGTTCAATACAGTCCCGACACCATTCTGCTCATCGTTTCCGATCCTGTTGACTTGTTGACTTATGTTGCTTGGAAACTCAGTGGGTTGCCGAAGGAACGTGTCATCGGGTCTGGGACCAATGTAGATTCTTCTCGATTTCGTTTCCTCCTTTCCGAACGATTCGACGTTGCGCCAACTTCGATTCACGGCTGGATTATTGGAGAACATGGTGACTCGAGCGGTATGTCTGAAAAAATTGTAAATCC---TTTTACGTAATCCTCTAAGCTTGTTATTAACCATTTCTA--GTTCCTGTCTGGTCAGGTGTCGACGTTGCTGGTGTTCGCTTGAGGGATCTTAAGTAATATTTATTCACAAAGATAAATTTTTGTATA-----CATATTTT-ATT---AACAAGTTTTAATTAACTAAATTAGTCCTGCGGCAGGCACTAGTGAAGACACGGAAAACTGGAATAGTATCCACAGACAAGTCATTCAGAGGTATGTCAATGTTGCTAGCTT-----TATAGGTTAGCGAGATAAAAAAAAATGC-TTAAAACC--GTTTTTTTTT----CTTAGCGCTTATGAAATAATTCGTTTGAAGGGATATCCTTCTTGGGCGATGGCTTTAAGCGTTTCTGTTCTTACCCGAGCTATTTTAAATAATACTCGAAACGTGTACGCAGTTTCAACATTTGTCGAAGTACCGTAACTTTGCTA--TATGATTGAGTTACACAGTTTTAACGACTTTAATTTT--AATTAGGGAATACATGGAGTCCAGTTTCCTGTTTTTCTTTCTGTGCCGTGTGTTCTGGGTGAAAATGGGATTACTGACGTCAT--ACAACAAACTTTAACCGAGGATGAGCGTACTCAGTTTCAGAAATCAGCTGCAACTTTAAACGAAGTTCAGTCAAACTTGGTGTTCTGA
>LDHB-SAPC-01a_BOL
ATGCAGACAAAGGCCTCTGTCGACACCGTCTCCGGAACCAAGGTTACAGTTGTGGGTGTCGGACAGGTAAAACCTT-AAGAAATTGTT-ATCAGAGT------GCATTTATTTATTAA-TTTATTATGTTACGATAATTTATT------------------CTGTGTTTTAAAGGTTGGCATTTCAATTGCATTTAGCATCATGACCCAGGTGAGAA-TACTGCGATTTGTGTCCTTTGGTATTTTTAATTATTTGGGTTG----TATTGTATACGTAGGGTATCGCTTCTGAAATGACGTTGGTGGACGTGATGGAGGACAAACTAAAAGGAGAACTGATGGATTTGCAACACGGATTGACTTTCCTCGACAACATGAAAATAACTGCCGGTTCAGGTAATCAAATCAAA--TTCACGATTTCATACAATATCACCAATTTTTACGACGTTAAGTTCTAACCGATAAAGTTGTTACCGTTGAGTTT--AGATTATGCACTATCTGCTGGATCAAAATTATGTATTGTGACGGCTGGAGCTCAAATGCGTGAAGGCGAGTCCCGATTGGACTTGGATCAGCGCAACACGAATATTTTAAAAGACATCATTCCCAAACTTGTCCAATACAGTCCCGACACCATTCTCCTCATCGTTTCCGATCCTGTTGACTTGTTGACTTATGTTGCTTGGAAACTCAGTGGGTTGCCAAAGGAACGTGTCATCGGGTCTGGGACCAATGTAGATTCTTCTCGATTCCGTTTCCTTCTTTCTGAACGATTTGACGTTGCGCCAACTTCGATACACGGCTGGATTATTGGAGAACATGGTGACTCGAGCGGTATGTCTGAAAATATTGTAAATC----TTTTACGTAACCCTCTAAGCTTGTTATTAACTATTTCTATAGTTCCTGTCTGGTCAGGCGTCGATGTGGCCGGTGTTCGCTTGAGGGATCTTAAGTAATATTTATTCACAACGATACATTTTTATATATTGTACATATTTT-ATT---AACAAGTTTTAATTAACTTAATTAGTCCTGCGGCAGGCACTAGTGAAGACACGGAAAACTGGAATAGTATCCACAGACAAGTCATTCAGAGGTATGTCAATGTAGCTTTA-------TAATTATAAGCGAGTTAAAAAATGCTGCATTT-AACC-TTTTTTTTTTTT---CTTAGCGCTTATGAAATAATTCGTTTGAAGGGATATCCTTCTTGGGCGATGGCTTTAAGCGTTTCTGTTCTTACCCGAGCCATTTTAAATAATACTCGAAACGTGTACGCAGTTTCAACATTTGTCGAAGTACCGTAACTTTGCTA--TATCATTGAGTTACACAGTTTTAACGACTTTAATTTTTTAATTAGGGAATACATGGAGTCCAGTATCCTGTTTTTCTTTCTGTGCCGTGTGTTCTAGGTGAAAATGGGATTACTGACGTCAT--ACAACAAACTTTAACCGAGGATGAGCGTACTCAGTTTCAGAAATCAGCTGCAACTTTAAACGAAGTTCAGTCAAACTTGGTGTTCTGA
>LDHB-SAPC-01b_BOL
ATGCAGACAAAGGCCTCTGTCGACACCGTCTACGGAACCAAGGTTACAGTTGTGGGTGTCGGACAGGTAAAACCTT-AAGAAATTGTT-ATCAGAGT------GCATTTA---ATAAA---TATTATAATGCGATAATTTATT------------------CTGCGTTTTTAAGGTCGGTATTACAATTGCATTTAGCATCATGACCCAGGTGAGAA-AACTGCGATCTGTTTTCTTTTGCATTTTTAAATATTTGTGTTG----TATTGTATACGTAGGGTATCGCTTCTGAAATGACATTGGTGGATGTGATGGAGGACAAACTAAAAGGAGAACTAATGGATTTGCAACACGGATTGACTTTCCTCGACAACATGAAAATAACTGCCGGTTCAGGTAATCAAATCAAAATATCACA------------------AATTTTTGCGACATTAAGTTCTAACCGATTTA-TTGCTACCGTTGAGTTT--AGATTACGCACTATCTGCTGGATCAAAATTATGTATTGTGACGGCTGGAGCTCAAATGCGTGAAGGCGAGTCCCGATTGGACTTGGATCAGCGCAACACGAATATTTTAAAAGACATCATTCCCAAACTTGTCCAATACAGTCCCGACACCATTCTCCTCATCGTTTCCGATCCTGTTGACTTGTTGACTTATGTGGCTTGGAAACTCAGTGGATTGCCAAAGGAACGTGTCATCGGGTCTGGGACCAATGTAGATTCTTCTCGATTCCGTTTCCTTCTTTCCGAACGATTCGACGTTGCGCCAACTTCGATACACGGCTGGATTATTGGAGAACATGGTGACTCGAGCGGTATGTTTGGAAATATTGTAAATCC---TTTTACGTAACCCTCTAAGCTTGTTATTAACTTTTTCTATAGTTCCTGTCTGGTCAGGCGTCGATGTGGCCGGTGTTCGCTTGAGGGATCTTAAGTAATATTTATTCCCAACGATACATTTTTATATATTGTACATATTTT-ATT---AACAAGTTTTAATTAACTAAATTAGTCCTGCGGCAGGCACTAGTGAAGACACGGAAAACTGGAATAGTATCCACAGACAAGTAATTCAGAGGTATGTCAATGTAGCTTTA-------TAATTCTA-GCGAGTTAAAAAA---TGCATT-AAACC-TTTTTTTT-------CTTAGCGCTTATGAAATAATTCGTTTGAAGGGATATCCTTCTTGGGCGATGGCTTTAAGCGTTTCTGTTCTTACCCGAGCCATTTTAAATAATACTCGAAACGTGTACGCAGTTTCAACATTTGTTAAAGTACCGTAACTTTGCTA--TATCATTGAGTTACACAGTTTTAACGACTTCAATTTT--AAATAGGGAATACATGGAGTCCAGTGTCCTGTTTTTCTTTCTGTGCCGTGTGTTCTGGGTGAAAATGGGATTACTGACGTCAT--ACAACAAACTTTAACCGAGGATGAGCGTACTCAGTTTCAGAAATCAGCGGAAACTTTAAACGAAGTTCAGTCAAACTTGGTGTTCTGA
>LDHB-SAPC-02a_PER
ATGCAGACAAAGGCCTCTGTCGACACCGTCTACGGAACCAAGGTTACAGTTGTGGGTGTCGGACAGGTAAAACCTT-AAGAAATTGTT-ATCAGAGT------GCATTTA---ATAAA---TATTATAATGCGATAATTTATT------------------CTGCGTTTTTAAGGTCGGTATTTCAATTGCATTTAGCATCATGACCCAGGTGAGAA-TACTGCGATCTGTTTTCTTTTGCATTTTTAAATATTTGTGTTG----TATTGTATACGTAGGGTATCGCTTCTGAAATGACATTGGTGGATGTGATGGAGGACAAACTAAAAGGAGAACTAATGGATTTGCAACACGGATTGACTTTCCTCGACAACATGAAAATAACTGCCGGTTCAGGTAATCAAATCAAAATATCACA------------------AATTTTTGCGACATTAAGTTCTAACCGATTTA-TTGCTACCGTTGAGTTT--AGATTACGCACTATCTGCTGGATCAAAATTATGTATTGTGACGGCTGGAGCTCAAATGCGTGAAGGCGAGTCCCGATTGGACTTGGATCAGCGCAACACGAATATTTTAAAAGACATCATTCCCAAACTTGTCCAATACAGTCCCGACACCATTCTCCTCATCGTTTCCGATCCTGTTGACTTGTTGACTTATGTGGCTTGGAAACTCAGTGGATTGCCAAAGGAACGTGTCATCGGGTCTGGGACCAATGTAGATTCTTCTCGATTCCGTTTCCTTCTTTCCGAACGATTCGACGTGGCGCCAACTTCGATACACGGCTGGATTATTGGAGAACATGGTGACTCGAGCGGTATGTTTGGAAATATTGTAAATCC---TTTTACGTAACCCTCTAAGCTTGTTATTAACTTTTTCTATAGTTCCTGTCTGGTCAGGCGTCGATGTGGCCGGTGTTCGCTTGAGGGATCTTAAGTAATATTTATTCCCAACGATACATTTTTATATATTGTACATATTTT-ATT---AACAAGTTTTAATTAACTAAATTAGTCCTGCGGCAGGCACTAGTGAAGACACGGAAAACTGGAATAGTATCCACAGACAAGTAATTCAGAGGTATGTCAATGTAGCTTTA-------TAATTCTA-GCGAGTTAAAAAA---TGCATT-AAACC-TTTTTTTT-------CTTAGCGCTTATGAAATAATTCGTTTGAAGGGATATCCTTCTTGGGCGATGGCTTTAAGCGTTTCTGTTCTTACCCGAGCCATTTTAAATAATACTCGAAACGTGTACGCAGTTTCAACATTTGTTAAAGTACCGTAACTTTGCTA--TATCATTGAGTTACACAGTTTTAACGACTTCAATTTT--AAATAGGGAATACATGGAGTCCAGTGTCCTGTTTTTCTTTCTGTGCCGTGTGTTCTGGGTGAAAATGGGATTACTGACGTCAT--ACAACAAACTTTAACCGAGGATGAGCGTACTCAGTTTCAGAAATCAGCGGAAACTTTAAACGAAGTTCAGTCAAACTTGGTGTTCTGA
>LDHB-SAPC-02b_PER
ATGCAGACAAAGGCCTCTGTCGACACCGTCTCCGGAACCAAGGTTACAGTTGTGGGTGTCGGACAGGTAAAACCTT-AAGAAATTGTT-ATCAGAGT------GCATTTATTTATTAA-TTTATTATGTTACGATAATTTATT------------------CTGTGTTTTAAAGGTTGGCATTTCAATTGCATTTAGCATCATGACCCAGGTGAGAA-TACTGCGATTTGTGTCCTTTGGTATTTTTAATTATTTGGGTTG----TATTGTATACGTAGGGTATCGCTTCTGAAATGACGTTGGTGGACGTGATGGAGGACAAACTAAAAGGAGAACTGATGGATTTGCAACACGGATTGACTTTCCTCGACAACATGAAAATAACTGCCGGTTCAGGTAATCAAATCAAA--TTCACGATTTCATACAATATCACCAATTTTTACGACGTTAAGTTCTAACCGATAAAGTTGTTACCGTTGAGTTT--AGATTATGCACTATCTGCTGGATCAAAATTATGTATTGTGACGGCTGGAGCTCAAATGCGTGAAGGCGAGTCCCGATTGGACTTGGATCAGCGCAACACGAATATTTTAAAAGACATCATTCCCAAACTTGTCCAATACAGTCCCGACACCATTCTCCTCATCGTTTCCGATCCTGTTGACTTGTTGACTTATGTTGCTTGGAAACTCAGTGGGTTGCCAAAGGAACGTGTCATCGGGTCTGGGACCAATGTAGATTCTTCTCGATTCCGTTTCCTTCTTTCTGAACGATTTGACGTTGCGCCAACTTCGATACACGGCTGGATTATTGGAGAACATGGTGACTCGAGCGGTATGTCTGAAAATATTGTAAATC----TTTTACGTAACCCTCTAAGCTTGTTATTAACTATTTCTATAGTTCCTGTCTGGTCAGGCGTCGATGTGGCCGGTGTTCGCTTGAGGGATCTTAAGTAATATTTATTCACAACGATACATTTTTATATATTGTACATATTTT-ATT---AACAAGTTTTAATTAACTTAATTAGTCCTGCGGCAGGCACTAGTGAAGACACGGAAAACTGGAATAGTATCCACAGACAAGTCATTCAGAGGTATGTCAATGTAGCTTTA-------TAATTATAAGCGAGTTAAAAAATGCTGCATTT-AACC-TTTTTTTTTTT----CTTAGCGCTTATGAAATAATTCGTTTGAAGGGATATCCTTCTTGGGCGATGGCTTTAAGCGTTTCTGTTCTTACCCGAGCCATTTTAAATAATACTCGAAACGTGTACGCAGTTTCAACATTTGTCGAAGTACCGTAACTTTGCTA--TATCATTGAGTTACACAGTTTTAACGACTTTAATTTTTTAATTAGGGAATACATGGAGTCCAGTATCCTGTTTTTCTTTCTGTGCCGTGTGTTCTAGGTGAAAATGGGATTACTGACGTCAT--ACAACAAACTTTAACCGAGGATGAGCGTACTCAGTTTCAGAAATCAGCTGCAACTTTAAACGAAGTTCAGTCAAACTTGGTGTTCTGA
>LDHB-SAPC-03a_BOL
ATGCAGACAAAGGCCTCTGTCGACACCGTCTCCGGAACCAAGGTTACAGTTGTGGGTGTCGGACAGGTAAAACCTT-AAGAAATTGTT-ATCAGAGT------GCATTTATTTATTAA-TTTATTATGTTACGATAATTTATT------------------CTGTGTTTTAAAGGTTGGCATTTCAATTGCATTTAGCATCATGACCCAGGTGAGAA-TACTGCGATTTGTGTCCTTTGGTATTTTTAATTATTTGGGTTG----TATTGTATACGTAGGGTATCGCTTCTGAAATGACGTTGGTGGACGTGATGGAGGACAAACTAAAAGGAGAACTGATGGATTTGCAACACGGATTGACTTTCCTCGACAACATGAAAATAACTGCCGGTTCAGGTAATCAAATCAAA--TTCACGATTTCATACAATATCACCAATTTTTACGACGTTAAGTTCTAACCGATAAAGTTGTTACCGTTGAGTTT--AGATTATGCACTATCTGCTGGATCAAAATTATGTATTGTGACGGCTGGAGCTCAAATGCGTGAAGGCGAGTCCCGATTGGACTTGGATCAGCGCAACACGAATATTTTAAAAGACATCATTCCCAAACTTGTCCAATACAGTCCCGACACCATTCTCCTCATCGTTTCCGATCCTGTTGACTTGTTGACTTATGTTGCTTGGAAACTCAGTGGGTTGCCAAAGGAACGTGTCATCGGGTCTGGGACCAATGTAGATTCTTCTCGATTCCGTTTCCTTCTTTCTGAACGATTTGACGTTGCGCCAACTTCGATACACGGCTGGATTATTGGAGAACATGGTGACTCGAGCGGTATGTTTGAAAATATTGTAAATC----TTTTACGTAACCCTCTAAGCTTGTTATTAACTATTTCTATAGTTCCTGTCTGGTCAGGCGTCGATGTGGCCGGTGTTCGCTTGAGGGATCTTAAGTAATATTTATTCACAACGATACATTTTTATATATTGTACATATTTT-ATT---AACAAGTTTTAATTAACTTAATTAGTCCTGCGGCAGGCACTAGTGAAGACACGGAAAACTGGAATAGTATCCACAGACAAGTCATTCAGAGGTATGTCAATGTAGCTTTA-------TAATTATAAGCGAGTTAAAAAATGCTGCATTT-AACC-TTTTTTTTTTT----CTTAGCGCTTATGAAATAATTCGTTTGAAGGGATATCCTTCTTGGGCGATGGCTTTAAGCGTTTCTGTTCTTACCCGAGCCATTTTAAATAATACTCGAAACGTGTACGCAGTTTCAACATTTGTCGAAGTACCGTAACTTTGCTA--TATCATTGAGTTACACAGTTTTAACGACTTTAATTTTTTAATTAGGGAATACATGGAGTCCAGTATCCTGTTTTTCTTTCTGTGCCGTGTGTTCTAGGTGAAAATGGGATTACTGACGTCAT--ACAACAAACTTTAACCGAGGATGAGCGTACTCAGTTTCAGAAATCAGCTGCAACTTTAAACGAAGTTCAGTCAAACTTGGTGTTCTGA
>LDHB-SAPC-03b_BOL
ATGCAGACAAAGGCCTCTGTCGACACCGTCTACGGAACCAAGGTTACAGTTGTGGGTGTCGGACAGGTAAAACCTT-AAGAAATTGTT-ATCAGAGT------GCATTTA---ATAAA---TATTATAATGCGATAATTTATT------------------CTGCGTTTTTAAGGTCGGTATTACAATTGCATTTAGCATCATGACCCAGGTGAGAA-AACTGCGATCTGTTTTCTTTTGCATTTTTAAATATTTGTGTTG----TATTGTATACGTAGGGTATCGCTTCTGAAATGACATTGGTGGATGTGATGGAGGACAAACTAAAAGGAGAACTAATGGATTTGCAACACGGATTGACTTTCCTCGACAACATGAAAATAACTGCCGGTTCAGGTAATCAAATCAAAATATCACA------------------AATTTTTGCGACATTAAGTTCTAACCGATTTA-TTGCTACCGTTGAGTTT--AGATTACGCACTATCTGCTGGATCAAAATTATGTATTGTGACGGCTGGAGCTCAAATGCGTGAAGGCGAGTCCCGATTGGACTTGGATCAGCGCAACACGAATATTTTAAAAGACATCATTCCCAAACTTGTCCAATACAGTCCCGACACCATTCTCCTCATCGTTTCCGATCCTGTTGACTTGTTGACTTATGTGGCTTGGAAACTCAGTGGATTGCCAAAGGAACGTGTCATCGGGTCTGGGACCAATGTAGATTCTTCTCGATTCCGTTTCCTTCTTTCCGAACGATTCGACGTGGCGCCAACTTCGATACACGGCTGGATTATTGGAGAACATGGTGACTCGAGCGGTATGTTTGGAAATATTGTAAATCC---TTTTACGTAACCCTCTAAGCTTGTTATTAACTTTTTCTATAGTTCCTGTCTGGTCAGGCGTCGATGTGGCCGGTGTTCGCTTGAGGGATCTTAAGTAATATTTATTCCCAACGATACATTTTTATATATTGTACATATTTT-ATT---AACAAGTTTTAATTAACTAAATTAGTCCTGCGGCAGGCACTAGTGAAGACACGGAAAACTGGAATAGTATCCACAGACAAGTAATTCAGAGGTATGTCAATGTAGCTTTA-------TAATTCTA-GCGAGTTAAAAAA---TGCATT-AAAC--TTTTTTTTT------CTTAGCGCTTATGAAATAATTCGTTTGAAGGGATATCCTTCTTGGGCGATGGCTTTAAGCGTTTCTGTTCTTACCCGAGCCATTTTAAATAATACTCGAAACGTGTACGCAGTTTCAACATTTGTTAAAGTACCGTAACTTTGCTA--TATCATTGAGTTACACAGTTTTAACGACTTCAATTTT--AAATAGGGAATACATGGAGTCCAGTGTCCTGTTTTTCTTTCTGTGCCGTGTGTTCTGGGTGAAAATGGGATTACTGACGTCAT--ACAACAAACTTTAACCGAGGATGAGCGTACTCAGTTTCAGAAATCAGCGGAAACTTTAAACGAAGTTCAGTCAAACTTGGTGTTCTGA
>LDHB-CX-01a_ICE
ATGCAGACAAAGGCCTCTGTCGACACCGTCTCCGGAACCAAGGTTACAGTTGTGGGTGTCGGACAGGT-AAACCTT-AAGAAATTGTT-ATCAGAGT------GCATTTATTTAGTAAA-TTATTATGTTGCGATAATTTATT------------------CTGCGTTTTAAAGGTTGGCATGTCAATTGCATTTAGCATCATGACCCAGGTGAGAA-TACTGTGATTTGTGTCCTTTTGTATTTTTAAATATTTGGGTTG----TATTGTATACGTAGGGTATCGCTTCTGAAATGACGTTGGTGGACGTGATGGAGGACAAACTAAAAGGAGAACTGATGGATTTGCAACACGGATTGACTTTCCTCGACAACATGAAAATAACTGCCGGTTCAGGTAATCAAATCAAA--TTCACGATTTCATACAATATCACCAATTTTTACGACGTTAAGTTCTAACCGATAAAGTTGTTACCGTTGAGTTT--AGATTATGCACTATCTGCTGGATCAAAATTATGTATTGTGACGGCTGGAGCTCAAATGCGTGAAGGCGAGTCCCGATTGGACTTGGATCAACGCAACACGAATATTTTAAAAGACATCATTCCCAAACTTGTCCAATACAGTCCCGACACCATTCTCCTCATCGTTTCCGATCCTGTTGACTTGTTGACTTATGTTGCTTGGAAACTCAGTGGGTTGCCAAAGGAACGTGTCATCGGGTCTGGGACCAATGTAGATTCTTCTCGATTCCGTTTCCTTCTTTCTGAACGATTTGACGTTGCGCCAACTTCGATACACGGCTGGATTATTGGAGAACATGGTGACTCGAGCGGTATGTCTGAAAATATTGTAAATC----TTTTACGTAACCCTCTAAGCTTGTTATTAACTATTTCTATAGTTCCTGTCTGGTCAGGCGTCGATGTGGCCGGTGTTCGCTTGAGGGATCTTAAGTAATATTTATTCACAACGATACATTTTTATATATTGTACATATTTT-ATT---AACAAGTTTTAATTAACTAAATTAGTCCTGCGGTAGGCACTAGTGAAGACACGGAAAACTGGAATAGTATCCACAGACAAGTCATTCAGAGGTATGTCAATGTAGCTTTA-------TAATTATAAGCGAGTTAAAAAA---TGCATTT-AACC-TGTTTTTTTTTT---CTTAGCGCTTATGAAATAATTCGTTTGAAGGGATATCCTTCTTGGGCGATGGCTTTAAGCGTTTCTGTTCTTACTCGAGCCATTTTAAATAATACTCGAAACGTGTACGCAGTTTCAACATTTGTCGAAGTACCGTAACTTTGCTA--TATCATTGAGTTACACAGTTTTAACGACTTTGATTTTTTAATTAGGGAATACATGGAGTCCAGTATCCTGTTTTTCTTTCTGTGCCGTGTGTTCTAGGTGAAAATGGGATTACTGACGTCAT--ACAACAAACTTTAACCGAGGATGAGCGTACTCAGTTTCAGAAATCAGCTGCAACTTTAAACGAAGTTCAGTCAAACTTGGTGTTCTGA
>LDHB-CX-01b_ICE
ATGCAGACAAAGGCCTCTGTCGACACCGTCTCCGGAACCAAGGTTACAGTTGTGGGTGTCGGACAGGTAAAACCTT-AAGAAATTGTT-ATCAGAGT------GCATTTATTTATTTA-TTTATTATGTTACGATCATTTATT------------------CTGCGTTTTAAAGGTCGGCATTTCAATTGCATTTAGCATCATGACCCAGGTGAGAA-TACTGCGATTTGTGTCCTTTGGTATTTTCAAATATTTGGGTTG----TATTGTATACGTAGGGTATCGCTTCTGAAATGACGTTGGTGGACGTGATGGAGGACAAACTAAAAGGAGAACTAATGGATTTGCAACACGGATTGACTTTCCTCGACAATATGAAAATAACTGCCGGTTCAGGTAATCAAATCAAA--TTCACGATTTCATACAATATCACCAATTTTTACGACGTTAAGTTCTAACCGATAAAGTTGTTACCGTTGAGTTT--AGATTACGCACTATCTGCTGGATCAAAATTATGTATTGTGACGGCTGGAGCTCAAATGCGTGAAGGCGAGTCCCGATTGGACTTGGATCAACGCAACACGAATATTTTAAAAGACATCATTCCCAAACTTGTCCAATACAGTCCCGACACCATTCTCCTCATCGTTTCCGATCCTGTTGACTTGTTGACTTATGTTGCTTGGAAACTCAGTGGGTTGCCAAAGGAACGTGTCATCGGGTCTGGGACCAATGTAGATTCTTCTCGATTCCGTTTCCTTCTTTCTGAACGATTTGACGTTGCGCCAACTTCGATACACGGCTGGATTATTGGAGAACATGGTGACTCGAGCGGTATGTCTGAAAATATTGTAAATCC---TTTTACGTAACCCTCTAAGCTTGTTATTAACTATTTCTATAGTTCCTGTCTGGTCAGGCGTCGATGTGGCCGGTGTTCGCTTGAGGGATCTTAAGTAATTTTTATTCACAAGGATACATTTTTATGTATTGTACATATTTT-ATT---AACAAGTTTTAATTAACTAAATTAGTCCTGCGGCAGGCACTAGTGAAGACACGGAAAACTGGAATAGTATCCACAAACAAGTCATTCAGAGGTATGTCAATGTAGCTTTA-------TAATTCTAGC-GAGTTAAAAAA---TGCATT-AAACC-TTTTTTTTTT-----CTTAGCGCTTATGAAATAATTCGTTTGAAGGGATATCCTTCTTGGGCGATGGCTTTAAGCGTTTCTGTTCTTACCCGAGCCATTTTAAATAATACTCGAAACGTGTACGCAGTTTCAACATTTGTCGAAGTACCGTAACTTTGCTA--TATCATTGAGTTACACAGTTTTAACGACTTTGATTTTTTAATTAGGGAATACATGGAGTCCAGTATCCTGTTTTTCTTTCTGTTCCGTGTGTTCTAGGTGAAAATGGGATTACTGACGTCAT--ACAACAAACTTTAACCGAGGATGAGCGTACTCAGTTTCAGAAATCAGCTGCAACTTTAAACGAAGTTCAGTCAAACTTGGTGTTCTGA
>LDHB-CX-02a_QC
ATGCAGACAAAGGCCTCTGTCGACACCGTCTCCGGAACCAAGGTTACAGTTGTGGGTGTCGGACAGGTAAAACTTTTAAGAAATTGTT-ATCAGAGT------GCATTTA---ATCAA---TATTATGTTGCGATAATTTATT------------------CTGCGTTTTTAAGGTCGGTATTTCAATTGCATTTAGCATCATGACCCAGGTGAGAA-TACTGCGATTTGTGTCCTTTTGTATTATTAATTATTTGTGTTG----TATTGTATACGTAGGGTATCGCTTCTGAAATGACGTTGGTGGACGTGATGGAGGACAAACTAAAAGGAGAACTAATGGATTTGCAACACGGATTGACTTTCCTTGACAACATGAAAATAACTGCCGGTTCAGGTAATCAAATCAAAATATCACC------------------AATTTTTGCGACATTAAGTTCTAACCGATTTA-TTGTTACCTTTGAGTTTATAGATTACGCACTATCTGCTGGATCAAAATTATGTATTGTGACGGCTGGAGCTCAAATGCGTGAAGGCGAGTCCCGATTGGACTTGGATCAGCGCAACACGAATATTTTAAAAGACATCATTCCCAAACTTGTCCAATACAGTCCCGACACCATTCTCCTCATCGTTTCCGATCCTGTTGACTTGTTGACTTATGTGGCTTGGAAACTCAGTGGATTGCCAAAGGAACGTGTCATCGGGTCTGGGACCAATGTAGATTCTTCTCGATTCCGTTTCCTTCTTTCTGAACGATTTGACGTTGCGCCAACTTCGATACACGGCTGGATTATTGGAGAACATGGTGACTCGAGCGGTATGTCTGAAAATATTGTAAATCCTCCTTTTACGTAACCCTCTAAGCTTGTTATTAACTATTTCTA--GTTCCTGTCTGGTCAGGCGTCGATGTGGCCGGTGTTCGCTTGAGGGATCTTAAGTAATATTTATTCACAACGATACATTTTTATATATTGTACATATTTT-ATT---AACAAGTTTTAATTAACTAAATTAGTCCTGCGGCAGGCACTAGTGAAGACACGGAAAACTGGAATAGTATTCATAGACAAGTAATTCAGAGGTATGTCAATGTAGCTTTA-------TAATTCTA-GCGAGTTAAAAAA---TGCATT-AAACC-TTTTTTTTT------CTTAGCGCTTATGAAATAATTCGTTTGAAGGGATATCCTTCTTGGGCGATGGCTTTAAGCGTTTCTGTTCTTACCCGAGCCATTTTAAATAATACTCGAAACGTGTACGCAGTTTCAACATTTGTCGAAGTACCGTAACCTTGCTA--TACCATTGAGTTACACAGTTTTAACGACTTTAATTTT--AATTAGGGAATACATGGAGTCCAGTATCCTGTTTTTCTTTCTGTGCCGTGTGTTCTGGGTGAAAATGGGATTACTGACGTCAT--ACAACAAACTTTAACCGAGGATGAGCGTACTCAGTTTCAGAAATCAGCGGCAACTTTAAACGAAGTTCAGTCAAACTTGGTGTTCTGA
>LDHB-CX-02b(null)_QC
ATGCAGACAAAGGCCTCTGTCGACACCGTCTCCGGAACCAAGGTTACAGTTGTGGGTGTCGGACAGGT-AAACCTT-AAGAAATTGTT-ATCAGAGT------GCATTTATTTAGTAAA-TTATTATGTTGCGATAATTTATT------------------CTGCGTTTTAAAGGTTGGCATGTCAATTGCATTTAGCATCATGACCCAGGTGAGAA-TACTGTGATTTGTGTCCTTTTGTATTTTTAAATATTTGGGTTG----TATTGTATACGTAGGGTATCGCTTCTGAAATGACGTTGGTGGACGTGATGGAGGACAAACTAAAAGGAGAACTGATGGATTTGCAACACGGATTGACTTTCCTCGACAACATGAAAATAACTGCCGGTTCAGGTAATCAAATCAAA--TTCACGATTTCATACAATATCACCAATTTTTACGACGTTAAGTTCTAACCGATAAAGTTGTTACCGTTGAGTTT--AGATTATGCACTATCTGCTGGATCAAAATTATGTATTGTGACGGCTGGAGCTCAAATGCGTGAAGGCGAGTCCCGATTGGACTTGGATCAACGCAACACGAATATTTTAAAAGACATCATTCCCAAACTTGTCCAATACAGTCCCGACACCATTCTCCTCATCGTTTCCGATCCTGTTGACTTGTTGACTTATGTTGCTTGGAAACTCAGTGGGTTGCCAAAGGAACGTGTCATCGGGTCTGGGACCAATGTAGATTCTTCTCGATTCCGTTTCCTTCTTTCTGAACGATTTGACGTTGCGCCAACTTCGATACACGGCTGGATTATTGGAGAACATGGTGACTCGAGCGGTATGTCTGAAAATATTGTAAATC----TTTTACGTAACCCTCTAAGCTTGTTATTAACTATTTCTATAGTTCCTGTCTGGTCAGGCGTCGATGTGGCCGGTGTTCGCTTGAGGGATCTTAAGTAATATTTATTCACAACGATACATTTTTATATATTGTACATATTTT-ATT---AACAAGTTTTAATTAACTAAATTAGTCCTGCGGTAGGCACTAGTGAAGACACGGAAAACTGGAATAGTATCCACAGACAAGTCATTCAG--GTATGTCAATGTAGCTTTA-------TAATTATAAGCGAGTTAAAAAA---TGCATTT-AACC-TGTTTTTTTTTT---CTTAGCGCTTATGAAATAATTCGTTTGAAGGGATATCCTTCTTGGGCGATGGCTTTAAGCGTTTCTGTTCTTACTCGAGCCATTTTAAATAATACTCGAAACGTGTACGCAGTTTCAACATTTGTCGAAGTACCGTAACTTTGCTA--TATCATTGAGTTACACAGTTTTAACGACTTTGATTTTTTAATTAGGGAATACATGGAGTCCAGTATCCTGTTTTTCTTTCTGTGCCGTGTGTTCTAGGTGAAAATGGGATTACTGACGTCAT--ACAACAAACTTTAACCGAGGATGAGCGTACTCAGTTTCAGAAATCAGCTGCAACTTTAAACGAAGTTCAGTCAAACTTGGTGTTCTGA
>LDHB-CX-03a_MI
ATGCAGACAAAGGCCTCTGTCGACACCGTCTCCGGAACCAAGGTTACAGTTGTGGGTGTCGGACAGGTAAAACTTTTAAGAAATTGTT-ATCAGAGT------GCATTTA---ATCAA---TATTATGTTGCGATAATTTATT------------------CTGCGTTTTTAAGGTCGGTATTTCAATTGCATTTAGCATCATGACCCAGGTGAGAA-TACTGCGATTTGTGTCCTTTTGTATTATTAATTATTTGTGTTG----TATTGTATACGTAGGGTATCGCTTCTGAAATGACGTTGGTGGACGTGATGGAGGACAAACTAAAAGGAGAACTAATGGATTTGCAACACGGATTGACTTTCCTTGACAACATGAAAATAACTGCCGGTTCAGGTAATCAAATCAAAATATCACC------------------AATTTTTGCGACATTAAGTTCTAACCGATTTA-TTGTTACCTTTGAGTTTATAGATTACGCACTATCTGCTGGATCAAAATTATGTATTGTGACGGCTGGAGCTCAAATGCGTGAAGGCGAGTCCCGATTGGACTTGGATCAGCGCAACACGAATATTTTAAAAGACATCATTCCCAAACTTGTCCAATACAGTCCCGACACCATTCTCCTCATCGTTTCCGATCCTGTTGACTTGTTGACTTATGTGGCTTGGAAACTCAGTGGATTGCCAAAGGAACGTGTCATCGGGTCTGGGACCAATGTAGATTCTTCTCGATTCCGTTTCCTTCTTTCTGAACGATTTGACGTTGCGCCAACTTCGATACACGGCTGGATTATTGGAGAACATGGTGACTCGAGCGGTATGTCTGAAAATATTGTAAATCCTCCTTTTACGTAACCCTCTAAGCTTGTTATTAACTATTTCTA--GTTCCTGTCTGGTCAGGCGTCGATGTGGCCGGTGTTCGCTTGAGGGATCTTAAGTAATATTTATTCACAACGATACATTTTTATATATTGTACATATTTT-ATT---AACAAGTTTTAATTAACTAAATTAGTCCTGCGGCAGGCACTAGTGAAGACACGGAAAACTGGAATAGTATTCATAGACAAGTAATTCAGAGGTATGTCAATGTAGCTTTA-------TAATTCTA-GCGAGTTAAAAAA---TGCATT-AAACC-TTTTTTTTT------CTTAGCGCTTATGAAATAATTCGTTTGAAGGGATATCCTTCTTGGGCGATGGCTTTAAGCGTTTCTGTTCTTACCCGAGCCATTTTAAATAATACTCGAAACGTGTACGCAGTTTCAACATTTGTCGAAGTACCGTAACCTTGCTA--TACCATTGAGTTACACAGTTTTAACGACTTTAATTTT--AATTAGGGAATACATGGAGTCCAGTATCCTGTTTTTCTTTCTGTGCCGTGTGTTCTGGGTGAAAATGGGATTACTGACGTCAT--ACAACAAACTTTAACCGAGGATGAGCGTACTCAGTTTCAGAAATCAGCGGCAACTTTAAACGAAGTTCAGTCAAACTTGGTGTTCTGA
>LDHB-CX-03b_MI
ATGCAGACAAAGGCCTCTGTCGACACCGTCTCCGGAACCAAGGTTACAGTTGTGGGTGTCGGACAGGT-AAACCTT-AAGAAATTGTT-ATCAGAGT------GCATTTATTTAGTAAA-TTATTATGTTGCGATAATTTATT------------------CTGCGTTTTAAAGGTTGGCATGTCAATTGCATTTAGCATCATGACCCAGGTGAGAA-TACTGTGATTTGTGTCCTTTTGTATTTTTAAATATTTGGGTTG----TATTGTATACGTAGGGTATCGCTTCTGAAATGACGTTGGTGGACGTGATGGAGGACAAACTAAAAGGAGAACTGATGGATTTGCAACACGGATTGACTTTCCTCGACAACATGAAAATAACTGCCGGTTCAGGTAATCAAATCAAA--TTCACGATTTCATACAATATCACCAATTTTTACGACGTTAAGTTCTAACCGATAAAGTTGTTACCGTTGAGTTT--AGATTATGCACTATCTGCTGGATCAAAATTATGTATTGTGACGGCTGGAGCTCAAATGCGTGAAGGCGAGTCCCGATTGGACTTGGATCAGCGCAACACGAATATTTTAAAAGACATCATTCCCAAACTTGTCCAATACAGTCCCGACACCATTCTCCTCATCGTTTCCGATCCTGTTGACTTGTTGACTTATGTTGCTTGGAAACTCAGTGGGTTGCCAAAGGAACGTGTCATCGGGTCTGGGACCAATGTAGATTCTTCTCGATTCCGTTTCCTTCTTTCTGAACGATTTGACGTTGCGCCAACTTCGATACACGGCTGGATTATTGGAGAACATGGTGACTCGAGCGGTATGTCTGAAAATATTGTAAATC----TTTTACGTAACCCTCTAAGCTTGTTATTAACTATTTCTATAGTTCCTGTCTGGTCAGGCGTCGATGTGGCCGGTGTTCGCTTGAGGGATCTTAAGTAATATTTATTCACAACGATACATTTTTATATATTGTATATATTTT-ATT---AACAAGTTTTAATTAACTAAATTAGTCCTGCGGTAGGCACTAGTGAAGACACGGAAAACTGGAATAGTATCCACAGACAAGTCATTCAGAGGTATGTCAATGTAGCTTTA-------TAATTATAAGCGAGTTAAAAAA---TGCATTT-AACC-TGTTTTTTTTTT---CTTAGCGCTTATGAAATAATTCGTTTGAAGGGATATCCTTCTTGGGCGATGGCTTTAAGCGTTTCTGTTCTTACTCGAGCCATTTTAAATAATACTCGAAACGTGTACGCAGTTTCAACATTTGTCGAAGTACCGTAACTTTGCTA--TATCATTGAGTTACACAGTTTTAACGACTTTGATTTTTTAATTAGGGAATACATGGAGTCCAGTATCCTGTTTTTCTTTCTGTGCCGTGTGTTCTGGGTGAAAATGGGATTACTGACGTCAT--ACAACAAACTTTAACCGAGGATGAGCGTACTCAGTTTCAGAAATCAGCGGCAACTTTAAACGAAGTTCAGTCAAACTTGGTGTTCTGA
>LDHB-CX-04a_ME
ATGCAGACAAAGGCCTCTGTCGACACCGTCTCCGGAACCAAGGTTACAGTTGTGGGTGTCGGACAGGTAAAACCTT-AAGAAATTGTT-ATCAGAGT------GCATTTATTTATTAA-TTTATTATGTTACGATAATTTATT------------------CTGTGTTTTAAAGGTTGGCATTTCAATTGCATTTAGCATCATGACCCAGGTGAGAA-TACTGCGATTTGTGTCCTTTGGTATTTTTAATTATTTGGGTTG----TATTGTATACGTAGGGTATCGCTTCTGAAATGACGTTGGTGGACGTGATGGAGGACAAACTAAAAGGAGAACTGATGGATTTGCAACACGGATTGACTTTCCTCGACAACATGAAAATAACTGCCGGTTCAGGTAATCAAATCAAA--TTCACGATTTCATACAATATCACCAATTTTTACGACGTTAAGTTCTAACCGATAAAGTTGTTACCGTTGAGTTT--AGATTATGCACTATCTGCTGGATCAAAATTATGTATTGTGACGGCTGGAGCTCAAATGCGTGAAGGCGAGTCCCGATTGGACTTGGATCAGCGCAACACGAATATTTTAAAAGACATCATTCCCAAACTTGTCCAATACAGTCCCGACACCATTCTCCTCATCGTTTCCGATCCTGTTGACTTGTTGACTTATGTTGCTTGGAAACTCAGTGGGTTGCCAAAGGAACGTGTCATCGGGTCTGGGACCAATGTAGATTCTTCTCGATTCCGTTTCCTTCTTTCTGAACGATTTGACGTTGCGCCAACTTCGATACACGGCTGGATTATTGGAGAACATGGTGACTCGAGCGGTATGTCTGAAAATATTGTAAATC----TTTTACGTAACCCTCTAAGCTTGTTATTAACTATTTCTATAGTTCCTGTCTGGTCAGGCGTCGATGTGGCCGGTGTTCGCTTGAGGGATCTTAAGTAATATTTATTCACAACGATACATTTTTATATATTGTACATATTTT-ATT---AACAAGTTTTAATTAACTTAATTAGTCCTGCGGCAGGCACTAGTGAAGACACGGAAAACTGGAATAGTATCCACAGACAAGTCATTCAGAGGTATGTCAATGTAGCTTTA-------TAATTATAAGCGAGTTAAAAAATGCTGCATTT-AACC-TTTTTTTTTTTT---CTTAGCGCTTATGAAATAATTCGTTTGAAGGGATATCCTTCTTGGGCGATGGCTTTAAGCGTTTCTGTTCTTACCCGAGCCATTTTAAATAATACTCGAAACGTGTACGCAGTTTCAACATTTGTCGAAGTACCGTAACTTTGCTA--TATCATTGAGTTACACAGTTTTAACGACTTTAATTTTTTAATTAGGGAATACATGGAGTCCAGTATCCTGTTTTTCTTTCTGTGCCGTGTGTTCTAGGTGAAAATGGGATTACTGACGTCAT--ACAACAAACTTTAACCGAGGATGAGCGTACTCAGTTTCAGAAATCAGCTGCAACTTTAAACGAAGTTCAGTCAAACTTGGTGTTCTGA
>LDHB-CX-04b_ME
ATGCAGACAAAGGCCTCTGTCGACACCGTCTCCGGAACCAAGGTTACAGTTGTGGGTGTCGGACAGGTAAAACGTT-AAGAAATTGTT-ATCAGAGT------GCATTTA---ATCAA---TATTATGTTGCGATAATTTATT------------------CTGCGTTTTTAAGGTCGGCATTTCAATTGCATTTAGCATCATGACCCAGGTGAGAA-TACTACGATTGGTGTCCTTTTGTATTTTTAATTATTTGGGGTG----TATTGTATACGTAGGGTATCGCTTCTGAAATGACGTTGGTGGACGTGATGGAGGACAAACTAAAAGGAGAACTAATGGATTTGCAACACGGATTGACTTTCCTCGACAACATGAAAATAACTGCCGGTTCAGGTAATCAAATCAAAATATCACC------------------AATTTTTACGACGTTAAGTTCTAACCGATAAAGTTGTTACCGTTGAGTTT--AGATTACGCACTATCTGCTGGATCAAAATTATGTATAGTGACGGCTGGAGCTCAAATGCGTGAAGGCGAGTCCCGATTGGACTTGGATCAGCGCAACACGAATATTTTAAAAGACATCATTCCCAAACTTGTCCAATACAGTCCCGACACCATTCTCCTCATCGTTTCCGATCCTGTTGACTTGTTGACTTATGTGGCTTGGAAACTCAGTGGATTGCCAAAGGAACGTGTCATCGGGTCTGGGACCAATGTAGATTCTTCTCGATTCCGTTTCCTTCTTTCTGAACGATTTGACGTTGCGCCAACTTCGATACACGGCTGGATTATTGGAGAACATGGTGACTCGAGCGGTATGTCTGAAAATATTGTAAATCCTCCTTTTACGTAACCCTCTAAGCTTGTTATTAACTATTTCTA--GTTCCTGTCTGGTCAGGCGTCGATGTGGCCGGTGTTCGCTTGAGGGATCTTAAGTAATATTTATTCACAACGATACATTTTTATATATTGTACATATTTT-ATT---AACAAGTTTTAATTAACTAAATTAGTCCTGCGGCAGGCACTAGTGAAGACACGGAAAACTGGAATAGTATTCATAGACAAGTAATTCAGAGGTATGTCAATGTAGCTTTA-------TGATTCTA-GCGAGTTAAAAAA---TGCATT-AAACC-TTTTTTTTT------CTTAGCGCTTATGAAATAATTCGTTTGAAGGGATATCCTTCTTGGGCGATGGCTTTAAGCGTTTCTGTTCTTACCCGAGCCATTTTAAATAATACTCGAAACGTGTACGCAGTTTCAACATTTGTCGAAGTACCGTAACCTTGCTA--TACCATTGAGTTACACAGTTTTAACGACTTTAATTTT--AATTAGGGAATACATGGAGTCCAGTATCCTGTTTTTCTTTCTGTGCCGTGTGTTCTGGGTGAAAATGGGATTACTGACGTCAT--ACAACAAACTTTAACCGAGGATGAGCGTACTCAGTTTCAGAAATCAGCGGCAACTTTAAACGAAGTTCAGTCAAACTTGGTGTTCTGA
>LDHB-CX-05_NB
ATGCAGACAAAGGCCTCTGTCGACACCGTCTCCGGAACCAAGGTTACAGTTGTGGGTGTCGGACAGGTAAATCCTT-AAGAAATTTTT-ATCAGAGT------GCATTTATTAATTAA-TTTATTATGTT----------ATT------------------CTGCGTTTTAAAGGTCGGCATTTCAATTGCATTTAGCATCATGACCCAGGTGAGAA-TACTGCGATTTGTCTCCTTCTGTGTTTTTAATTATTTGTGTTG----TATTGTATACGTAGGGTATCGCTTCTGAAATGACATTGGTGGACGTGATGGAGGACAAACTAAAAGGAGAACTAATGGATTTGCAACACGGATTGACTTTCCTTGACAACATGAAAATAACTGCCGGTTCAGGTAATCAAATCAAAATATCACC------------------AATTTTTACGACGTTAAGTTCTAACCGATTTAGTTGTTACCGTTGAGTTT--AGATTACGCACTATCTGCTGGATCAAAATTATGTATTGTGACGGCTGGAGCTCAAATGCGTGAAGGCGAGTCCCGATTGGACTTGGATCAGCGCAACACGAATATTTTAAAAGACATCATTCCCAAACTTGTCCAATACAGTCCCGACACCATTCTCCTCATCGTTTCCGATCCTGTTGACTTGTTGACTTATGTGGCTTGGAAACTCAGTGGGTTGCCAAAGGAACGTGTCATCGGGTCTGGGACCAATGTAGATTCTTCTCGATTCCGTTTTCTTCTTTCCGAACGATTCGACGTTGCGCCAACTTCCATACACGGCTGGATTATTGGAGAACATGGTGACTCGAGCGGTATGTCTGAAAATATTGTAAATCC-TTTTTTACGTAACCCTCTAAGCTTGTTATTAACTATTTCTA--GTTCCTGTCTGGTCAGGCGTCGATGTGGCCGGTGTTCGTTTGAGGGATCTTAAGTAATATTTATTCACAACGATAAATTTTTATATA-----CATGTTTT-ATT---AACAAGTTTTAATTAACTAAATTAGTCCTACGGCAGGCACTAGTGAAGACACGGAAAACTGGAATAGTATTCACAGACAAGTCATTCAGAGGTATGTCAATGTAGCAATA-------CAATTCTA-GCGAGTTAAAAAA---TGCATT-AAACC-TTTTTTTTT------CTTAGCGCTTATGAAATAATTCGTTTGAAGGGATATCCTTCTTGGGCGATGGCTTTAAGCGTTTCTGTTCTTACCCGAGCCATTTTAAATAATACTCGAAACGTGTACGCCGTTTCAACATTTGTCGAAGTACCGTAACTTTGCTA--TACCATTGAGTTACACAGTTTTAACGACTTTAATTTT--AATTAGGGAATACATGGAGTCCAGTATCCTGTTTTTCTTTCTGTGCCGTGTGTTCTGGGTGAAAATGGGATTACTGACGTCAT--ACAACAAACTTTAACCGAGGATGAGCGTACTCAGTTTCAGAAATCAGCGGCAACTTTAAACGAAGTTCAGTCAAACTTGGTGTTCTGA
>LDHB-CX-06a_NB
ATGCAGACAAAGGCCTCTGTCGACACCGTCTCCGGAACCAAGGTTACAGTTGTGGGTGTCGGACAGGTAAATCCTT-AAGAAATTTTT-ATCAGAGT------GCATTTATTTATTAA-TTTATTATGTTACGATAATTTATT------------------CTGCGTTTTAAAGGTCGGCATTTCAATTGCATTTAGCATCATGACCCAGGTGAGAA-TACTGCGATTTGTGTCCTTTTGCATTTTTAAATATTTGTGTTG----TATTGTATACGTAGGGTATCGCTTCTGAAATGACATTGGTGGACGTGATGGAGGACAAACTAAAAGGAGAACTAATGGATTTGCAACACGGATTGACTTTCCTCGACAACATGAAAATAACTGCCGGTTCAGGTAATCAAATCAAAATATCACA------------------AATTTTTGCGACATTAAGTTCTAACCGATTTA-TTGTTACCGTTGAGTTT--AGATTACGCACTATCTGCTGGATCAAAATTATGTATTGTGACGGCTGGAGCTCAAATGCGTGAAGGCGAGTCCCGATTGGACTTGGATCAGCGCAACACGAATATTTTAAAAGACATCATTCCCAAACTTGTCCAATACAGTCCCGACACCATTCTCCTCATCGTTTCCGATCCTGTTGACTTATTGACTTATGTGGCTTGGAAACTCAGTGGGTTGCCAAAGGAACGTGTCATCGGGTCTGGGACCAATGTAGATTCTTCTCGATTCCGTTTTCTTCTTTCCGAACGATTCGACGTTGCGCCAACTTCGATACACGGCTGGATTATTGGAGAACATGGTGACTCGAGCGGTATGTCTGAAAATATTGTAAATCC-TTTTTTACGTAACCCTCTAAGCTTGTTATTAACTATTTCTA--GTTCCTGTCTGGTCAGGCGTCGATGTGGCCGGTGTTCGTTTGAGGGATCTTAAGTAATATTTATTCACAACGATAAATTTTTATATA-----CACGTTTT-ATT---AACAAGTTTTAATTAACTAAATTAGTCCTACGGCAGGCACTAGTGAAGACACGGAAAACTGGAATAGTATTCACAGACAAGTCATTCAGAGGTATGTCAATGTAGCAATA-------CAATTCTA-GCGAGTTAAAAAA---TGCATT-AAACC-TTTTTTTTT------CTTAGCGCTTATGAAATAATTCGTTTGAAGGGATATCCTTCTTGGGCGATGGCTTTAAGCGTTTCTGTTCTTACCCGAGCCATTTTAAATAATACTCGAAACGTGTACGCCGTTTCAACATTTGTCGAAGTACCGTAACTTTGCTA--TACCATTGAGTTACACAGTTTTAACGACTTTAATTTT--AATTAGGGAATACATGGAGTCCAGTATCCTGTTTTTCTTTCTGTGCCGTGTGTTCTGGGTGAAAATGGGATTACTGACGTCAT--ACAACAAACTTTAACCGAGGATGAGCGTACTCAGTTTCAGAAATCAGCGGCAACTTTAAACGAAGTTCAGTCAAACTTGGTGTTCTGA
>LDHB-CX-06b_NB
ATGCAGACAAAGGCCTCTGTCGACACCGTCTCCGGAACCAAGGTTACAGTTGTGGGTGTCGGACAGGT-AAACCTT-AAGAAATTGTT-ATCAGAGT------GCATTTATTTAGTAAA-TTATTATGTTGCGATAATTTATT------------------CTGCGTTTTAAAGGTTGGCATGTCAATTGCATTTAGCATCATGACCCAGGTGAGAA-TACTGTGATTTGTGTCCTTTTGTATTTTTAAATATTTGGGTTG----TATTGTATACGTAGGGTATCGCTTCTGAAATGACGTTGGTGGACGTGATGGAGGACAAACTAAAAGGAGAACTGATGGATTTGCAACACGGATTGACTTTCCTCGACAACATGAAAATAACTGCCGGTTCAGGTAATCAA-TCCAAA-TTCACGATTTCATACAATATCACCAATTTTTACGACGTTAAGTTCTAACCGATAAAGTTGTTACCGTTGAGTTT--AGATTATGCACTATCTGCTGGATCAAAATTATGTATTGTGACGGCTGGAGCTCAAATGCGTGAAGGCGAGTCCCGATTGGACTTGGATCAGCGCAACACGAATATTTTAAAAGACATCATTCCCAAACTTGTCCAATACAGTCCCGACACCATTCTCCTCATCGTTTCCGATCCTGTTGACTTGTTGACTTATGTTGCTTGGAAACTCAGTGGGTTGCCAAAGGAACGTGTCATCGGGTCTGGGACCAATGTAGATTCTTCTCGATTCCGTTTCCTTCTTTCTGAACGATTTGACGTTGCGCCAACTTCGATACACGGCTGGATTATTGGAGAACATGGTGACTCGAGCGGTATGTCTGAAAATATTGTAAATC----TTTTACGTAACCCTCTAAGCTTGTTATTAACTATTTCTATAGTTCCTGTCTGGTCAGGCGTCGATGTGGCCGGTGTTCGCTTGAGGGATCTTAAGTAATATTTATTCACAACGATACATTTTTATATATTGTACATATTTT-ATT---AACAAGTTTTAATTAACTAAATTAGTCCTGCGGTAGGCACTAGTGAAGACACGGAAAACTGGAATAGTATCCACAGACAAGTCATTCAGAGGTATGTCAATGTAGCTTTA-------TAATTATAAGCGAGTTAAAAAA---TGCATTT-AACC-TGTTTTTTTTTT---CTTAGCGCTTATGAAATAATTCGTTTGAAGGGATATCCTTCTTGGGCGATGGCTTTAAGCGTTTCTGTTCTTACTCGAGCCATTTTAAATAATACTCGAAACGTGTACGCAGTTTCAACATTTGTCGAAGTACCGTAACTTTGCTA--TATCATTGAGTTACACAGTTTTAACGACTTTGATTTTTTAATTAGGGAATACATGGAGTCCAGTATCCTGTTTTTCTTTCTGTGCCGTGTGTTCTAGGTGAAAATGGGATTACTGACGTCAT--ACAACAAACTTTAACCGAGGATGAGCGTACTCAGTTTCAGAAATCAGCTGCAACTTTAAACGAAGTTCAGTCAAACTTGGTGTTCTGA
>LDHB-CX-07a_IN
ATGCAGACAAAGGCCTCTGTCGACACCGTCTCCGGAACCAAGGTTACAGTTGTGGGTGTCGGACAGGTAAAACCTT-AAGAAATTGTT-ATCAGAGT------GCATTTATTTATTAA-TTTATTATGTTACGATAATTTATT------------------CTGTGTTTTAAAGGTTGGCATTTCAATTGCATTTAGCATCATGACCCAGGTGAGAA-TACTGCGATTTGTGTCCTTTGGTATTTTTAATTATTTGGGTTG----TATTGTATACGTAGGGTATCGCTTCTGAAATGACGTTGGTGGACGTGATGGAGGACAAACTAAAAGGAGAACTGATGGATTTGCAACACGGATTGACTTTCCTCGACAACATGAAAATAACTGCCGGTTCAGGTAATCAAATCAAA--TTCACGATTTCATACAATATCACCAATTTTTACGACGTTAAGTTCTAACCGATAAAGTTGTTACCGTTGAGTTT--AGATTATGCACTATCTGCTGGATCAAAATTATGTATTGTGACGGCTGGAGCTCAAATGCGTGAAGGCGAGTCCCGATTGGACTTGGATCAGCGCAACACGAATATTTTAAAAGACATCATTCCCAAACTTGTCCAATACAGTCCCGACACCATTCTCCTCATCGTTTCCGATCCTGTTGACTTGTTGACTTATGTTGCTTGGAAACTCAGTGGGTTGCCAAAGGAACGTGTCATCGGGTCTGGGACCAATGTAGATTCTTCTCGATTCCGTTTCCTTCTTTCTGAACGATTTGACGTTGCGCCAACTTCGATACACGGCTGGATTATTGGAGAACATGGTGACTCGAGCGGTATGTCTGAAAATATTGTAAATC----TTTTACGTAACCCTCTAAGCTTGTTATTAACTATTTCTATAGTTCCTGTCTGGTCAGGCGTCGATGTGGCCGGTGTTCGCTTGAGGGATCTTAAGTAATATTTATTCACAACGATACATTTTTATATATTGTACATATTTT-ATT---AACAAGTTTTAATTAACTTAATTAGTCCTGCGGCAGGCACTAGTGAAGACACGGAAAACTGGAATAGTATCCACAGACAAGTCATTCAGAGGTATGTCAATGTAGCTTTA-------TAATTATAAGCGAGTTAAAAAATGCTGCATTT-AACC-TTTTTTTTTTT----CTTAGCGCTTATGAAATAATTCGTTTGAAGGGATATCCTTCTTGGGCGATGGCTTTAAGCGTTTCTGTTCTTACCCGAGCCATTTTAAATAATACTCGAAACGTGTACGCAGTTTCAACATTTGTCGAAGTACCGTAACTTTGCTA--TATCATTGAGTTACACAGTTTTAACGACTTTAATTTTTTAATTAGGGAATACATGGAGTCCAGTATCCTGTTTTTCTTTCTGTGCCGTGTGTTCTAGGTGAAAATGGGATTACTGACGTCAT--ACAACAAACTTTAACCGAGGATGAGCGTACTCAGTTTCAGAAATCAGCTGCAACTTTAAACGAAGTTCAGTCAAACTTGGTGTTCTGA
>LDHB-CX-07b_IN
ATGCAGACAAAGGCCTCTGTCGACACCGTCTCCGGAACCAAGGTTACAGTTGTGGGTGTCGGACAGGTAAAACTTTTAAGAAATTGTT-ATCAGAGT------GCATTTA---ATCAA---TATTATGTTGCGATAATTTATT------------------CTGCGTGTTTAAGGTCGGTATTTCAATTGCATTTAGCATCATGACCCAGGTGAGAA-TACTGCGATTTGTGTCCTTTTGTATTTTTAATTATTTGGGGTG----TATTGTATACGTAGGGTATCGCTTCTGAAATGACGTTGGTGGACGTGATGGAGGACAAACTAAAAGGAGAACTAATGGATCTGCAACACGGATTGACTTTCCTCGACAACATGAAAATAACTGCCGGTTCAGGTAATCAAATCAAAATATCACA------------------AATTTTTGCGACATTAAGTTCTAACCGATTTA-TTGTTACCGTTGAGTTT--AGATTACGCACTATCTGCTGGATCAAAATTATGTATTGTGACGGCTGGAGCTCAAATGCGTGAAGGCGAGTCCCGATTGGACTTGGATCAGCGCAACACGAATATTTTAAAAGACATCATTCCCAAACTTGTCCAATACAGTCCCGACACCATTCTCCTCATCGTTTCCGATCCTGTTGACTTGTTGACTTATGTGGCTTGGAAACTCAGTGGGTTGCCAAAGGAACGTGTCATCGGGTCTGGGACCAATGTAGATTCTTCTCGATTCCGTTTTCTTCTTTCCGAACGATTCGACGTTGCGCCAACTTCGATACACGGCTGGATTATTGGAGAACATGGTGACTCGAGCGGTATGTCTGAAAATATTGTAAATCC-TTTTTTACGTAACCCTCTAAGCTTGTTATTAACTATTTCTA--GTTCCTGTCTGGTCAGGCGTCGATGTGGCCGGTGTTCGTTTGAGGGATCTTAAGTAATATTTATTCACAACGATAAATTTTTATATA-----CATATTTT-ATT---AACAAGTTTTAATTAACTAAATTAGTCCTGCGGCAGGCACTAGTGGAGACACGGAAAACTGGAATAGTATCCACAGACAAGTCATTCAGAGGTATGTCAATGTAGCAATA-------CAATTCTA-GCGAGTTAAAAAA---TGCATT-AAACC-TTTTTTTTTT-----CTTAGCGCTTATGAAATAATTCGTTTGAAGGGATATCCTTCTTGGGCGATGGCTTTAAGCGTTTCTGTTCTTACCCGAGCCATTTTAAATAATACTCGAAACGTGTACGCCGTTTCAACATTTGTCGAAGTACCGTAACTTTGCTA--TACCATTGAGTTACACAGTTTTAACGACTTTAATTTT--AATTAGGGAATACATGGAGTCCAGTATCCTGTTTTTCTTTCTGTGCCGTGTGCTCTGGGTGAAAATGGGATTACTGACGTCAT--ACAACAAACTTTAACCGAGGATGAGCGTACTCAGTTTCAGAAATCAGCGGCAACTTTAAACGAAGTTCAGTCAAACTTGGTGTTCTGA
>LDHB-CX-08a_ON
ATGCAGACAAAGGCCTCTGTCGACACCGTCTCCGGAACCAAGGTTACAGTTGTGGGTGTCGGACAGGT-AAACCTT-AAGAAATTGTT-ATCAGAGT------GCATTTATTTAGTAAA-TTATTATGTTGCGATAATTTATT------------------CTGCGTTTTAAAGGTTGGCATGTCAATTGCATTTAGCATCATGACCCAGGTGAGAA-TACTGTGATTTGTGTCCTTTTGTATTTTTAAATATTTGGGTTG----TATTGTATACGTAGGGTATCGCTTCTGAAATGACGTTGGTGGACGTGATGGAGGACAAACTAAAAGGAGAACTGATGGATTTGCAACACGGATTGACTTTCCTCGACAACATGAAAATAACTGCCGGTTCAGGTAATCAAATCAAA---TCACGATTTCATACAATATCACCAATTTTTACGACGTTAAGTTCTAACCGATAAAGTTGTTACCGTTGAGTTT--AGATTATGCACTATCTGCTGGATCAAAATTATGTATTGTGACGGCTGGAGCTCAAATGCGTGAAGGCGAGTCCCGATTGGACTTGGATCAGCGCAACACGAATATTTTAAAAGACATCATTCCCAAACTTGTCCAATACAGTCCCGACACCATTCTCCTCATCGTTTCCGATCCTGTTGACTTGTTGACTTATGTTGCTTGGAAACTCAGTGGGTTGCCAAAGGAACGTGTCATCGGGTCTGGGACCAATGTAGATTCTTCTCGATTCCGTTTCCTTCTTTCTGAACGATTTGACGTTGCGCCAACTTCGATACACGGCTGGATTATTGGAGAACATGGTGACTCGAGCGGTATGTCTGAAAATATTGTAAATC----TTTTACGTAACCCTCTAAGCTTGTTATTAACTATTTCTATAGTTCCTGTCTGGTCAGGCGTCGATGTGGCCGGTGTTCGCTTGAGGGATCTTAAGTAATATTTATTCACAACGATACATTTTTATATATTGTACATATTTT-ATT---AACAAGTTTTAATTAACTAAATTAGTCCTGCGGTAGGCACTAGTGAAGACACGGAAAACTGGAATAGTATCCACAGACAAGTCATTCAGAGGTATGTCAATGTAGCTTTA-------TAATTATAAGCGAGTTAAAAAA---TGCATTT-AACC-TGTTTTTTTTTT---CTTAGCGCTTATGAAATAATTCGTTTGAAGGGATATCCTTCTTGGGCGATGGCTTTAAGCGTTTCTGTTCTTACTCGAGCCATTTTAAATAATACTCGAAACGTGTACGCAGTTTCAACATTTGTCGAAGTACCGTAACTTTGCTA--TATCATTGAGTTACACAGTTTTAACGACTTTGATTTTTTAATTAGGGAATACATGGAGTCCAGTATCCTGTTTTTCTTTCTGTGCCGTGTGTTCTAGGTGAAAATGGGATTACTGACGTCAT--ACAACAAACTTTAACCGAGGATGAGCGTACTCAGTTTCAGAAATCAGCTGCAACTTTAAACGAAGTTCAGTCAAACTTGGTGTTCTGA
>LDHB-CX-08b_ON
ATGCAGACAAAGGCCTCTGTCGACACCGTCTCCGGAACCAAGGTTACAGTTGTGGGTGTCGGACAGGTAAAACTTT-AAAAAATTGTT-ATCAGAGT------GCATTTA---ATCAA---TATCATGTTGCGATAATTTATT------------------CTGCGTTTTTAAGGTCGGCATTTCAATTGCATTTAGCATCATGACCCAGGTGAGAA-TACTGCGATTTGTGTCCTTTTGTATTTTTAATTATTTGGGGTG----TATTGTATACGTAGGGTATCGCTTCTGAAATGACGTTGGTGGACGTGATGGAGGACAAACTAAAAGGAGAACTAATGGATTTGCAACACGGATTGACTTTCCTCGACAACATGAAAATAACTGCCGGTTCAGGTAATCAAATCAAAATATCACA------------------AATTTTTGCGACATTAAGTTCTAACCGATTTA-TTGTAACCGTTGAGTTT--AGATTACGCACTATCTGCTGGATCAAAATTATGTATTGTGACGGCTGGAGCTCAAATGCGTGAAGGCGAGTCCCGATTGGACTTGGATCAGCGCAACACGAATATTTTAAAAGACATCATTCCCAAACTTGTCCAATACAGTCCCGACACCATTCTCCTCATCGTTTCCGATCCTGTTGACTTATTGACTTATGTGGCTTGGAAACTCAGTGGGTTGCCAAAGGAACGTGTCATCGGGTCTGGGACCAATGTAGATTCTTCTCGATTCCGTTTTCTTCTTTCCGAACGATTCGACGTTGCGCCAACTTCCATACACGGCTGGATTATTGGAGAACATGGTGACTCGAGCGGTATGTCTGGAAATATTGTAAATCC---TTTTACGTAACCCTCTAAGTTTGTTATTAACTATTTCTATAGTTCCTGTCTGGTCAGGCGTCGATGTGGCCGGTGTTCGCTTGAGGGATCTTAAGTAATATTTATTCACAACGATACATTTTTGTATATTGTACATATTTT-ATT---AACAAGTTTTAATTAACTAAATTAGTCCTGCGGCAGGCACTAGTGAAGACACGGAAAACTGGAATAGTATCCACAGACAAGTAATTCAGAGGTATGTCAATGTAGCTTTA-------TAATTCTA-GCGAGTTAAAAAA---TGCATT-AAACC-TTTTTTTTTT-----CTTAGCGCTTATGAAATAATTCGTTTGAAGGGATATCCTTCTTGGGCGATGGCTTTAAGCGTTTCTGTTCTTACCCGAGCCATTTTAAATAATACTCGAAACGTGTACGCCGTTTCAACATTTGTCGAAGTACCGTAACTTTGCTA--TACCATTGAGTTACACAGTTTTAACGACTTTAATTTT--AATTAGGGAATACATGGAGTCCAGTATCCTGTTTTTCTTTCTGTGCCGTGTGTTCTGGGTGAAAATGGGATTACTGACGTCAT--ACAACAAACTTTAACCGAGGATGAGCGTACTCAGTTTCAGAAATCAGCGGCAACTTTAAACGAAGTTCAGTCAAACTTGGTGTTCTGA
>LDHB-CX-09a_ON
ATGCAGACAAAGGCCTCTGTCGACACCGTCTCCGGAACCAAGGTTACAGTTGTGGGTGTCGGACAGGT-AAACCTT-AAGAAATTGTT-ATCAGAGT------GCATTTATTTAGTAAA-TTATTATGTTGCGATAATTTATT------------------CTGCGTTTTAAAGGTTGGCATGTCAATTGCATTTAGCATCATGACCCAGGTGAGAA-TACTGTGATTTGTGTCCTTTTGTATTTTTAAATATTTGGGTTG----TATTGTATACGTAGGGTATCGCTTCTGAAATGACGTTGGTGGACGTGATGGAGGACAAACTAAAAGGAGAACTGATGGATTTGCAACACGGATTGACTTTCCTCGACAACATGAAAATAACTGCCGGTTCAGGTAATCAAATCAAA--TTCACGATTTCATACAATATCACCAATTTTTACGACGTTAAGTTCTAACCGATAAAGTTGTTACCGTTGAGTTT--AGATTATGCACTATCTGCTGGATCAAAATTATGTATTGTGACGGCTGGAGCTCAAATGCGTGAAGGCGAGTCCCGATTGGACTTGGATCAGCGCAACACGAATATTTTAAAAGACATCATTCCCAAACTTGTCCAATACAGTCCCGACACCATTCTCCTCATCGTTTCCGATCCTGTTGACTTGTTGACTTATGTTGCTTGGAAACTCAGTGGGTTGCCAAAGGAACGTGTCATCGGGTCTGGGACCAATGTAGATTCTTCTCGATTCCGTTTCCTTCTTTCTGAACGATTTGACGTTGCGCCAACTTCGATACACGGCTGGATTATTGGAGAACATGGTGACTCGAGCGGTATGTCTGAAAATATTGTAAATC----TTTTACGTAACCCTCTAAGCTTGTTATTAACTATTTCTATAGTTCCTGTCTGGTCAGGCGTCGATGTGGCCGGTGTTCGCTTGAGGGATCTTAAGTAATATTTATTCACAACGATACATTTTTATATATTGTACATATTTT-ATT---AACAAGTTTTAATTAACTAAATTAGTCCTGCGGTAGGCACTAGTGAAGACACGGAAAACTGGAATAGTATCCACAGACAAGTCATTCAGAGGTATGTCAATGTAGCTTTA-------TAATTATAAGCGAGTTAAAAAA---TGCATTT-AACC-TGTTTTTTTTTT---CTTAGCGCTTATGAAATAATTCGTTTGAAGGGATATCCTTCTTGGGCGATGGCTTTAAGCGTTTCTGTTCTTACTCGAGCCATTTTAAATAATACTCGAAACGTGTACGCAGTTTCAACATTTGTCGAAGTACCGTAACTTTGCTA--TATCATTGAGTTACACAGTTTTAACGACTTTGATTTTTTAATTAGGGAATACATGGAGTCCAGTATCCTGTTTTTCTTTCTGTGCCGTGTGTTCTAGGTGAAAATGGGATTACTGACGTCAT--ACAACAAACTTTAACCGAGGATGAGCGTACTCAGTTTCAGAAATCAGCTGCAACTTTAAACGAAGTTCAGTCAAACTTGGTGTTCTGA
>LDHB-CX-09b_ON
ATGCAGACAAAGGCCTCTGTCGACACCGTCTCCGGAACCAAGGTTACAGTTGTGGGTGTCGGACAGGTAAAACTTT-AAAAAATTGTT-ATCAGAGT------GCATTTA---ATCAA---TATCATGTTGCGATAATTTATT------------------CTGCGTTTTTAAGGTCGGCATTTCAATTGCATTTAGCATCATGACCCAGGTGAGAA-TACTGCGATTTGTGTCCTTTTGTATTTTTAATTATTTGGGGTG----TATTGTATACGTAGGGTATCGCTTCTGAAATGACGTTGGTGGACGTGATGGAGGACAAACTAAAAGGAGAACTAATGGATTTGCAACACGGATTGACTTTCCTCGACAACATGAAAATAACTGCCGGTTCAGGTAATCAAATCAAAATATCACA------------------AATTTTTGCGACATTAAGTTCTAACCGATTTA-TTGTAACCGTTGAGTTT--AGATTACGCACTATCTGCTGGATCAAAATTATGTATTGTGACGGCTGGAGCTCAAATGCGTGAAGGCGAGTCCCGATTGGACTTGGATCAGCGCAACACGAATATTTTAAAAGACATCATTCCCAAACTTGTCCAATACAGTCCCGACACCATTCTCCTCATCGTTTCCGATCCTGTTGACTTATTGACTTATGTGGCTTGGAAACTCAGTGGGTTGCCAAAGGAACGTGTCATCGGGTCTGGGACCAATGTAGATTCTTCTCGATTCCGTTTTCTTCTTTCCGAACGATTCGACGTTGCGCCAACTTCCATACACGGCTGGATTATTGGAGAACATGGTGACTCGAGCGGTATGTCTGGAAATATTGTAAATCC---TTTTACGTAACCCTCTAAGTTTGTTATTAACTATTTCTATAGTTCCTGTCTGGTCAGGCGTCGATGTGGCCGGTGTTCGCTTGAGGGATCTTAAGTAATATTTATTCACAACGATACATTTTTGTATATTGTACATATTTT-ATT---AACAAGTTTTAATTAACTAAATTAGTCCTGCGGCAGGCACTAGTGAAGACACGGAAAACTGGAATAGTATCCACAGACAAGTAATTCAGAGGTATGTCAATGTAGCTTTA-------TAATTCTA-GCGAGTTAAAAAA---TGCATT-AAACC-TTTTTTTTTT-----CTTAGCGCTTATGAAATAATTCGTTTGAAGGGATATCCTTCTTGGGCGATGGCTTTAAGCGTTTCTGTTCTTACCCGAGCCATTTTAAATAATACTCGAAACGTGTACGCCGTTTCAACATTTGTCGAAGTACCGTAACTTTGCTA--TACCATTGAGTTACACAGTTTTAACGACTTTAATTTT--AATTAGGGAATACATGGAGTCCAGTATCCTGTTTTTCTTTCTGTGCCGTGTGTTCTGGGTGAAAATGGGATTACTGACGTCAT--ACAACAAACTTTAACCGAGGATGAGCGTACTCAGTTTCAGAAATCAGCGGCAACTTTAAACGAAGTTCAGTCAAACTTGGTGTTCTGA
>LDHB-CX-10a_ME
ATGCAGACAAAGGCCTCTGTCGACACCGTCTCCGGAACCAAGGTTACAGTTGTGGGTGTCGGACAGGTAAAACCTT-AAGAAATTGTT-ATCAGAGT------GCATTTATTTATTAA-TTTATTATGTTACGATAATTTATT------------------CTGTGTTTTAAAGGTTGGCATTTCAATTGCATTTAGCATCATGACCCAGGTGAGAA-TACTGCGATTTGTGTCCTTTGGTATTTTTAATTATTTGGGTTG----TATTGTATACGTAGGGTATCGCTTCTGAAATGACGTTGGTGGACGTGATGGAGGACAAACTAAAAGGAGAACTGATGGATTTGCAACACGGATTGACTTTCCTCGACAACATGAAAATAACTGCCGGTTCAGGTAATCAAATCAAA--TTCACGATTTCATACAATATCACCAATTTTTACGACGTTAAGTTCTAACCGATAAAGTTGTTACCGTTGAGTTT--AGATTATGCACTATCTGCTGGATCAAAATTATGTATTGTGACGGCTGGAGCTCAAATGCGTGAAGGCGAGTCCCGATTGGACTTGGATCAGCGCAACACGAATATTTTAAAAGACATCATTCCCAAACTTGTCCAATACAGTCCCGACACCATTCTCCTCATCGTTTCCGATCCTGTTGACTTGTTGACTTATGTTGCTTGGAAACTCAGTGGGTTGCCAAAGGAACGTGTCATCGGGTCTGGGACCAATGTAGATTCTTCTCGATTCCGTTTCCTTCTTTCTGAACGATTTGACGTTGCGCCAACTTCGATACACGGCTGGATTATTGGAGAACATGGTGACTCGAGCGGTATGTCTGAAAATATTGTAAATC----TTTTACGTAACCCTCTAAGCTTGTTATTAACTATTTCTATAGTTCCTGTCTGGTCAGGCGTCGATGTGGCCGGTGTTCGCTTGAGGGATCTTAAGTAATATTTATTCACAACGATACATTTTTATATATTGTACATATTTT-ATT---AACAAGTTTTAATTAACTTAATTAGTCCTGCGGCAGGCACTAGTGAAGACACGGAAAACTGGAATAGTATCCACAGACAAGTCATTCAGAGGTATGTCAATGTAGCTTTA-------TAATTATAAGCGAGTTAAAAAATGCTGCATTT-AACC-TTTTTTTTTTTT---CTTAGCGCTTATGAAATAATTCGTTTGAAGGGATATCCTTCTTGGGCGATGGCTTTAAGCGTTTCTGTTCTTACCCGAGCCATTTTAAATAATACTCGAAACGTGTACGCAGTTTCAACATTTGTCGAAGTACCGTAACTTTGCTA--TATCATTGAGTTACACAGTTTTAACGACTTTAATTTTTTAATTAGGGAATACATGGAGTCCAGTATCCTGTTTTTCTTTCTGTGCCGTGTGTTCTAGGTGAAAATGGGATTACTGACGTCAT--ACAACAAACTTTAACCGAGGATGAGCGTACTCAGTTTCAGAAATCAGCTGCAACTTTAAACGAAGTTCAGTCAAACTTGGTGTTCTGA
>LDHB-CX-10b_ME
ATGCAGACAAAGGCCTCTGTCGACACCGTCTCCGGAACCAAGGTTACAGTTGTGGGTGTCGGACAGGTAAATCCTT-AAGAAATTTTT-ATCAGAGT------GCATTTATTTATTAA-TTTATTATGTTACGATAATTTATT------------------CTGCGTTTTAAAGGTCGGCATTTCAATTGCATTTAGCATCATGACCCAGGTGAGAA-TACTGCGATTTGTGTCCTTTTGCATTTTTAAATATTTGTGTTG----TATTGTATACGTAGGGTATCGCTTCTGAAATGACATTGGTGGACGTGATGGAGGACAAACTAAAAGGAGAACTAATGGATTTGCAACACGGATTGACTTTCCTCGACAACATGAAAATAACTGCCGGTTCAGGTAATCAAATCAAAATATCACA------------------AATTTTTGCGACATTAAGTTCTAACCGATTTA-TTGTTACCGTTGAGTTT--AGATTACGCACTATCTGCTGGATCAAAATTATGTATTGTGACGGCTGGAGCTCAAATGCGTGAAGGCGAATCCCGATTGGACTTGGATCAGCGCAACACGAATATTTTAAAAGACATCATTCCCAAACTTGTCCAATACAGTCCCGACACCATTCTCCTCATCGTTTCCGATCCTGTTGACTTATTGACTTATGTGGCTTGGAAACTCAGTGGGTTGCCAAAGGAACGTGTCATCGGGTCTGGGACCAATGTAGATTCTTCTCGATTCCGTTTCCTTCTTTCCGAACGATTCGACGTTGCGCCAACTTCGATACACGGCTGGATTATTGGAGAACATGGTGACTCGAGCGGTATGTCTGAAAATATTGTAAATCC---TTTTACGTAACCCTCTAAGCTTGTTATTAACTATTTCTA--GTTCCTGTCTGGTCAGGCGTCGATGTGGCCGGTGTTCGTTTGAGGGATCTTAAGTAATATTTATTCACAACGATAAATTTTTATATA-----CACGTTTT-ATT---AACAAGTTTTAATTAACTAAATTAGTCCTACGGCAGGCACTAGTGAAGACACGGAAAACTGGAATAGTATTCACAGACAAGTCATTCAGAGGTATGTCAATGTAGCAATA-------CAATTCTA-GCGAGTTAAAAAA---TGCATT-AAACC-TTTTTTTTT------CTTAGCGCTTATGAAATAATTCGTTTGAAGGGATATCCTTCTTGGGCGATGGCTTTAAGCGTTTCTGTTCTTACCCGAGCCATTTTAAATAATACTCGAAACGTGTACGCCGTTTCAACATTTGTCGAAGTACCGTAACTTTGCTA--TACCATTGAGTTACACAGTTTTAACGACTTTAATTTT--AATTAGGGAATACATGGAGTCCAGTATCCTGTTTTTCTTTCTGTGCCGTGTGTTCTGGGTGAAAATGGGATTACTGACGTCAT--ACAACAAACTTTAACCGAGGATGAGCGTACTCAGTTTCAGAAATCAGCGGCAACTTTAAACGAAGTTCAGTCAAACTTGGTGTTCTGA
>LDHB-CX-11a_MI
ATGCAGACAAAGGCCTCTGTCGACACCGTCTCCGGAACCAAGGTTACAGTTGTGGGTGTCGGACAGGTAAATCCTT-AAGAAATTTTT-ATCAGAGT------GCATTTATTTATTAA-TTTATTATGTTACGATAATTTATT------------------CTGCGTTTTAAAGGTCGGCATTTCAATTGCATTTAGCATCATGACCCAGGTGAGAA-TACTGCGATTTGTGTCCTTTTGCATTTTTAAATATTTGTGTTG----TATTGTATACGTAGGGTATCGCTTCTGAAATGACATTGGTGGACGTGATGGAGGACAAACTAAAAGGAGAACTAATGGATTTGCAACACGGATTGACTTTCCTCGACAACATGAAAATAACTGCCGGTTCAGGTAATCAAATCAAAATATCACA------------------AATTTTTGCGACATTAAGTTCTAACCGATTTA-TTGTTACCGTTGAGTTT--AGATTACGCACTATCTGCTGGATCAAAATTATGTATTGTGACGGCTGGAGCTCAAATGCGTGAAGGCGAGTCCCGATTGGACTTGGATCAGCGCAACACGAATATTTTAAAAGACATCATTCCCAAACTTGTCCAATACAGTCCCGACACCATTCTCCTCATCGTTTCCGATCCTGTTGACTTATTGACTTATGTGGCTTGGAAACTCAGTGGGTTGCCAAAGGAACGTGTCATCGGGTCTGGGACCAATGTAGATTCTTCTCGATTCCGTTTTCTTCTTTCCGAACGATTCGACGTTGCGCCAACTTCGATACACGGCTGGATTATTGGAGAACATGGTGACTCGAGCGGTATGTCTGAAAATATTGTAAATCC-TTTTTTACGTAACCCTCTAAGCTTGTTATTAACTATTTCTA--GTTCCTGTCTGGTCAGGCGTCGATGTGGCCGGTGTTCGTTTGAGGGATCTTAAGTAATATTTATTCACAACGATAAATTTTTATATA-----CACGTTTT-ATT---AACAAGTTTTAATTAACTAAATTAGTCCTACGGCAGGCACTAGTGAAGACACGGAAAACTGGAATAGTATTCACAGACAAGTCATTCAGAGGTATGTCAATGTAGCAATA-------CAATTCTA-GCGAGTTAAAAAA---TGCATT-AAACC-TTTTTTTTT------CTTAGCGCTTATGAAATAATTCGTTTGAAGGGATATCCTTCTTGGGCGATGGCTTTAAGCGTTTCTGTTCTTACCCGAGCCATTTTAAATAATACTCGAAACGTGTACGCCGTTTCAACATTTGTCGAAGTACCGTAACTTTGCTA--TACCATTGAGTTACACAGTTTTAACGACTTTAATTTT--AATTAGGGAATACATGGAGTCCAGTATCCTGTTTTTCTTTCTGTGCCGTGTGTTCTGGGTGAAAATGGGATTACTGACGTCAT--ACAACAAACTTTAACCGAGGATGAGCGTACTCAGTTTCAGAAATCAGCGGCAACTTTAAACGAAGTTCAGTCAAACTTGGTGTTCTGA
>LDHB-CX-11b_MI
ATGCAGACAAAGGCCTCTGTCGACACCGTCTCCGGAACCAAGGTTACAGTTGTGGGTGTCGGACAGGTAAAACCTT-AAGAAATTGTT-ATCAGAGT------GCATTTATTTATTAA-TTTATTATGTTACGATAATTTATT------------------CTGTGTTTTAAAGGTTGGCATTTCAATTGCATTTAGCATCATGACCCAGGTGAGAA-TACTGCGATTTGTGTCCTTTGGTATTTTTAATTATTTGGGTTG----TATTGTATACGTAGGGTATCGCTTCTGAAATGACGTTGGTGGACGTGATGGAGGACAAACTAAAAGGAGAACTGATGGATTTGCAACACGGATTGACTTTCCTCGACAACATGAAAATAACTGCCGGTTCAGGTAATCAAATCAGA--TTCACGATTTCATACAATATCACCAATTTTTACGACGTTAAGTTCTAACCGATAAAGTTGTTACCGTTGGGTTT--AGATTATGCACTATCTGCTGGATCAAAATTATGTATTGTGACGGCTGGAGCTCAAATGCGTGAAGGCGAGTCCCGATTGGACTTGGATCAGCGCAACACGAATATTTTAAAAGACATCATTCCCAAACTTGTCCAATACAGTCCCGACACCATTCTCCTCATCGTTTCCGATCCTGTTGACTTGTTGACTTATGTTGCTTGGAAACTCAGTGGGTTGCCAAAGGAACGTGTCATCGGGTCTGGGACCAATGTAGATTCTTCTCGATTCCGTTTCCTTCTTTCTGAACGATTCGACGTTGCGCCAACTTCGATACACGGCTGGATTATTGGAGAACATGGTGACTCGAGCGGTATGGCTGAAAATATTGTAAATC----TTTTACGTAACCCTCTAAGCTTGTTATTAACTATTTCTATAGTTCCTGTCTGGTCAGGCGTCGATGTGGCCGGTGTTCGCTTGAGGGATCTTAAGTAATATTTATTCACAACGATACATTTTTATATATTGTACATATTTT-ATT---AACAAGTTTTAATTAACTTAATTAGTCCTGCGGCAGGCACTAGTGAAGACACGGAAAACTGGAATAGTATCCACAGACAAGTCATTCAGAGGTATGTCAATGTAGCTTTA-------TAATTATAAGCGAGTTAAAAAATGCTGCATTT-AACC-TTTTTTTTTTT----CTTAGCGCTTATGAAATAATTCGTTTGAAGGGATATCCTTCTTGGGCGATGGCTTTAAGCGTTTCTGTTCTTACCCGAGCCATTTTAAATAATACTCGAAACGTGTACGCAGTTTCAACATTTGTCGAAGTACCGTAACTTTGCTA--TATCATTGAGTTACACAGTTTTAACGACTTTAATTTTTTAATTAGGGAATACATGGAGTCCAGTATCCTGTTTTTCTTTCTGTGCCGTGTGTTCTAGGTGAAAATGGGATTACTGACGTCAT--ACAACAAACTTTAACCGAGGATGAGCGTACTCAGTTTCAGAAATCAGCTGCAACCTTAAACGAAGTTCAGTCAAACTTGGTGTTCTGA
>LDHB-CX-12a_NB
ATGCAGACAAAGGCCTCTGTCGACACCGTCTCCGGAACCAAGGTTACAGTTGTGGGTGTCGGACAGGTAAAACCTT-AAGAAATTGTT-ATCAGAGT------GCATTTATTTATTAA-TTTATTATGTTACGATAATTTATT------------------CTGTGTTTTAAAGGTTGGCATTTCAATTGCATTTAGCATCATGACCCAGGTGAGAA-TACTGCGATTTGTGTCCTTTGGTATTTTTAATTATTTGGGTTG----TATTGTATACGTAGGGTATCGCTTCTGAAATGACGTTGGTGGACGTGATGGAGGACAAACTAAAAGGAGAACTGATGGATTTGCAACACGGATTGACTTTCCTCGACAACATGAAAATAACTGCCGGTTCAGGTAATCAAATCAAA--TTCACGATTTCATACAATATCACCAATTTTTACGACGTTAAGTTCTAACCGATAAAGTTGTTACCGTTGAGTTT--AGATTATGCACTATCTGCTGGATCAAAATTATGTATTGTGACGGCTGGAGCTCAAATGCGTGAAGGCGAGTCCCGATTGGACTTGGATCAGCGCAACACGAATATTTTAAAAGACATCATTCCCAAACTTGTCCAATACAGTCCCGACACCATTCTCCTCATCGTTTCCGATCCTGTTGACTTGTTGACTTATGTTGCTTGGAAACTCAGTGGGTTGCCAAAGGAACGTGTCATCGGGTCTGGGACCAATGTAGATTCTTCTCGATTCCGTTTCCTTCTTTCTGAACGATTTGACGTTGCGCCAACTTCGATACACGGCTGGATTATTGGAGAACATGGTGACTCGAGCGGTATGTCTGAAAATATTGTAAATC----TTTTACGTAACCCTCTAAGCTTGTTATTAACTATTTCTATAGTTCCTGTCTGGTCAGGCGTCGATGTGGCCGGTGTTCGCTTGAGGGATCTTAAGTAATATTTATTCACAACGATACATTTTTATATATTGTACATATTTT-ATT---AACAAGTTTTAATTAACTTAATTAGTCCTGCGGCAGGCACTAGTGAAGACACGGAAAACTGGAATAGTATCCACAGACAAGTCATTCAGAGGTATGTCAATGTAGCTTTA-------TAATTATAAGCGAGTTAAAAAATGCTGCATTT-AACC-TTTTTTTTTTTT---CTTAGCGCTTATGAAATAATTCGTTTGAAGGGATATCCTTCTTGGGCGATGGCTTTAAGCGTTTCTGTTCTTACCCGAGCCATTTTAAATAATACTCGAAACGTGTACGCAGTTTCAACATTTGTCGAAGTACCGTAACTTTGCTA--TATCATTGAGTTACACAGTTTTAACGACTTTAATTTTTTAATTAGGGAATACATGGAGTCCAGTATCCTGTTTTTCTTTCTGTGCCGTGTGTTCTAGGTGAAAATGGGATTACTGACGTCAT--ACAACAAACTTTAACCGAGGATGAGCGTACTCAGTTTCAGAAATCAGCTGCAACTTTAAACGAAGTTCAGTCAAACTTGGTGTTCTGA
>LDHB-CX-12b_NB
ATGCAGACAAAGGCCTCTGTCGACACCGTCTCCGGAACCAAGGTTACAGTTGTGGGTGTCGGACAGGTAAAACTTTTAAGAAATTGTT-ATCAGAGT------GCATTTA---ATCAA---TATTATGTTGCGATAATTTATT------------------CTGCGTTTTTAAGGTCGGTATTTCAATTGCATTTGGCATCATGACCCAGGTGAGAC-TACTGCGATTTGTGTCCTTTTGTATTTTTAATTATTTGGGTTG----TATTGTATACGTAGGGTATCGCTTCTGAAATGACGTTGGTGGACGTGATGGAGGACAAACTAAAAGGAGAACTAATGGATTTGCAACACGGATTGACTTTCCTCGGCAACATGAAAATAACTGCCGGTTCAGGTAATCAAATCAAAATATCACC------------------AATTTTTACGACGTTAAGCTCTAACCGATTTAGTTGTTACCGTTGAGTTT--AGATTACGCACTATCTGCTGGATCAAAATTATGTATTGTGACGGCTGGAGCTCAAATGCGTGAAGGCGAGTCCCGATTGGACTTGGATCAGCGCAACACGAATATTTTAAAAGACATCATTCCCAAACTTGTCCAATACAGTCCCGACACCATTCTCCTCATCGTTTCCGATCCTGTTGACTTGTTGACTTATGTGGCTTGGAAACTCAGTGGGTTGCCAAAGGAACGTGTCATCGGGTCTGGGACCAATGTAGATTCTTCTCGATTCCGTTTTCTTCTTTCCGAACGATTCGACGTTGCGCCAACTTCCATACACGGCTGGATTATTGGAGAACATGGTGACTCGAGCGGTATGTCTGAAAATATTGTAAATCC-TTTTTTACGTAACCCTCTAAGCTTGTTATTAACTATTTCTA--GTTCCTGTCTGGTCAGGCGTCGATGTGGCCGGTGTTCGTTTGAGGGATCTTAAGTAATATTTATTCACAACGATAAATTTTTATATA-----CATGTTTT-ATT---AACAAGTTTTAATTAACTAAATTAGTCCTACGGCAGGCACTAGTGAAGACACGGAAAACTGGAATAGTATTCACAGACAAGTCATTCAGAGGTATGTCAATGTAGCAATA-------CAATTCTA-GTGAGTTAAAAAA---TGCATT-AAACC-TTTTTTTT-------CTTAGCGCTTATGAAATAATTCGTTTGAAGGGATATCCTTCTTGGGCGATGGCTTTAAGCGTTTCTGTTCTTACCCGAGCCATTTTAAATAATACTCGAAACGTGTACGCCGTTTCAACATTTGTCGAAGTACCGTAACTTTGCTA--TACCATTGAGTTACACAGTTTTAACGACTTTAATTTT--AATTAGGGAATACATGGAGTCCAGTATCCTGTTTTTCTTTCTGTGCCGTGTGTTCTGGGTGAAAATGGGATTACTGACGTCAT--ACAACAAACTTTAACCGAGGATGAGCGTACTCAGTTTCAGAAATCAGCGGCAACTTTAAACGAAGTTCAGTCAAACTTGGTGTTCTGA
>LDHB-CX-13a_NT
ATGCAGACAAAGGCCTCTGTCGACACCGTCTCCGGAACCAAGGTTACAGTTGTGGGTGTCGGACAGGTAAAACTTTTAAGAAATTGTT-ATCAGAGT------GCATTTA---ATCAA---TATTATGTTGCGATAATTTATT------------------CTGCGTTTTTAAGGTCGGTATTTCAATTGCATTTAGCATCATGACCCAGGTGAGAA-TACTGCGATTTGTGTCCTTTTGTATTATTAATTATTTGTGTTG----TATTGTATACGTAGGGTATCGCTTCTGAAATGACGTTGGTGGACGTGATGGAGGACAAACTAAAAGGAGAACTAATGGATTTGCAACACGGATTGACTTTCCTTGACAACATGAAAATAACTGCCGGTTCAGGTAATCAAATCAAAATATCACC------------------AATTTTTGCGACATTAAGTTCTAACCGATTTA-TTGTTACCTTTGAGTTTATAGATTACGCACTATCTGCTGGATCAAAATTATGTATTGTGACGGCTGGAGCTCAAATGCGTGAAGGCGAGTCCCGATTGGACTTGGATCAGCGCAACACGAATATTTTAAAAGACATCATTCCCAAACTTGTCCAATACAGTCCCGACACCATTCTCCTCATCGTTTCCGATCCTGTTGACTTGTTGACTTATGTGGCTTGGAAACTCAGTGGATTGCCAAAGGAACGTGTCATCGGGTCTGGGACCAATGTAGATTCTTCTCGATTCCGTTTCCTTCTTTCTGAACGATTTGACGTTGCGCCAACTTCGATACACGGCTGGATTATTGGAGAACATGGTGACTCGAGCGGTATGTCTGAAAATATTGTAAATCCTCCTTTTACGTAACCCTCTAAGCTTGTTATTAACTATTTCTA--GTTCCTGTCTGGTCAGGCGTCGATGTGGCCGGTGTTCGCTTGAGGGATCTTAAGTAATATTTATTCACAACGATACATTTTTATATATTGTACATATTTT-ATT---AACAAGTTTTAATTAACTAAATTAGTCCTGCGGCAGGCACTAGTGAAGACACGGAAAACTGGAATAGTATTCATAGACAAGTAATTCAGAGGTATGTCAATGTAGCTTTA-------TAATTCTA-GCGAGTTAAAAAA---TGCATT-AAACC-TTTTTTTTT------CTTAGCGCTTATGAAATAATTCGTTTGAAGGGATATCCTTCTTGGGCGATGGCTTTAAGCGTTTCTGTTCTTACCCGAGCCATTTTAAATAATACTCGAAACGTGTACGCAGTTTCAACATTTGTCGAAGTACCGTAACCTTGCTA--TACCATTGAGTTACACAGTTTTAACGACTTTAATTTT--AATTAGGGAATACATGGAGTCCAGTATCCTGTTTTTCTTTCTGTGCCGTGTGTTCTGGGTGAAAATGGGATTACTGACGTCAT--ACAACAAACTTTAACCGAGGATGAGCGTACTCAGTTTCAGAAATCAGCGGCAACTTTAAACGAAGTTCAGTCAAACTTGGTGTTCTGA
>LDHB-CX-13b_NT
ATGCAGACAAAGGCCTCTGTCGACACCGTCTCCGGAACCAAGGTTACAGTTGTGGGTGTCGGACAGGT-AAACCTT-AAGAAATTGTT-ATCAGAGT------GCATTTATTTAGTAAA-TTATTATGTTGCGATAATTTATT------------------CTGCGTTTTAAAGGTTGGCATGTCAATTGCATTTAGCATCATGACCCAGGTGAGAA-TACTGTGATTTGTGTCCTTTTGTATTTTTAAATATTTGGGTTG----TATTGTATACGTAGGGTATCGCTTCTGAAATGACGTTGGTGGACGTGATGGAGGACAAACTAAAAGGAGAACTGATGGATTTGCAACACGGATTGACTTTCCTCGACAACATGAAAATAACTGCCGGTTCAGGTAATCAAATCAAA--TTCACGATTTCATACAATATCACCAATTTTTACGACGTTAAGTTCTAACCGATAAAGTTGTTACCGTTGAGTTT--AGATTATGCACTATCTGCTGGATCAAAATTATGTATTGTGACGGCTGGAGCTCAAATGCGTGAAGGCGAGTCCCGATTGGACTTGGATCAGCGCAACACGAATATTTTAAAAGACATCATTCCCAAACTTGTCCAATACAGTCCCGACACCATTCTCCTCATCGTTTCCGATCCTGTTGACTTGTTGACTTATGTTGCTTGGAAACTCAGTGGGTTGCCAAAGGAACGTGTCATCGGGTCTGGGACCAATGTAGATTCTTCTCGATTCCGTTTCCTTCTTTCTGAACGATTTGACGTTGCGCCAACTTCGATACACGGCTGGATTATTGGAGAACATGGTGACTCGAGCGGTATGTCTGAAAATATTGTAAATC----TTTTACGTAACCCTCTAAGCTTGTTATTAACTATTTCTATAGTTCCTGTCTGGTCAGGCGTCGATGTGGCCGGTGTTCGCTTGAGGGATCTTAAGTAATATTTATTCACAACGATACATTTTTATATATTGTATATATTTT-ATT---AACAAGTTTTAATTAACTAAATTAGTCCTGCGGTAGGCACTAGTGAAGACACGGAAAACTGGAATAGTATCCACAGACAAGTCATTCAGAGGTATGTCAATGTAGCTTTA-------TAATTATAGGCGAGTTAAAAAA---TGCATTT-AACC-TGTTTTTTTTTT---CTTAGCGCTTATGAAATAATTCGTTTGAAGGGATATCCTTCTTGGGCGATGGCTTTAAGCGTTTCTGTTCTTACTCGAGCCATTTTAAATAATACTCGAAACGTGTACGCAGTTTCAACATTTGTCGAAGTACCGTAACTTTGCTA--TATCATTGAGTTACACAGTTTTAACGACTTTGATTTTTTAATTAGGGAATACATGGAGTCCAGTATCCTGTTTTTCTTTCTGTGCCGTGTGTTCTAGGTGAAAATGGGATTACTGACGTCAT--ACAACAAACTTTAACCGAGGATGAGCGTACTCAGTTTCAGAAATCAGCTGCAACTTTAAACGAAGTTCAGTCAAACTTGGTGTTCTGA
>LDHB-CX-14a_ON
ATGCAGACAAAGGCCTCTGTCGACACCGTCTCCGGAACCAAGGTTACAGTTGTGGGTGTCGGACAGGTAAAACCTT-AAGACATTTTT-ATCAGAGT------GCATTTATTAATTAA-TTTATTATGTTACGATAATTTATT------------------CTGCGTTTTAAAGGTCGGCATTTCAATTGCATTTAGCATCATGACCCAGGTGAGAA-TACTGCGATTTGTGTCCTTTTGTATTTTTAATTATTTGGGTTG----TATTGTATACGTAGGGTATCGCTTCTGAAATGACATTGGTGGACGTGATGGAGGACAAACTAAAAGGAGAACTAATGGATTTGCAACACGGATTGACTTTCCTCGACAACATGAAAATAACTGCCGGTTCAGGTAATCAAATCAAAATATCACC------------------AATTTTTACGACGTTAAGTTCTAACCGATTTAGTTGTTACCGTTGAGTTT--AGATTACGCACTATCTGCTGGATCAAAATTATGTATTGTGACGGCTGGAGCTCAAATGCGTGAAGGCGAGTCCCGATTGGACTTGGATCAGCGCAACACGAATATTTTAAAAGACATCATTCCCAAACTTGTCCAATACAGTCCCGACACCATTCTCCTCATCGTTTCCGATCCTGTTGACTTGTTGACTTATGTGGCTTGGAAACTCAGTGGATTGCCAAAGGAACGTGTCATCGGGTCTGGGACCAATGTAGATTCTTCTCGATTCCGTTTTCTTCTTTCCGAACGATTCGACGTTGCGCCAACTTCGATACACGGCTGGATTATTGGAGAACATGGTGACTCGAGCGGTATGTCTGAAAATATTGTAAATCC-TTTTTTACGTAACCCTCTAAGCTTGTTATTAACTATTTCTA--GTTCCTGTCTGGTCAGGCGTCGATGTGGCCGGTGTTCGTTTGAGGGATCTTAAGTAATATTTATTCACAACGATAAATTTTTATATA-----CATATTTT-ATT---AACAAGTTTTAATTAACTAAATTAGTCCTGCGGCAGGCACTAGTGAAGACACGGAAAACTGGAATAGTATCCACAGACAAGTCATTCAGAGGTATGTCAATGTAGCAATA-------CAATTCTA-GCGAGTTAAAAAA---TGCATT-AAACCCTTTTTTTTTTT----CTTAGCGCTTATGAAATAATTCGCTTGAAGGGATATCCTTCTTGGGCGATGGCTTTAAGCGTTTCTGTTCTTACCCGAGCCATTTTAAATAATACTCGAAACGTGTACGCCGTTTCAACATTTGTCGAAGTACCGTAACTTTGCTA--TACCATTGAGTTACACAGTTTTAACGACTTTAATTTT--AATTAGGGAATACATGGAGTCCAGTATCCTGTTTTTCTTTCTGTGCCGTGTGTTCTGGGTGAAAATGGGATTACTGACGTCAT--ACAACAAACTTTAACCGAGGATGAGCGTACTCAGTTTCAGAAATCAGCGGCAACTTTAAACGAAGTTCAGTCAAACTTGGTGTTCTGA
>LDHB-CX-14b_ON
ATGCAGACAAAGGCCTCTGTCGACACCATCTCCGGAACCAAGGTTACAGTTGTGGGTGTCGGACAGGTAAAACCTTC-AGAAATTGTT-ATCAGAGT------GCATTTATTTATTAA-TTTATTATGTTACGATAATTTATT------------------CTGCGTTTTAAAGGTTGGCATTTCAATTGCATTTAGCATCATGACCCAGGTGAGAA-TACTGCGATTTGTGTCCTTTGGTATTTTTAAATATTTGGGTTG----TATTGTATACGTAGGGTATCGCTTCTGAAATGACGTTGGTGGACGTGATGGAGGACAAACTAAAAGGAGAACTGATGGATTTGCAACACGGATTGACTTTCCTCGACAACATGAAAATAACTGCCGGTTCAGGTAATCAAATCAAA--TTCACGATTTCATACAATATCACCAATTTTTACGACGTTAAGTTCTAACCGATAAAGTTGTTACCGTTGAGTTT--AGATTATGCACTATCTGCTGGATCAAAATTATGTATTGTGACGGCTGGAGCTCAAATGCGTGAAGGCGAGTCCCGATTGGACTTGGATCAGCGCAACACGAATATTTTAAAAGACATCATTCCCAAACTTGTCCAATACAGTCCCGACACCATTCTCCTCATCGTTTCCGATCCTGTTGACTTGTTGACTTATGTTGCTTGGAAACTCAGTGGGTTGCCAAAGGAACGTGTCATCGGGTCTGGGACCAATGTAGATTCTTCTCGATTCCGTTTCCTTCTTTCTGAACGATTTGACGTTGCGCCAACTTCGATACACGGCTGGATTATTGGAGAACATGGTGACTCGAGCGGTATGTCTGAAAATATTGTAAATCC---TTTTACGTAACCCTCTAAGCTTGTTATTAACTATTTCTATAGTTCCTGTCTGGTCAGGCGTCGATGTGGCCGGTGTTCGCTTGAGGGATCTTAAGTAATATTTATTCACAACGATACATTTTTATATTTTGTACATATTTT-ATT---AACAAGTTTTAATTAACTAAATTAGTCCTGCGGCAGGCACTAGTGAAGACACGGAAAACTGGAATAGTATCCACAGACAAGTCATTCAGAGGTATGTCAATGTGGCTTTA-------TAATTATAAGCGAGTTAAAAAA---TGCATTT-AACC-TTTTTTTTT------CTTAGCGCTTATGAAATAATTCGTTTGAAGGGATATCCTTCTTGGGCGATGGCTTTAAGCGTTTCTGTTCTTACCCGAGCCATTTTAAATAATACTCGAAACGTGTACGCAGTTTCAACATTTGTCGAAGTACCGTAACTTTGCTA--TATCATTGAGTTACACAGTTTTAACGACTTGGATTTTTTCGATAGGGAATACATGGAGTTCAGTATCCTGTTTTTCTTTCTGTGCCGTGTGTTCTGGGTGAAAATGGGATTACTGACGTCAT--ACAACAAACTTTAACCGAGGATGAGCGTACTCAGTTTCAGAAATCAGCTGCAACTTTAAACGAAGTTCAGTCAAACTTGGTGTTCTGA
>LDHB-CX-15a_MB
ATGCAGACAAAGGCCTCTGTCGACACCATCTCCGGAACCAAGGTTACAGTTGTGGGTGTCGGACAGGTAAAACCTTC-AGAAATTGTT-ATCAGAGT------GCATTTATTTATTAA-TTTATTATGTTACGATAATTTATT------------------CTGCGTTTTAAAGGTTGGCATTTCAATTGCATTTAGCATCATGACCCAGGTGAGAA-TACTGCGATTTGTGTCCTTTGGTATTTTTAAATATTTGGGTTG----TATTGTATACGTAGGGTATCGCTTCTGAAATGACGTTGGTGGACGTGATGGAGGACAAACTAAAAGGAGAACTGATGGATTTGCAACACGGATTGACTTTCCTCGACAACATGAAAATAACTGCCGGTTCAGGTAATCAAATCAAA--TTCACGATTTCATACAATATCACCAATTTTTACGACGTTAAGTTCTAACCGATAAAGTTGTTACCGTTGAGTTT--AGATTATGCACTATCTGCTGGATCAAAATTATGTATTGTGACGGCTGGAGCTCAAATGCGTGAAGGCGAGTCCCGATTGGACTTGGATCAGCGCAACACGAATATTTTAAAAGACATCATTCCCAAACTTGTCCAATACAGTCCCGACACCATTCTCCTCATCGTTTCCGATCCTGTTGACTTGTTGACTTATGTTGCTTGGAAACTCAGTGGGTTGCCAAAGGAACGTGTCATCGGGTCTGGGACCAATGTAGATTCTTCTCGATTCCGTTTCCTTCTTTCTGAACGATTTGACGTTGCGCCAACTTCGATACACGGCTGGATTATTGGAGAACATGGTGACTCGAGCGGTATGTCTGAAAATATTGTAAATCC---TTTTACGTAACCCTCTAAGCTTGTTATTAACTATTTCTATAGTTCCTGTCTGGTCAGGCGTCGATGTGGCCGGTGTTCGCTTGAGGGATCTTAAGTAATATTTATTCACAACGATACATTTTTATATTTTGTACATATTTT-ATT---AACAAGTTTTAATTAACTAAATTAGTCCTGCGGCAGGCACTAGTGAAGACACGGAAAACTGGAATAGTATCCACAGACAAGTCATTCAGAGGTATGTCAATGTGGCTTTA-------TAATTATAAGCGAGTTAAAAAA---TGCATTT-AACC-TTTTTTTTT------CTTAGCGCTTATGAAATAATTCGTTTGAAGGGATATCCTTCTTGGGCGATGGCTTTAAGCGTTTCTGTTCTTACCCGAGCCATTTTAAATAATACTCGAAACGTGTACGCAGTTTCAACATTTGTCGAAGTACCGTAACTTTGCTA--TATCATTGAGTTACACAGTTTTAACGACTTGGATTTTTTCGATAGGGAATACATGGAGTTCAGTATCCTGTTTTTCTTTCTGTGCCGTGTGTTCTGGGTGAAAATGGGATTACTGACGTCAT--ACAACAAACTTTAACCGAGGATGAGCGTACTCAGTTTCAGAAATCAGCTGCAACTTTAAACGAAGTTCAGTCAAACTTGGTGTTCTGA
>LDHB-CX-15b_MB
ATGCAGACAAAGGCCTCTGTCGACACCGTCTCCGGAACCAAGGTTACAGTTGTGGGTGTCGGACAGGTAAAACTTTTAAGAAATTGTT-ATCAGAGT------GCATTTA---ATCAA---TATTATGTTGCGATAATTTATT------------------CTGCGTTTTTAAGGTCGGTATTTCAATTGCATTTAGCATCATGACCCAGGTGAGAA-TACTGCGATTTGTGTCCTTTTGTATTTTTAAATATTTGTGTTG----TATTGTATACGTAGGGTATCGCTTCTGAAATGACGTTGGTGGACGTGATGGAGGACAAACTAAAAGGAGAACTAATGGATTTGCAACACGGATTGACTTTCCTCGACAACATGAAAATAACTGCCGGTTCAGGTAATCAAATCAAAATATCACA------------------AATTTTTGCGACATTAAGTTCTAACCGATTTA-TTGTTACCGTTGAGTTT--AGATTACGCACTATCTGCTGGATCAAAATTATGTATTGTGACGGCTGGAGCTCAAATGCGTGAAGGCGAGTCCCGATTGGACTTGGATCAGCGCAACACGAATATTTTAAAAGACATCATTCCCAAACTTGTCCAATACAGTCCCGACACCATTCTCCTCATCGTTTCCGATCCTGTTGACTTATTGACTTATGTGGCTTGGAAACTCAGTGGGTTGCCAAAGGAACGTGTCATCGGGTCTGGGACCAATGTAGATTCTTCTCGATTCCGTTTCCTTCTTTCCGAACGATTCGACGTGGCGCCAACTTCGATACACGGCTGGATTATTGGAGAACATGGTGACTCGAGCGGTATGTCTGAAAATATTGTAAATCC---TTTTACGTAACCCTCTAAGCTTGTTATTAACTATTTCTA--GTTCCTGTCTGGTCAGGCGTCGATGTGGCCGGTGTTCGCTTGAGGGATCTTAAGTAATATTTATTCACAACGATACATTTTTATATATTGTACATATTTT-ATT---AACAAGTTTTAATTAACTAAATTAGTCCTGCGGCAGGCACTAGTGAAGACACGGAAAACTGGAATAGTATCCACAGACAAGTCATTCAGAGGTATGTCAATGTAGCAATA-------CAATTCTA-GCGAGTTAAAAAA---TGCATT-AAACC-TTTTTTTTTT-----CTTAGCGCTTATGAAATAATTCGTTTGAAGGGATATCCTTCTTGGGCGATGGCTTTAAGCGTTTCTGTTCTTACACGAGCCATTTTAAATAATACTCGAAACGTGTACGCCGTTTCAACATTTGTCGAAGTACCGTAACTTTGCTA--TACCATTGAGTTACACAGTTTTAACGACATTAATTTT--AATTAGGGAATACATGGAGTCCAGTATCCTGTTTTTCTTTCTGTGCCGTGTGTTCTGGGTGAAAATGGGATTACTGACGTCAT--ACAACAAACTTTAACCGAGGATGAGCGTACTCAGTTTCAGAAATCAGCGGCAACTTTAAACGAAGTTCAGTCAAACTTGGTGTTCTGA
>LDHB-CX-16a_MB
ATGCAGACAAAGGCCTCTGTCGACACCGTCTCCGGAACCAAGGTTACAGTTGTGGGTGTCGGACAGGTAAAACCTT-AAGAAATTGTT-ATCAGAGT------GCATTTATTTAATAA-ATTATTATGTTGCGATAATTTATT------------------CTGCTTTTTAAAGGTTGGCATTTCAATTGCATTTAGCATCATGACCCAGGTGAGAA-TACTGCGATTTGTGTCCTTTGGTATTTTTAAATATTTGGGTTG----TATTGTATACGTAGGGTATCGCTTCTGAAATGACGTTGGTGGACGTGATGGAGGACAAACTAAAAGGAGAACTGATGGATTTGCAACACGGATTGACTTTCCTCGACAACATGAAAATAACTGCCGGTTCAGGTAATCAAATCAAA--TTCACGATTTCATACAATATCACCAATTTTTACGACGTTAAGTTCTAACCGATAAAGTTGTTACCGTTGAGTTT--AGATTATGCACTATCTGCTGGATCAAAATTATGTATTGTGACGGCTGGAGCTCAAATGCGTGAAGGCGAGTCCCGATTGGACTTGGATCAGCGCAACACGAATATTTTAAAAGACATCATTCCCAAACTTGTCCAATACAGTCCCGACACCATTCTCCTCATCGTTTCCGATCCTGTTGACTTGTTGACTTATGTTGCTTGGAAACTCAGTGGGTTGCCAAAGGAACGTGTCATCGGGTCTGGGACCAATGTAGATTCTTCTCGATTCCGTTTCCTTCTTTCTGAACGATTTGACGTTGCGCCAACTTCGATACACGGCTGGATTATTGGAGAACATGGTGACTCGAGCGGTATGTCTGAAAATATTGTAAATCC---TTTTACGTAACCCTCTAAGCTTGTTATTAACTATTTCTATAGTTCCTGTCTGGTCAGGCGTCGATGTGGCCGGTGTTCGCTTGAGGGATCTTAAGTAATATTTATTCACAACGATACATTTTTATATATTGTATATATTTT-ATT---AACAAGTTTTAATTAACTAAATTAGTCCTGCGGCAGGCACTAGTGAAGACACGGAAAACTGGAATAGTATCCACAGACAAGTCATTCAGAGGTATGTCAATGTAGCTTTA-------TAATTATAAGCGAGTTAAAAAA---TGCATTT-AACC-TTTTTTTTT------CTTAGCGCTTATGAAATAATTCGTTTGAAGGGATATCCTTCTTGGGCGATGGCTTTAAGCGTTTCTGTTCTTACCCGAGCCATTTTAAATAATACTCGAAACGTGTACGCAGTTTCAACATTTGTCGAAGTACCGTAACTTTGCTA--TATCATTGAGTTACACAGTTTTAACGACTTGGATTTTTTCGATAGGGAATACATGGAGTTCAGTATCCTGTTTTTCTTTCTGTGCCGTGTGTTCTGGGTGAAAATGGGATTACTGACGTCAT--ACAACAAACTTTAACCGAGGATGAGCGTACTCAGTTTCAGAAATCAGCTGCAACTTTAAACGAAGTTCAGTCAAACTTGGTGTTCTGA
>LDHB-CX-16b_MB
ATGCAGACAAAGGCCTCTGTCGACACCGTCTCCGGAACCAAGGTTACAGTTGTGGGTGTCGGACAGGTAAAACCTT-AAGAAATTGTT-ATCAGAGT------GCATTTATTTATTAA-TTTATTATGTTACGATAATTTATT------------------CTGCGTTTTAAAGGTTGGCATTTCAATTGCATTTAGCATCATGACCCAGGTGAGAA-TACTGCGATTTGTGTCCTTTGGTATTTTTAATTATTTGGGTTG----TATTGTATACGTAGGGTATCGCTTCTGAAATGACGTTGGTGGACGTGATGGAGGACAAACTAAAAGGAGAACTGATGGATTTGCAACACGGATTGACTTTCCTCGACAACATGAAAATAACTGCCGGTTCAGGTAATCAAATCAAA--TTCACGATTTCATACAATATCACCAATTTTTACGACGTTAAGTTCTAACTGATAAAGTTGTTACCGTTGAGTTT--AGATTATGCACTATCTGCTGGATCAAAATTATGTATTGTGACGGCTGGAGCTCAAATGCGTGAAGGCGAGTCCCGATTGGACTTGGATCAGCGCAACACGAATATTTTAAAAGACATCATTCCCAAACTTGTCCAATACAGTCCCGACACCATTCTCCTCATCGTTTCCGATCCTGTTGACTTGTTGACTTATGTTGCTTGGAAACTCAGTGGGTTGCCAAAGGAACGTGTCATCGGGTCTGGGACCAATGTAGATTCTTCTCGATTCCGTTTCCTTCTTTCTGAACGATTTGACGTTGCGCCAACTTCGATACACGGCTGGATTATTGGAGAACATGGTGACTCGAGCGGTATGTCTGAAAATATTGTAAATCC---TTTTACGTAACCCTCTAAGCTTGTTATTAACTATTTCTATAGTTCCTGTCTGGTCAGGCGTCGATGTGGCCGGTGTTCGCTTGAGGGATCTTAAGTAATATTTATTCACAACGATACATTTTTATATATTGTACATATTTT-ATT---AACAAGTTTTAATTAACTTAATTAGTCCTGCGGCAGGCACTAGTGAAGACACGGAAAACTGGAATAGTATCCACAGACAAGTCATTCAGAGGTATGTCAATGTAGCTTTA-------TAATTATAAGCGAGTTAAAAAA---TGCATTT-AACC-TTTTTTTTTTTT---CTTAGCGCTTATGAAATAATTCGTTTGAAGGGATATCCTTCTTGGGCGATGGCTTTAAGCGTTTCTGTTCTTACCCGAGCCATTTTAAATAATACTCGAAACGTGTACGCAGTTTCAACATTTGTCGAAGTACCGTAACTTTGCTA--TATCATTGAGTTACACAGTTTTAACGACTTTGATTTTTTAATTAGGGAATACATGGAGTCCAGTATCCTGTTTTTCTTTCTGTGCCGTGTGTTCTAGGTGAAAATGGGATTACTGACGTCAT--ACAACAAACTTTAACCGAGGATGAGCGTACTCAGTTTCAGAAATCAGCTGCAACTTTAAACGAAGTTCAGTCAAACTTGGTGTTCTGA
>LDHB-CX-17a_SK
ATGCAGACAAAGGCCTCTGTCGACACCATCTCCGGAACCAAGGTTACAGTTGTGGGTGTCGGACAGGTAAAACCTTC-AGAAATTGTT-ATCAGAGT------GCATTTATTTATTAA-TTTATTATGTTACGATAATTTATT------------------CTGCGTTTTAAAGGTTGGCATTTCAATTGCATTTAGCATCATGACCCAGGTGAGAA-TACTGCGATTTGTGTCCTTTGGTATTTTTAAATATTTGGGTTG----TATTGTATACGTAGGGTATCGCTTCTGAAATGACGTTGGTGGACGTGATGGAGGACAAACTAAAAGGAGAACTGATGGATTTGCAACACGGATTGACTTTCCTCGACAACATGAAAATAACTGCCGGTTCAGGTAATCAAATCAAA--TTCACGATTTCATACAATATCACCAATTTTTACGACGTTAAGTTCTAACCGATAAAGTTGTTACCGTTGAGTTT--AGATTATGCACTATCTGCTGGATCAAAATTATGTATTGTGACGGCTGGAGCTCAAATGCGTGAAGGCGAGTCCCGATTGGACTTGGATCAGCGCAACACGAATATTTTAAAAGACATCATTCCCAAACTTGTCCAATACAGTCCCGACACCATTCTCCTCATCGTTTCCGATCCTGTTGACTTGTTGACTTATGTTGCTTGGAAACTCAGTGGGTTGCCAAAGGAACGTGTCATCGGGTCTGGGACCAATGTAGATTCTTCTCGATTCCGTTTCCTTCTTTCTGAACGATTTGACGTTGCGCCAACTTCGATACACGGCTGGATTATTGGAGAACATGGTGACTCGAGCGGTATGTCTGAAAATATTGTAAATCC---TTTTACGTAACCCTCTAAGCTTGTTATTAACTATTTCTATAGTTCCTGTCTGGTCAGGCGTCGATGTGGCCGGTGTTCGCTTGAGGGATCTTAAGTAATATTTATTCACAACGATACATTTTTATATTTTGTACATATTTT-ATT---AACAAGTTTTAATTAACTAAATTAGTCCTGCGGCAGGCACTAGTGAAGACACGGAAAACTGGAATAGTATCCACAGACAAGTCATTCAGAGGTATGTCAATGTGGCTTTA-------TAATTATAAGCGAGTTAAAAAA---TGCATTT-AACC-TTTTTTTTT------CTTAGCGCTTATGAAATAATTCGTTTGAAGGGATATCCTTCTTGGGCGATGGCTTTAAGCGTTTCTGTTCTTACCCGAGCCATTTTAAATAATACTCGAAACGTGTACGCAGTTTCAACATTTGTCGAAGTACCGTAACTTTGCTA--TATCATTGAGTTACACAGTTTTAACGACTTGGATTTTTTCGATAGGGAATACATGGAGTTCAGTATCCTGTTTTTCTTTCTGTGCCGTGTGTTCTGGGTGAAAATGGGATTACTGACGTCAT--ACAACAAACTTTAACCGAGGATGAGCGTACTCAGTTTCAGAAATCAGCTGCAACTTTAAACGAAGTTCAGTCAAACTTGGTGTTCTGA
>LDHB-CX-17b_SK
ATGCAGACAAAGGCCTCTGTCGACACCGTCTCCGGAACCAAGGTTACAGTTGTGGGTGTCGGACAGGT-AAACCTT-AAGAAATTGTT-ATCAGAGT------GCATTTATTTAGTAAA-TTATTATGTTGCGATAATTTATT------------------CTGCGTTTTAAAGGTTGGCATGTCAATTGCATTTAGCATCATGACCCAGGTGAGAA-TACTGTGATTTGTGTCCTTTTGTATTTTTAAATATTTGGGTTG----TATTGTATACGTAGGGTATCGCTTCTGAAATGACGTTGGTGGACGTGATGGAGGACAAACTAAAAGGAGAACTGATGGATTTGCAACACGGATTGACTTTCCTCGACAACATGAAAATAACTGCCGGTTCAGGTAATCAAATCAAA--TTCACGATTTCATACAATATCACCAATTTTTACGACGTTAAGTTCTAACCGATAAAGTTGTTACCGTTGAGTTT--AGATTATGCACTATCTGCTGGATCAAAATTATGTATTGTGACGGCTGGAGCTCAAATGCGTGAAGGCGAGTCCCGATTGGACTTGGATCAGCGCAACACGAATATTTTAAAAGACATCATTCCCAAACTTGTCCAATACAGTCCCGACACCATTCTCCTCATCGTTTCCGATCCTGTTGACTTGTTGACTTATGTTGCTTGGAAACTCAGTGGGTTGCCAAAGGAACGTGTCATCGGGTCTGGGACCAATGTAGATTCTTCTCGATTCCGTTTCCTTCTTTCTGAACGATTTGACGTTGCGCCAACTTCGATACACGGCTGGATTATTGGAGAACATGGTGACTCGAGCGGTATGTCTGAAAATATTGTAAATCC---TTTTACGTAACCCTCTAAGCTTGTTATTAACTATTTCTATAGTTCCTGTCTGGTCAGGCGTCGATGTGGCCGGTGTTCGCTTGAGGGATCTTAAGTAATATTTATTCACAACGATACATTTTTATATATTGTACATATTTT-ATT---AACAAGTTTTAATTAACTAAATTAGTCCTGCGGTAGGCACTAGTGAAGACACGGAAAACTGGAATAGTATCCACAGACAAGTCATTCAGAGGTATGTCAATGTAGCTTTA-------TAATTATAAGCGAGTTAAAAAA---TGCATTT-AACC-TGTTTTTTTTTTT--CTTAGCGCTTATGAAATAATTCGTTTGAAGGGATATCCTTCTTGGGCGATGGCTTTAAGCGTTTCTGTTCTTACTCGAGCCATTTTAAATAATACTCGAAACGTGTACGCAGTTTCAACATTTGTCGAAGTACCGTAACTTTGCTA--TATCATTGAGTTACACAGTTTTAACGACTTTGATTTTTTAATTAGGGAATACATGGAGTCCAGTATCCTGTTTTTCTTTCTGTGCCGTGTGTTCTAGGTGAAAATGGGATTACTGACGTCAT--ACAACAAACTTTAACCGAGGATGAGCGTACTCAGTTTCAGAAATCAGCTGCAACTTTAAACGAAGTTCAGTCAAACTTGGTGTTCTGA
>LDHB-CX-18a_SK
ATGCAGACAAAGGCCTCTGTTGACACCATCTCCGGAACCAAGGTTACAGTTGTGGGTGTCGGACAGGTAAAACCTTC-AGAAATTGTT-ATCAGAGT------GCATTTATTTATTAA-TTTATTATGTTACGATAATTTATT------------------CTGCGTTTTAAAGGTTGGCATTTCAATTGCATTTAGCATCATGACCCAGGTGAGAA-TACTGCGATTTGTGTCCTTTGGTATTTTTAAATATTTGGGTTG----TATTGTATACGTAGGGTATCGCTTCTGAAATGACGTTGGTGGACGTGATGGAGGACAAACTAAAAGGAGAACTGATGGATTTGCAACACGGATTGACTTTCCTCGACAACATGAAAATAACTGCCGGTTCAGGTAATCAAATCAAA--TTCACGATTTCATACAATATCACCAATTTTTACGACGTTAAGTTCTAACCGATAAAGTTGTTACCGTTGAGTTT--AGATTATGCACTATCTGCTGGATCAAAATTATGTATTGTGACGGCTGGAGCTCAAATGCGTGAAGGCGAGTCCCGATTGGACTTGGATCAGCGCAACACGAATATTTTAAAAGACATCATTCCCAAACTTGTCCAATACAGTCCCGACACCATTCTCCTCATCGTTTCCGATCCTGTTGACTTGTTGACTTATGTTGCTTGGAAACTCAGTGGGTTGCCAAAGGAACGTGTCATCGGGTCTGGGACCAATGTAGATTCTTCTCGATTCCGTTTCCTTCTTTCTGAACGATTTGACGTTGCGCCAACTTCGATACACGGCTGGATTATTGGAGAACATGGTGACTCGAGCGGTATGTCTGAAAATATTGTAAATCC---TTTTACGTAACCCTCTAAGCTTGTTATTAACTATTTCTATAGTTCCTGTCTGGTCAGGCGTCGATGTGGCCGGTGTTCGCTTGAGGGATCTTAAGTAATATTTATTCACAACGATACATTTTTATATTTTGTACATATTTT-ATT---AACAAGTTTTAATTAACTAAATTAGTCCTGCGGCAGGCACTAGTGAAGACACGGAAAACTGGAATAGTATCCACAGACAAGTCATTCAGAGGTATGTCAATGTGGCTTTA-------TAATTATAAGCGAGTTAAAAAA---TGCATTT-AACC-TTTTTTTTT------CTTAGCGCTTATGAAATAATTCGTTTGAAGGGATATCCTTCTTGGGCGATGGCTTTAAGCGTTTCTGTTCTTACCCGAGCCATTTTAAATAATACTCGAAACGTGTACGCAGTTTCAACATTTGTCGAAGTACCGTAACTTTGCTA--TATCATTGAGTTACACAGTTTTAACGACTTGGATTTTTTCGATAGGGAATACATGGAGTTCAGTATCCTGTTTTTCTTTCTGTGCCGTGTGTTCTGGGTGAAAATGGGATTACTGACGTCAT--ACAACAAACTTTAACCGAGGATGAGCGTACTCAGTTTCAGAAATCAGCTGCAACTTTAAACGAAGTTCAGTCAAACTTGGTGTTCTGA
>LDHB-CX-18b_SK
ATGCAGACAAAGGCCTCTGTCGACACCGTCTCCGGAACCAAGGTTACAGTTGTGGGTGTCGGACAGGT-AAACCTT-AAGAAATTGTT-ATCAGAGT------GCATTTATTTAGTAAA-TTATTATGTTGCGATAATTTATT------------------CTGCGTTTTAAAGGTTGGCATGTCAATTGCATTTAGCATCATGACCCAGGTGAGAA-TACTGTGATTTGTGTCCTTTTGTATTTTTAAATATTTGGGTTG----TATTGTATACGTAGGGTATCGCTTCTGAAATGACGTTGGTGGACGTGATGGAGGACAAACTAAAAGGAGAACTGATGGATTTGCAACACGGATTGACTTTCCTCGACAACATGAAAATAACTGCCGGTTCAGGTAATCAAATCAAA--TTCACGATTTCATACAATATCACCAATTTTTACGACGTTAAGTTCTAACCGATAAAGTTGTTACCGTTGAGTTT--AGATTATGCACTATCTGCTGGATCAAAATTATGTATTGTGACGGCTGGAGCTCAAATGCGTGAAGGCGAGTCCCGATTGGACTTGGATCAGCGCAACACGAATATTTTAAAAGACATCATTCCCAAACTTGTCCAATACAGTCCCGACACCATTCTCCTCATCGTTTCCGATCCTGTTGACTTGTTGACTTATGTTGCTTGGAAACTCAGTGGGTTGCCAAAGGAACGTGTCATCGGGTCTGGGACCAATGTAGATTCTTCTCGATTCCGTTTCCTTCTTTCTGAACGATTTGACGTTGCGCCAACTTCGATACACGGCTGGATTATTGGAGAACATGGTGACTCGAGCGGTATGTCTGAAAATATTGTAAATC---TTTTTACGTAACCCTCTAAGCTTGTTATTAACTATTTCTATAGTTCCTGTCTGGTCAGGCGTCGATGTGGCCGGTGTTCGCTTGAGGGATCTTAAGTAATATTTATTCACAACGATACATTTTTATATATTGTACATATTTT-ATT---AACAAGTTTTAATTAACTAAATTAGTCCTGCGGTAGGCACTAGTGAAGACACGGAAAACTGGAATAGTATCCACAGACAAGTCATTCAGAGGTATGTCAATGTAGCTTTA-------TAATTATAAGCGAGTTAAAAAA---TGCATTT-AACC-TGTTTTTTTTTT---CTTAGCGCTTATGAAATAATTCGTTTGAAGGGATATCCTTCTTGGGCGATGGCTTTAAGCGTTTCTGTTCTTACTCGAGCCATTTTAAATAATACTCGAAACGTGTACGCAGTTTCAACATTTGTCGAAGTACCGTAACTTTGCTA--TATCATTGAGTTACACAGTTTTAACGACTTTGATTTTTTAATTAGGGAATACATGGAGTCCAGTATCCTGTTTTTCTTTCTGTGCCGTGTGTTCTAGGTGAAAATGGGATTACTGACGTCAT--ACAACAAACTTTAACCGAGGATGAGCGTACTCAGTTTCAGAAATCAGCTGCAACTTTAAACGAAGTTCAGTCAAACTTGGTGTTCTGA
>LDHB-X-01a_MI
ATGCAGACAAAGGCCTCTGTCGACACCGTCTCCGGAACCAAGGTTACAGTTGTGGGTGTCGGACAGGTAAAACTTTTAAGAAATTGTT-ATCAGAGT------GCATTTA---ATCAA---TATTATGTTGCGATAATTTATT------------------CTGCGTTTTTAAGGTCGGTATTTCAATTGCATTTAGCATCATGACCCAGGTGAGAC-TACTGCGATTTGTGTCCTTTTGTATTTTTAATTATTTGGGTTG----TATTGTATACGTAGGGTATCGCTTCTGAAATGACGTTGGTGGACGTGATGGAGGACAAACTAAAAGGAGAACTAATGGATTTGCAACACGGATTGACTTTCCTCGACAACATGAAAATAACTGCCGGTTCAGGTAATCAAATCAAAATATCACA------------------AATTTTTACGACGTTAAGTTCTAACCGATTTAGTTGTTACCGTTGAGTTT--AGATTACGCACTATCATCTGGATCAAAATTATGTATTGTGACGGCTGGAGCTCAAATGCGCGAAGGCGAGTCCCGATTGGACTTGGATCAGCGCAACACGAATATTTTAAAAGACATCATTCCCAAACTTGTCCAATACAGTCCCGACACCATTCTCCTCATCGTTTCCGATCCTGTTGACTTGTTGACTTATGTGGCTTGGAAACTTAGTGGGTTGCCAAAGGAACGTGTCATCGGGTCTGGGACCAATGTAGATTCTTCTCGATTCCGTTTCCTTCTTTCCGAACGATTCGACGTTGCGCCAACTTCCATACACGGCTGGATTATTGGAGAACATGGTGACTCGAGCGGTATGTCTGAAAATATTGTAAATCC-TTTTTTACGTAACCCTCTAAGCTTGTTATTAACTATTTCTA--GTTCCTGTCTGGTCAGGCGTCGATGTGGCCGGTGTTCGTTTGAGGGATCTTAAGTAATATTTATTCACAACGATAAATTTTTATATA-----CATATTTT-ATT---AACAAGTTTTAATTAACTAAATTAGTCCTGCGGCAGGCACTAGTGAAGACACGGAAAACTGGAATAGTATCCACAGACAAGTCATTCAGAGGTATGTCAATGTAGCAATA-------CAATTCTA-GCGAGTTAAAAAA---TGCATTAAACCCTTTTTTTTTTT-----CTTAGCGCTTATGAAATAATTCGCTTGAAGGGATATCCTTCTTGGGCGATGGCTTTAAGCGTTTCTGTTCTTACCCGAGCCATTTTAAATAATACTCGAAACGTGTACGCCGTTTCAACATTTGTCGAAGTACCGTAACTTTGCTA--TACCATTGAGTTACACAGTTTTAACGACTTTAATTTT--AATTAGGGAATACATGGAGTCCAGTGTCCTGTTTTTCTTTCTGTGCCGTGTGTTCTGGGTGAAAATGGGATTACTGACGTCAT--ACAACAAACTTTAACCGAGGATGAGCGTACTCAGTTTCAGAAATCAGCGGCAACTTTAAACGAAGTTCAGTCAAACTTGGTGTTCTGA
>LDHB-X-01b_MI
ATGCAGACAAAGGCCTCTGTCGACACCGTCTCCGGAACCAAGGTTACAGTTGTGGGTGTCGGACAGGTAAAACTTT-AAAAAATTGTT-ATCAGAGT------GCATTTA---ATCAA---TATCATGTTGCGATAATTTATT------------------CTGCGTTTTTAAGGTCGGCATTTCAATTGCATTTAGCATCATGACCCAGGTGAGAA-TACTGCGATTTGTGTCCTTTTGTATTTTTAATTATTTGGGGTG----TATTGTATACGTAGGGTATCGCTTCTGAAATGACGTTGGTGGACGTGATGGAGGACAAACTAAAAGGAGAACTAATGGATTTGCAACACGGATTGACTTTCCTTGACAACATGAAAATAACTGCCGGTTCAGGTAATCAAATCAAAATATCACC------------------AATTTTTACGACGTTAAGCTCTAACCGATTTAGTTGTTACCGTTGAGTTT--AGATTACGCACTATCTGCTGGATCAAAATTATGTATTGTGACGGCTGGAGCTCAAATGCGTGAAGGCGAGTCCCGATTGGACTTGGATCAGCGCAACACGAATATTTTAAAAGACATCATTCCCAAACTTGTCCAATACAGTCCCGACACCATTCTCCTCATCGTTTCCGATCCTGTTGACTTGTTGACTTATGTGGCTTGGAAACTCAGTGGGTTGCCAAAGGAACGTGTCATCGGGTCTGGGACCAATGTAGATTCTTCTCGATTCCGTTTTCTTCTTTCCGAACGATTCGACGTTGCGCCAACTTCCATACACGGCTGGATTATTGGAGAACATGGTGACTCGAGCGGTATGTCTGAAAATATTGTAAATCC-TTTTTTACGTAACCCTCTAAGCTTGTTATTAACTATTTCTA--GTTCCTGTCTGGTCAGGCGTCGATGTGGCCGGTGTTCGTTTGAGGGATCTTAAGTAATATTTATTCACAACGATAAATTTTTATATA-----CATGTTTT-ATT---AACAAGTTTTAATTAACTAAATTAGTCCTACGGCAGGCACTAGTGAAGACACGGAAAACTGGAATAGTATCCACAGACAAGTCATTCAGAGGTATGTCAATGTAGCAATA-------CAATTCTA-GCGAGTTAAAAAA---TGCATTAAACCCTTTTTTTTTTT-----CTTAGCGCTTATGAAATAATTCGCTTGAAGGGATATCCTTCTTGGGCGATGGCTTTAAGCGTTTCTGTTCTTACCCGAGCCATTTTAAATAATACTCGAAACGTGTACGCCGTTTCAACATTTGTCGAAGTACCGTAACTTTGCTA--TACCATTGAGTTACACAGTTTTAACGACTTTAATTTT--AATTAGGGAATACATGGAGTCCAGTGTCCTGTTTTTCTTTCTGTGCCGTGTGTTCTGGGTGAAAATGGGATTACTGACGTCAT--ACAACAAACTTTAACCGAGGATGAGCGTACTCAGTTTCAGAAATCAGCGGCAACTTTAAACGAAGTTCAGTCAAACTTGGTGTTCTGA
>LDHB-X-02a_IL
ATGCAGACAAAGGCCTCTGTCGACACCGTCTCCGGAACCAAGGTTACAGTTGTGGGTGTCGGACAGGTAAAACTTTTAAGAAATTGTT-ATCAGAGT------GCATTTA---ATCAA---TATTATGTTGCGATAATTTATT------------------CTGCGTTTTTAAGGTCGGTATTTCAATTGCATTTAGCATCATGACCCAGGTGAGAC-TACTGCGATTTGTGTCCTTTTGTATTTTTAATTATTTGGGTTG----TATTGTATACGTAGGGTATCGCTTCTGAAATGACGTTGGTGGACGTGATGGAGGACAAACTAAAAGGAGAACTAATGGATTTGCAACACGGATTGACTTTCCTCGACAACATGAAAATAACTGCCGGTTCAGGTAATCAAATCAAAATATCACC------------------AATTTTTACGACGTTAAGCTCTAACCGATTTAGTTGTTACCGTTGAGTTT--AGATTACGCACTATCTGCTGGATCAAAATTATGTATTGTGACGGCTGGAGCTCAAATGCGTGAAGGCGAGTCCCGATTGGACTTGGATCAGCGCAACACGAATATTTTAAAAGACATCATTCCCAAACTTGTCCAATACAGTCCCGACACCATTCTCCTCATCGTTTCCGATCCTGTTGACTTGTTGACTTATGTGGCTTGGAAACTCAGTGGGTTGCCAAAGGAACGTGTCATCGGGTCTGGGACCAATGTAGATTCTTCTCGATTCCGTTTTCTTCTTTCCGAACGATTCGACGTTGCGCCAACTTCCATACACGGCTGGATTATTGGAGAACATGGTGACTCGAGCGGTATGTCTGAAAATATTGTAAATCC-TTTTTTACGTAACCCTCTAAGCTTGTTATTAACTATTTCTA--GTTCCTGTCTGGTCAGGCGTCGATGTGGCCGGTGTTCGTTTGAGGGATCTTAAGTAATATTTATTCACAACGATAAATTTTTATATA-----CATGTTTT-ATT---AACAAGTTTTAATTAACTAAATTAGTCCTACGGCAGGCACTAGTGAAGACACGGAAAACTGGAATAGTATTCACAGACAAGTCATTCAGAGGTATGTCAATGTAGCAATA-------CAATTCTA-GCGAGTTAAAAAA---TGCATT-AAACC-TTTTTTTTT------CTTAGCGCTTATGAAATAATTCGTTTGAAGGGATATCCTTCTTGGGCGATGGCTTTAAGCGTTTCTGTTCTTACCCGAGCCATTTTAAATAATACTCGAAACGTGTACGCCGTTTCAACATTTGTCGAAGTACCGTAACTTTGCTA--TACCATTGAGTTACACAGTTTTAACGACTTTAATTTT--AATTAGGGAATACATGGAGTCCAGTATCCTGTTTTTCTTTCTGTGCCGTGTGTTCTGGGTGAAAATGGGATTACTGACGTCAT--ACAACAAACTTTAACCGAGGATGAGCGTACTCAGTTTCAGAAATCAGCGGCAACTTTAAACGAAGTTCAGTCAAACTTGGTGTTCTGA
>LDHB-X-02b_IL
ATGCAGACAAAGGCCTCTGTCGACACCGTCTCCGGAACCAAGGTTACAGTTGTGGGTGTCGGACAGGTAAAACTTTTAAGAAATTGTT-ATCAGAGT------GCATTTA---ATCAA---TATTATGTTGCGATAATTTATT------------------CTGCGTGTTTAAGGTCGGTATTTCAATTGCATTTAGCATCATGACCCAGGTGAGAA-TACTGCGATTTGTGTCCTTTTGTATTTTTAATTATTTGGGGTG----TATTGTATACGTAGGGTATCGCTTCTGAAATGACGTTGGTGGACGTGATGGAGGACAAACTAAAAGGAGAACTAATGGATCTGCAACACGGATTGACTTTCCTCGACAACATGAAAATAACTGCCGGTTCAGGTAATCAAATCAAAATATCACA------------------AATTTTTGCGACATTAAGTTCTAACCGATTTA-TTGTTACCGTTGAGTTT--AGATTACGCACTATCTGCTGGATCAAAATTATGTATTGTGACGGCTGGAGCTCAAATGCGTGAAGGCGAGTCCCGATTGGACTTGGATCAGCGCAACACGAATATTTTAAAAGACATCATTCCCAAACTTGTCCAATACAGTCCCGACACCATTCTCCTCATCGTTTCCGATCCTGTTGACTTGTTGACTTATGTGGCTTGGAAACTCAGTGGGTTGCCAAAGGAACGTGTCATCGGGTCTGGGACCAATGTAGATTCTTCTCGATTCCGTTTTCTTCTTTCCGAACGATTCGACGTTGCGCCAACTTCGATACACGGCTGGATTATTGGAGAACATGGTGACTCGAGCGGTATGTCTGAAAATATTGTAAATCC-TTTTTTACGTAACCCTCTAAGCTTGTTATTAACTATTTCTA--GTTCCTGTCTGGTCAGGCGTCGATGTGGCCGGTGTTCGTTTGAGGGATCTTAAGTAATATTTATTCACAACGATAAATTTTTATATA-----CATATTTT-ATT---AACAAGTTTTAATTAACTAAATTAGTCCTGCGGCAGGCACTAGTGAAGACACGGAAAACTGGAATAGTATCCACAGACAAGTCATTCAGAGGTATGTCAATGTAGCAATA-------CAATTCTA-GCGAGTTAAAAAA---TGCATT-AAACC-TTTTTTTTTT-----CTTAGCGCTTATGAAATAATTCGTTTGAAGGGATATCCTTCTTGGGCGATGGCTTTAAGCGTTTCTGTTCTTACCCGAGCCATTTTAAATAATACTCGAAACGTGTACGCCGTTTCAACATTTGTCGAAGTACCGTAACTTTGCTA--TACCATTGAGTTACACAGTTTTAACGACTTTAATTTT--AATTAGGGAATACATGGAGTCCAGTATCCTGTTTTTCTTTCTGTGCCGTGTGTTCTGGGTGAAAATGGGATTACTGACGTCAT--ACAACAAACTTTAACCGAGGATGAGCGTACTCAGTTTCAGAAATCAGCGGCAACTTTAAACGAAGTTCAGTCAAACTTGGTGTTCTGA
>LDHB-X-03a_WI
ATGCAGACAAAGGCCTCTGTCGACACCGTCTCCGGAACCAAGGTTACAGTTGTGGGTGTCGGACAGGTAAAACCTT-AAGACATTTTT-ATCAGAGT------GCATTTATTTATTAA-TTTATTATGTTACGATAATTTATT------------------CTGCGTTTTAAAGGTCGGAATTTCAATTGCATTTAGCATCATGACCCAGGTGAGAA-TACTGCGATTTGTGTCCTTTTGCATTTTTAAATATTTGTGTTG----TATTGTATACGTAGGGTATCGCTTCTGAAATGACATTGGTGGACGTGATGGAGGACAAACTAAAAGGAGAACTAATGGATTTGCAACACGGATTGACTTTCCTCGACAACATGAAAATAACTGCCGGTTCAGGTAATCAAATCAAAATATCACA------------------AATTTTTGCGACATTAAGTTCTAACCGATTTA-TTGTTACCGTTGAGTTT--AGATTACGCACTATCTGCTGGATCAAAATTATGTATTGTGACGGCTGGAGCTCAAATGCGCGAAGGCGAGTCCCGATTGGACTTGGATCAGCGCAACACGAATATTTTAAAAGACATCATTCCCAAACTTGTCCAATACAGTCCCGACACCATTCTCCTCATCGTTTCCGATCCTGTTGACTTGTTGACTTATGTGGCTTGGAAACTCAGTGGGTTGCCAAAGGAACGTGTCATCGGGTCTGGGACCAATGTAGATTCTTCTCGATTCCGTTTTCTTCTTTCCGAACGATTCGACGTTGCGCCAACTTCGATACACGGCTGGATTATTGGAGAACATGGTGACTCGAGCGGTATGTCTGAAAATATTGTAAATCC-TTTTTTACGTAACCCTCTAAGCTTGTTATTAACTATTTCTA--GTTCCTGTCTGGTCAGGCGTCGATGTGGCCGGTGTTCGCTTGAGGGATCTTAAGTAATATTTATTCACAACGATACATTTTTATATATTGTTCATATTTT-ATT---AACAAGTTTTAATTAACTAAATTAGTCCTGCGGCAGGCACTAGTGAAGACACGGAAAACTGGAATAGTATCCACAGACAAGTCATTCAGAGGTATGTCAATGTAGCAATA-------CAATTCTA-GCGAGTTAAAAAA---TGCATT-AAACCCTTTTTTTTTT-----CTTAGCGCTTATGAAATAATTCGCTTGAAGGGATATCCTTCTTGGGCGATGGCTTTAAGCGTTTCTGTTCTTACCCGAGCCATTTTAAATAATACTCGAAACGTGTACGCCGTTTCAACATTTGTCGAAGTACCGTAACTTTGCTA--TACCATTGAGTTACACAGTTTTAACGACTTTAATTTT--AATTAGGGAATACATGGAGTCCAGTATCCTGTTTTTCTTTCTGTGCCGTGTGTTCTGGGTGAAAATGGGATTACTGACGTCAT--ACAACAAACTTTAACCGAGGATGAGCGTACTCAGTTTCAGAAATCAGCGTCAACTTTAAACGAAGTTCAGTCAAACTTGGTGTTCTGA
>LDHB-X-03b_WI
ATGCAGACAAAGGCCTCTGTCGACACCGTCTCCGGAACCAAGGTTACAGTTGTGGGTGTCGGACAGGTAAAACTTT-AAGAAATTGTT-ATCAGAGT------GCATTTA---ATCAA---TATTATGTTGCGATAATTTATT------------------CTGCGTTTTTAAGGTCGGTATTTCAATTGCATTTAGCATCATGACCCAGGTGAGAA-TACTGCGATTTGTGTCCTTTTGTATTTTTAATTATTTGGGGTGACAGTATTGTATACGTAGGGTATCGCTTCTGAAATGACGTTGGTGGACGTGATGGAGGACAAACTAAAAGGAGAACTAATGGATTTGCAACACGGATTGACTTTCCTCGACAACATGAAAATAACTGCCGGTTCAGGTAATCAAATCAAA--TTCACGATGTCATACAACATCACCAATTTTTATGACGCTAAGTTCTAACCGATTTA-TTGTTACCGTTGAGTTT--AGATTACGCACTATCATCTGGATCAAAATTATGTATTGTGACGGCTGGAGCTCAAATGCGTGAAGGCGAGTCCCGATTGGACTTGGATCAGCGCAACACGAATATTTTAAAAGACATCATTCCCAAACTTGTCCAATACAGTCCCGACACCATTCTCCTCATCGTTTCCGATCCTGTTGACTTGTTGACTTATGTGGCTTGGAAACTCAGTGGGTTGCCAAAGGAACGTGTCATCGGGTCTGGGACCAATGTAGATTCTTCTCGATTCCGTTTTCTTCTTTCCGAACGATTCGACGTTGCGCCAACTTCCATACACGGCTGGATTATTGGAGAACATGGTGACTCGAGCGGTATGTCTGAAAATATTGTAAATCC-TTTTTTACGTAACCCTCTAAGCTTGTTATTAACTATTTCTA--GTTCCTGTCTGGTCAGGCGTCGATGTGGCCGGTGTTCGTTTGAGGGATCTTAAGTAATATTTATTCACAACGATAAATTTTTATATA-----CATATTTT-ATT---AACAAGTTTTAATTAACTAAATTAGTCCTGCGGCAGGCACTAGTGAAGACACGGAAAACTGGAATAGTATCCACAGACAAGTCATTCAGAGGTATGTCAATGTAGCAATA-------CAATTCTA-GCGAGTTAAAAAA---TGCATT-AAACCCTTTTTTTTTT-----CTTAGCGCTTATGAAATAATTCGCTTGAAGGGATATCCTTCTTGGGCGATGGCTTTAAGCGTTTCTGTTCTTACCCGAGCCATTTTAAATAATACTCGAAACGTGTACGCCGTTTCAACATTTGTCGAAGTACCGTAACTTTGCTA--TACCATTGAGTTACACAGTTTTAACGACTTTAATTTT--AATTAGGGAATACATGGAGTCCAGTATCCTGTTTTTCTTTCTGTGCCGTGTGTTCTGGGTGAAAATGGGATTACTGACGTCAT--ACAACAAACTTTAACCGAGAATGAGCGTACTCAGTTTCAGAAATCAGCGGCAACTTTAAACGAAGTTCAGTCAAACTTGGTGTTCTGA
>LDHB-X-04a_IL
ATGCAGACAAAGGCCTCTGTCGACACCGTCTCCGGAACCAAGGTTACAGTTGTGGGTGTCGGACAGGTAAAACTTTTAAGAAATTGTT-ATCAGAGT------GCATTTA---ATCAA---TATTATGTTGCGATAATTTATT------------------CTGCGTTTTTAAGGTCGGTATTTCAATTGCATTTAGCATCATGACCCAGGTGAGAC-TACTGCGATTTGTGTCCTTTTGTATTTTTAATTATTTGGGTTG----TATTGTATACGTAGGGTATCGCTTCTGAAATGACGTTGGTGGACGTGATGGAGGACAAACTAAAAGGAGAACTAATGGATTTGCAACACGGATTGACTTTCCTCGACAACATGAAAATAACTGCCGGTTCAGGTAATCAAATCAAAATATCACA------------------AATTTTTACGACGTTAAGTTCTAACCGATTTAGTTGTTACCGTTGAGTTT--AGATTACGCACTATCATCTGGATCAAAATTATGTATTGTGACGGCTGGAGCTCAAATGCGCGAAGGCGAGTCCCGATTGGACTTGGATCAGCGCAACACGAATATTTTAAAAGACATCATTCCCAAACTTGTCCAATACAGTCCCGACACCATTCTCCTCATCGTTTCCGATCCTGTTGACTTGTTGACTTATGTGGCTTGGAAACTCAGTGGGTTGCCAAAGGAACGTGTCATCGGGTCTGGGACCAATGTAGATTCTTCTCGATTCCGTTTCCTTCTTTCTGAACGATTTGACGTGGCGCCAACTTCGATACACGGCTGGATTATTGGAGAACATGGTGACTCGAGCGGTATGTCTGCAAATATTGTAAATCC---TTTTACGTAACCCTCTAAGCTTGTTATTAACGATTTCTATAGTTCCTGTCTGGTCAGGCGTCGATGTGGCCGGTGTTCGCTTAAGGGATCTTAAGTAATATTTATTCACAACGATACATTTTTATATATTGTACATATTTT-ATT---AACAAGTTTTAATTAACTAAATTAGTCCTGCGGCAGGCACTAGTGAAGACACGGAAAACTGGAATAGTATCCACAGACAAGTAATTCAGAGGTATGTCAATGTAGCTTTA-------TAATTCTA-GCGAGTTAAAAAA---TGCATT-AAACC-TTTTTTTTTT-----CTTAGCGCTTATGAAATAATTCGTTTGAAGGGATATCCTTCTTGGGCGATGGCTTTAAGCGTTTCTGTTCTTACCCGAGCCATTTTAAATAATACTCGAAACGTGTACGCCGTTTCAACATTTGTCGAAGTACCGTAACTTTGCTA--TACCATTGAGTTACACAGTTTTAACGACTTTAATTTT--AATTAGGGAATACATGGAGTCCAGTATCCTGTTTTTCTTTCTGTGCCGTGTGTTCTGGGTGAAAATGGGATTACTGACGTCAT--ACAACAAACTTTAACCGAGGATGAGCGTACTCAGTTTCAGAAATCAGCGGCAACTTTAAACGAAGTTCAGTCAAACTTGGTGTTCTGA
>LDHB-X-04b_IL
ATGCAGACAAAGGCCTCTGTCGACACCGTCTCCGGAACCAAGGTTACAGTTGTGGGTGTCGGACAGGTAAAACCTT-AAGACATTTTT-ATCAGAGT------GCATTTATTTATTAA-TTTATTATGTTACGATAATTTATT------------------CTGCGTTTTAAAGGTCGGCATTTCAATTGCATTTAGCATCATGACCCAGGTGAGAA-TACTGCGATTTGTGTCCTTTTGCATTTTTAAATATTTGTGTTG----TATTGTATACGTAGGGTATCGCTTCTGAAATGACATTGGTGGACGTGATGGAGGACAAACTAAAAGGAGAACTAATGGATCTGCAACACGGATTGACTTTCCTCGACAACATGAAAATAACTGCCGGTTCAGGTAATCAAATCAAAATATCACA------------------AATTTTTGCGACATTAAGTTCTAACCGATTTA-TTGTTACCGTTGAGTTT--AGATTACGCACTATCTGCTGGATCAAAATTATGTATTGTGACGGCTGGAGCTCAAATGCGTGAAGGCGAGTCCCGATTGGACTTGGATCAGCGCAACACGAATATTTTAAAAGACATCATTCCCAAACTTGTCCAATACAGTCCCGACACCATTCTCCTCATCGTTTCCGATCCTGTTGACTTGTTGACTTATGTGGCTTGGAAACTCAGTGGGTTGCCAAAGGAACGTGTCATCGGGTCTGGGACCAATGTAGATTCTTCTCGATTCCGTTTTCTTCTTTCCGAACGATTCGACGTTGCGCCAACTTCCATACACGGCTGGATTATTGGAGAACATGGTGACTCGAGCGGTATGTCTGAAAATATTGTAAATCC-TTTTTTACGTAACCCTCTAAGCTTGTTATTAACTATTTCTA--GTTCCTGTCTGGTCAGGCGTCGATGTGGCCGGTGTTCGTTTGAGGGATCTTAAGTAATATTTATTCACAACGATAAATTTTTATATA-----CATATTTT-ATT---AACAAGTTTTAATTAACTAAATTAGTCCTGCGGCAGGCACTAGTGAAGACACGGAAAACTGGAATAGTATCCACAGACAAGTCATTCAGAGGTATGTCAATGTAGCAATA-------CAATTCTA-GCGAGTTAAAAAA---TGCATT-AAACC-TTTTTTTTTT-----CTTAGCGCTTATGAAATAATTCGTTTGAAGGGATATCCTTCTTGGGCGATGGCTTTAAGCGTTTCTGTTCTTACCCGAGCCATTTTAAATAATACTCGAAACGTGTACGCCGTTTCAACATTTGTCGAAGTACCGTAACTTTGCTA--TACCATTGAGTTACACAGTTTTAACGACTTTAATTTT--AATTAGGGAATACATGGAGTCCAGTATCCTGTTTTTCTTTCTGTGCCGTGTGTTCTGGGTGAAAATGGGATTACTGACGTCAT--ACAACAAACTTTAACCGAGGATGAGCGTACTCAGTTTCAGAAATCAGCGGCAACTTTAAACGAAGTTCAGTCAAACTTGGTGTTCTGA
>LDHB-X-05a_ON
ATGCAGACAAAGGCCTCTGTCGACACCGTCTCCGGAACCAAGGTTACAGTTGTGGGTGTCGGACAGGTAAAACTTT-AAAAAATTGTT-ATCAGAGT------GCATTTA---ATCAA---TATCATGTTGCGATAATTTATT------------------CTGCGTTTTTAAGGTCGGCATTTCAATTGCATTTAGCATCATGACCCAGGTGAGAA-TACTGCGATTTGTGTCCTTTTGTATTTTTAATTATTTGGGGTG----TATTGTATACGTAGGGTATCGCTTCTGAAATGACGTTGGTGGACGTGATGGAGGACAAACTAAAAGGAGAACTAATGGATTTGCAACACGGATTGACTTTCCTTGACAACATGAAAATAACTGCCGGTTCAGGTAATCAAATCAAAATATCACC------------------AATTTTTACGACGTTAAGCTCTAACCGATTTAGTTGTTACCGTTGAGTTT--AGATTACGCACTATCTGCTGGATCAAAATTATGTATTGTGACGGCTGGAGCTCAAATGCGTGAAGGCGAGTCCCGATTGGACTTGGATCAGCGCAACACGAATATTTTAAAAGACATCATTCCCAAACTTGTCCAATACAGTCCCGACACCATTCTCCTCATCGTTTCCGATCCTGTTGACTTGTTGACTTATGTGGCTTGGAAACTCAGTGGGTTGCCAAAGGAACGTGTCATCGGGTCTGGGACCAATGTAGATTCTTCTCGATTCCGTTTCCTTCTTTCCGAACGATTCGACGTTGCGCCAACTTCGATACACGGCTGGATTATTGGAGAACATGGTGACTCGAGCGGTATGTCTGAAAATATTGTAAATCC-TTTTTTACGTAACCCTCTAAGCTTGTTATTAACTATTTCTA--GTTCCTGTCTGGTCAGGCGTCGATGTGGCCGGTGTTCGTTTGAGGGATCTTAAGTAATATTTATTCACAACGATAAATTTTTATATA-----CATATTTT-ATT---AACAAGTTTTAATTAACTAAATTAGTCCTGCGGCAGGCACTAGTGAAGACACGGAAAACTGGAATAGTATCCACAGACAAGTCATTCAGAGGTATGTCAATGTAGCAATA-------CAATTCTA-GCGAGTTAAAAAA---TGCCTT-AAACC-TTTTTTTTTT-----CTTAGCGCTTATGAAATAATTCGTTTGAAGGGATATCCTTCTTGGGCGATGGCTTTAAGCGTTTCTGTTCTTACCCGAGCCATTTTAAATAATACTCGAAACGTGTACGCCGTTTCAACATTTGTCGAAGTACCGTAACTTTGCTA--TACCATTGAGTTACACAGTTTTAACGACTTTAATTTT--AATTAGGGAATACATGGAGTCCAGTATCCTGTTTTTCTTTCTGTGCCGTGTGTTCTGGGTGAAAATGGGATTACTGACGTCAT--ACAACAAACTTTAACCGAGGATGAGCGTACTCAGTTTCAGAAATCAGCGGCAACTTTAAACGAAGTTCAGTCAAACTTGGTGTTCTGA
>LDHB-X-05b_ON
ATGCAGACAAAGGCCTCTGTCGACACCGTCTCCGGAACCAAGGTTACAGTTGTGGGTGTCGGACAGGTAAAACTTTTAAGAAATTGTT-ATCAGAGT------GCATTTA---ATCAA---TATTATGTTGCGATAATTTATT------------------CTGCGTTTTTAAGGTCGGTATTTCAATTGCATTTAGCATCATGACCCAGGTGAGAC-TACTGCGATTTGTGTCCTTTTGTATTTTTAATTATTTGGGTTG----TATTGTATACGTAGGGTATCGCTTCTGAAATGACGTTGGTGGACGTGATGGAGGACAAACTAAAAGGAGAACTAATGGATTTGCAACACGGATTGACTTTCCTCGACAACATGAAAATAACTGCCGGTTCAGGTAATCAAATCAAAATATCACC------------------AATTTTTACGACGTTAAGCTCTAACCGATTTAGTTGTTACCGTTGAGTTT--AGATTACGCACTATCTGCTGGATCAAAATTATGTATTGTGACGGCTGGAGCTCAAATGCGTGAAGGCGAGTCCCGATTGGACTTGGATCAGCGCAACACGAATATTTTAAAAGACATCATTCCCAAACTTGTCCAATACAGTCCCGACACCATTCTCCTCATCGTTTCCGATCCTGTTGACTTATTGGCTTATGTGGCTTGGAAACTCAGTGGATTGCCAAAGGAACGTGTCATCGGGTCTGGGACCAATGTAGATTCTTCTCGATTCCGTTTCCTTCTTTCTGAACGATTTGACGTTGCGCCAACTTCGATACACGGCTGGATTATTGGAGAACATGGTGACTCGAGCGGTATGTCTGAAAATATTGTAAATCC-TTTTTTACGTAACCCTCTAAGCTTGTTATTAACTATTTCTATAGTTCCTGTCTGGTCAGGCGTCGATGTGGCCGGTGTTCGTTTAAGGGATCTTAAGTAATATTTATTCACAACGATACATTTTTATATATTGTACATATTTT-ATT---AACAAGTTTTAATTAACTAAATTAGTCCTGCGGCAGGCACTAGTGAAGACACGGAAAACTGGAATAGTATCCACAGACAAGTCATTCAGAGGTATGTCAATGTAGCTTTA-------TAATTCTA-GCGAGTTAAAAAA---TGCCTT-AAACC-TTTTTTTTTT-----CTTAGCGCTTATGAAATAATTCGTTTGAAGGGATATCCTTCTTGGGCGATGGCTTTAAGCGTTTCTGTTCTTACCCGAGCCATTTTAAATAATACTCGAAACGTGTACGCCGTTTCAACATTTGTCGAAGTACCGTAACTTTGATATATACCATTGAGTTACACAGTTTTAACGACTTTAATTTT--AATTAGGGAATACATGGAGTCCAGTATCCTGTTTTTCTTTCTGTGCCGTGTGTTCTGGGTGAAAATGGGATTACTGACGTCAT--ACAACAAACTTTAACCGAGGATGAGCGTACTCAGTTTCAGAAATCAGCGGCAACTTTAAACGAAGTTCAGTCAAACTTGGTGTTCTGA
>LDHB-X-06a_MN
ATGCAGACAAAGGCCTCTGTCGACACCGTCTCCGGAACCAAGGTTACAGTTGTGGGTGTCGGACAGGTAAAACCTT-AAGACATTTTT-ATCAGAGT------GCATTTATTAATTAA-TTTATTATGTTACGATAATTTATT------------------CTGCGTTTTAAAGGTCGGCATTTCAATTGCATTTAGCATCATGACCCAGGTGAGAA-TACTGCGATTTGTGTCCTTTTGTATTTTTAATTATTTGGGTTG----TATTGTATACGTAGGGTATCGCTTCTGAAATGACATTGGTGGACGTGATGGAGGACAAACTAAAAGGAGAACTAATGGATTTGCAACACGGATTGACTTTCCTCGACAACATGAAAATAACTGCCGGTTCAGGTAATCAAATCAAAATATCACC------------------AATTTTTACGACGTTAAGTTCTAACCGATTTAGTTGTTACCGTTGAGTTT--AGATTACGCACTATCTGCTGGATCAAAATTATGTATTGTGACGGCTGGAGCTCAAATGCGTGAAGGCGAGTCCCGATTGGACTTGGATCAGCGCAACACGAATATTTTAAAAGACATCATTCCCAAACTTGTCCAATACAGTCCCGACACCATTCTCCTCATCGTTTCCGATCCTGTTGACTTGTTGACTTATGTGGCTTGGAAACTCAGTGGGTTGCCAAAGGAACGTGTCATCGGGTCTGGGACCAATGTAGATTCTTCTCGATTCCGTTTCCTTCTTTCCGAACGATTCGACGTGGCGCCAACTTCCATACACGGCTGGATTATTGGAGAACATGGTGACTCGAGCGGTATGTCTGAAAATATTGTAAATCC---TTTTACGTAACCCTCTAAGCTTGTTATTAACTATTTCTA--GTTCCTGTCTGGTCAGGCGTCGATGTGGCCGGTGTTCGTTTGAGGGATCTTAAGTAATATTTATTCACAACGATAAATTTTTATATA-----CATATTTT-ATT---AACAAGTTTTAATTAACTAAATTAGTCCTGCGGCAGGCACTAGTGAAGACACGGAAAACTGGAATAGTATCCACAGACAAGTCATTCAGAGGTATGTCAATGTAGCAATA-------CAATTCTA-GCGAGTTAAAAAA---TGCATT-AAACC-TTTTTTTTTTT----CTTAGCGCTTATGAAATAATTCGCTTGAAGGGATATCCTTCTTGGGCGATGGCTTTAAGCGTTTCTGTTCTTACCCGAGCCATTTTAAATAATACTCGAAACGTGTACGCCGTTTCAACATTTGTCGAAGTACCGTAATTTTGCTA--TACCATTGAGTTACACAGTTTTAACGACTTTAATTTT--AATTAGGGAATACATGGAGTCCAGTATCCTGTTTTTCTTTCTGTGCCGTGTGTTCTGGGTGAAAATGGGATTACTGACGTCAT--ACAACAAACTTTAACCGAGGATGAGCGTACTCAGTTTCAGAAATCAGCGGCAACTTTAAACGAAGTTCAGTCAAACTTGGTGTTCTGA
>LDHB-X-06b_MN
ATGCAGACAAAGGCCTCTGTCGACACCGTCTCCGGAACCAAGGTTACAGTTGTGGGTGTCGGACAGGTAAATCCTT-AAGAAATTTTT-ATCAGAGT------GCATTTATTTATTAA-TTTATTATGTTACGATAATTTATTATGTTACGATAATTTATTCTGCGTTTTAAAGGTCGGCATTTCAATTGCATTTAGCATCATGACCCAGGTGAGAA-TACTGCGATTTGTGTCCTTTTGCATTTTTAAATATTTGTGTTG----TATTGTATACGTAGGGTATCGCTTCTGAAATGACATTGGTGGACGTGATGGAGGACAAACTAAAAGGAGAACTAATGGATTTGCAACACGGATTGACTTTCCTCGACAACATGAAAATAACTGCCGGTTCAGGTAATCAAATCAAAATATCACC------------------AATTTTTGCGACATTAAGTTCTAACCGATTTA-TTGTTACCGTTGAGTTT--AGATTACGCACTATCTGCTGGATCAAAATTATGTATTGTGACGGCTGGAGCTCAAATGCGTGAAGGCGAGTCCCGATTGGACTTGGATCAGCGCAACACGAATATTTTAAAAGACATCATTCCCAAACTTGTCCAATACAGTCCCGACACCATTCTCCTCATCGTTTCCGATCCTGTTGACTTGTTGACTTATGTGGCTTGGAAACTCAGTGGGTTGCCAAAGGAACGTGTCATCGGGTCTGGGACCAATGTAGATTCTTCTCGATTCCGTTTTCTTCTTTCCGAACGATTCGACGTTGCGCCAACTTCCATACACGGCTGGATTATTGGAGAACATGGTGACTCGAGCGGTATGTCTGAAAATATTGTAAATCC-TTTTTTACGTAACCCTCTAAGCTTGTTATTAACTATTTCTA--GTTCCTGTCTGGTCAGGCGTCGATGTGGCCGGTGTTCGTTTGAGGGATCTTAAGTAATATTTATTCACAACGATAAATTTTTATATA-----CATATTTT-ATT---AACAAGTTTTAATTAACTAAATTAGTCCTGCGGCAGGCACTAGTGAAGACACGGAAAACTGGAATAGTATCCACAGACAAGTCATTCAGAGGTATGTCAATGTAGCAATA-------CAATTCTA-GCGAGTTAAAAAA---TGCATT-AAACC-TTTTTTTTTTT----CTTAGCGCTTATGAAATAATTCGTTTGAAGGGATATCCTTCTTGGGCGATGGCTTTAAGCGTTTCTGTTCTTACCCGAGCCATTTTAAATAATACTCGAAACGTGTACGCCGTTTCAACATTTGTCGAAGTACCGTAACTTTGCTA--TACCATTGAGTTACACAGTTTTAACGACTTTAATTTT--AATTAGGGAATACATGGAGTCCAGTATCCTGTTTTTCTTTCTGTGCCGTGTGTTCTGGGTGAAAATGGGATTACTGACGTCAT--ACAACAAACTTTAACCGAGGATGAGCGTACTCAGTTTCAGAAATCAGCGGCAACTTTAAACGAAGTTCAGTCAAACTTGGTGTTCTGA
>LDHB-X-07a_ON
ATGCAGACAAAGGCCTCTGTCGACACCGTCTCCGGAACCAAGGTTACAGTTGTGGGTGTCGGACAGGTAAAACTTTTAAGAAATTGTT-ATCAGAGT------GCATTTA---ATCAA---TATTATGTTGCGATAATTTATT------------------CTGCGTTTTTAAGGTCGGTATTTCAATTGCATTTAGCATCATGACCCAGGTGAGAC-TACTGCGATTTGTGTCCTTTTGTATTTTTAATTATTTGGGTTG----TATTGTATACGTAGGGTATCGCTTCTGAAATGACGTTGGTGGACGTGATGGAGGACAAACTAAAAGGAGAACTAATGGATTTGCAACACGGATTGACTTTCCTCGACAACATGAAAATAACTGCCGGTTCAGGTAATCAAATCAAAATATCACA------------------AATTTTTACGACGTTAAGTTCTAACCGATTTAGTTGTTACCGTTGAGTTT--AGATTACGCACTATCATCTGGATCAAAATTATGTATTGTGACGGCTGGAGCTCAAATGCGCGAAGGCGAGTCCCGATTGGACTTGGATCAGCGCAACACGAATATTTTAAAAGACATCATTCCCAAACTTGTCCAATACAGTCCCGACACCATTCTCCTCATCGTTTCCGATCCTGTTGACTTGTTGACTTATGTGGCTTGGAAACTTAGTGGGTTGCCAAAGGAACGTGTCATCGGGTCTGGGACCAATGTAGATTCTTCTCGATTCCGTTTCCTTCTTTCCGAACGATTCGACGTTGCGCCAACTTCCATACACGGCTGGATTATTGGAGAACATGGTGACTCGAGCGGTATGTCTGAAAATATTGTAAATCC-TTTTTTACGTAACCCTCTAAGCTTGTTATTAACTATTTCTA--GTTCCTGTCTGGTCAGGCGTCGATGTGGCCGGTGTTCGTTTGAGGGATCTTAAGTAATATTTATTCACAACGATAAATTTTTATATA-----CATATTTT-ATT---AACAAGTTTTAATTAACTAAATTAGTCCTGCGGCAGGCACTAGTGAAGACACGGAAAACTGGAATAGTATCCACAGACAAGTCATTCAGAGGTATGTCAATGTAGCAATA-------CAATTCTA-GCGAGTTAAAAAA---TGCATT-AAACCCTTTTTTTTTT-----CTTAGCGCTTATGAAATAATTCGCTTGAAGGGATATCCTTCTTGGGCGATGGCTTTAAGCGTTTCTGTTCTTACCCGAGCCATTTTAAATAATACTCGAAACGTGTACGCCGTTTCAACATTTGTCGAAGTACCGTAACTTTGCTA--TACCATTGAGTTACACAGTTTTAACGACTTTAATTTT--AATTAGGGAATACATGGAGTCCAGTGTCCTGTTTTTCTTTCTGTGCCGTGTGTTCTGGGTGAAAATGGGATTACTGACGTCAT--ACAACAAACTTTAACCGAGGATGAGCGTACTCAGTTTCAGAAATCAGCGGCAACTTTAAACGAAGTTCAGTCAAACTTGGTGTTCTGA
>LDHB-X-07b_ON
ATGCAGACAAAGGCCTCTGTCGACACCGTCTCCGGAACCAAGGTTACAGTTGTGGGTGTCGGACAGGTAAAACTTTTAAGAAATTGTT-ATCAGAGT------GCATTTA---ATCAA---TATTATGTTGCGATAATTTATT------------------CTGCGTTTTTAAGGTCGGTATTTCAATTGCATTTAGCATCATGACCCAGGTGAGAC-TACTGCGATTTGTGTCCTTTTGTATTTTTAATTATTTGGGTTG----TATTGTATACGTAGGGTATCGCTTCTGAAATGACGTTGGTGGACGTGATGGAGGACAAACTAAAAGGAGAACTAATGGATTTGCAACACGGATTGACTTTCCTCGACAACATGAAAATAACTGCCGGTTCAGGTAATCAAATCAAAATATCACA------------------AATTTTTACGACGTTAAGTTCTAACCGATTTAGTTGTTACCGTTGAGTTT--AGATTACGCACTATCATCTGGATCAAAATTATGTATTGTGACGGCTGGAGCTCAAATGCGCGAAGGCGAGTCCCGATTGGACTTGGATCAGCGCAACACGAATATTTTAAAAGACATCATTCCCAAACTTGTCCAATACAGTCCCGACACCATTCTCCTCATCGTTTCCGATCCTGTTGACTTGTTGACTTATGTGGCTTGGAAACTCAGTGGATTGCCAAAGGAACGTGTCATCGGGTCTGGGACCAATGTAGATTCTTCTCGATTCCGTTTCCTTCTTTCTGAACGATTCGACGTGGCGCCAACTTCGATACACGGCTGGATTATTGGAGAACATGGTGACTCGAGCGGTATGTCTGCAAATATTGTAAATCC---TTTTACGTAGCCCTCTAAGCTTGTTATTAACTATTTCTATAGTTCCTGTCTGGTCAGGCGTCGATGTGGCCGGTGTTCGCTTAAGGGATCTTAAGTAATATTTATTCACAACGATACATTTTTATATATTGTACATATTTT-ATT---AACAAGTTTTAATTAACTAAATTAGTCCTGCGGCAGGCACTAGTGAAGACACGGAAAACTGGAATAGTATCCACAGACAAGTCATTCAGAGGTATGTCAATGTAGCTTTA-------TAATTCTA-GCGAGTTAAAAAA---TGCATT-AAACC-TTTTTTTTT------CTTAGCGCTTATGAAATAATTCGTTTGAAGGGATATCCTTCTTGGGCGATGGCTTTAAGCGTTTCTGTTCTTACCCGAGCCATTTTAAATAATACTCGAAACGTGTACGCCGTTTCAACATTTGTCGAAGTACCGTAACTTTGATATATACCATTGAGTTACACAGTTTTAACGACTTTAATTTT--AATTAGGGAATACATGGAGTCCAGTATCCTGTTTTTCTTTCTGTGCCGTGTGTTCTGGGTGAAAATGGGATTACTGACGTCAT--ACAACAAACTTTAACCGAGAATGAGCGTACTCAGTTTCAGAAATCAGCGGCAACTTTAAACGAAGTTCAGTCAAACTTGGTGTTCTGA
>LDHB-X-08_IL
ATGCAGACAAAGGCCTCTGTCGACACCGTCTCCGGAACCAAGGTTACAGTTGTGGGTGTCGGACAGGTAAATCCTT-AAGAAATTTTT-ATCAGAGT------GCATTTATTAATTAA-TTTATTATGTT----------ATT------------------CTGCGTTTTAAAGGTCGGCATTTCAATTGCATTTAGCATCATGACCCAGGTGAGAA-TACTGCGATTTGTCTCCTTCTGTGTTTTTAATTATTTGTGTTG----TATTGTATACGTAGGGTATCGCTTCTGAAATGACATTGGTGGACGTGATGGAGGACAAACTAAAAGGAGAACTAATGGATTTGCAACACGGATTGACTTTCCTTGACAACATGAAAATAACTGCCGGTTCAGGTAATCAAATCAAAATATCACC------------------AATTTTTACGACGTTAAGTTCTAACCGATTTAGTTGTTACCGTTGAGTTT--AGATTACGCACTATCTGCTGGATCAAAATTATGTATTGTGACGGCTGGAGCTCAAATGCGTGAAGGCGAGTCCCGATTGGACTTGGATCAGCGCAACACGAATATTTTAAAAGACATCATTCCCAAACTTGTCCAATACAGTCCCGACACCATTCTCCTCATCGTTTCCGATCCTGTTGACTTGTTGACTTATGTGGCTTGGAAACTCAGTGGGTTGCCAAAGGAACGTGTCATCGGGTCTGGGACCAATGTAGATTCTTCTCGATTCCGTTTTCTTCTTTCCGAACGATTCGACGTTGCGCCAACTTCCATACACGGCTGGATTATTGGAGAACATGGTGACTCGAGCGGTATGTCTGAAAATATTGTAAATCC-TTTTTTACGTAACCCTCTAAGCTTGTTATTAACTATTTCTA--GTTCCTGTCTGGTCAGGCGTCGATGTGGCCGGTGTTCGTTTGAGGGATCTTAAGTAATATTTATTCACAACGATAAATTTTTATATA-----CATATTTT-ATT---AACAAGTTTTAATTAACTAAATTAGTCCTGCGGCAGGCACTAGTGAAGACACGGAAAACTGGAATAGTATCCACAGACAAGTCATTCAGAGGTATGTCAATGTAGCAATA-------CAATTCTA-GCGAGTTAAAAAA---TGCATT-AAACC-TTTTTTTTT------CTTAGCGCTTATGAAATAATTCGTTTGAAGGGATATCCTTCTTGGGCGATGGCTTTAAGCGTTTCTGTTCTTACCCGAGCCATTTTAAATAATACTCGAAACGTGTACGCAGTTTCAACATTTGTCGAAGTACCGTAACTTTGCTA--TACCATTGAGTTACACAGTTTTAACGACTTTAATTTT--AATTAGGGAATACATGGAGTCCAGTGTCCTGTTTTTCTTTCTGTGCCGTGTGTTCTGGGTGAAAATGGGATTACTGACGTCAT--ACAACAAACTTTAACCGAGGATGAGCGTACTCAGTTTCAGAAATCAGCGGCAACTTTAAACGAAGTTCAGTCAAACTTGGTGTTCTGA
>LDHB-X-09a_ON
ATGCAGACAAAGGCCTCTGTCGACACCGTCTCCGGAACCAAGGTTACAGTTGTGGGTGTCGGACAGGTAAAACTTTTAAGAAATTGTT-ATCAGAGT------GCATTTA---ATCAA---TATTATGTTGCGATAATTTATT------------------CTGCGTTTTTAAGGTCGGTATTTCAATTGCATTTAGCATCATGACCCAGGTGAGAC-TACTGCGATTTGTGTCCTTTTGTATTTTTAATTATTTGGGTTG----TATTGTATACGTAGGGTATCGCTTCTGAAATGACGTTGGTGGACGTGATGGAGGACAAACTAAAAGGAGAACTAATGGATTTGCAACACGGATTGACTTTCCTCGACAACATGAAAATAACTGCCGGTTCAGGTAATCAAATCAAAATATCACA------------------AATTTTTACGACGTTAAGTTCTAACCGATTTAGTTGTTACCGTTGAGTTT--AGATTACGCACTATCATCTGGATCAAAATTATGTATTGTGACGGCTGGAGCTCAAATGCGCGAAGGCGAGTCCCGATTGGACTTGGATCAGCGCAACACGAATATTTTAAAAGACATCATTCCCAAACTTGTCCAATACAGTCCCGACACCATTCTCCTCATCGTTTCCGATCCTGTTGACTTGTTGACTTATGTGGCTTGGAAACTTAGTGGGTTGCCAAAGGAACGTGTCATCGGGTCTGGGACCAATGTAGATTCTTCTCGATTCCGTTTCCTTCTTTCCGAACGATTCGACGTTGCGCCAACTTCCATACACGGCTGGATTATTGGAGAACATGGTGACTCGAGCGGTATGTCTGAAAATATTGTAAATCC-TTTTTTACGTAACCCTCTAAGCTTGTTATTAACTATTTCTA--GTTCCTGTCTGGTCAGGCGTCGATGTGGCCGGTGTTCGTTTGAGGGATCTTAAGTAATATTTATTCACAACGATAAATTTTTATATA-----CATATTTT-ATT---AACAAGTTTTAATTAACTAAATTAGTCCTGCGGCAGGCACTAGTGAAGACACGGAAAACTGGAATAGTATCCACAGACAAGTCATTCAGAGGTATGTCAATGTAGCAATA-------CAATTCTA-GCGAGTTAAAAAA---TGCATT-AAACCCTTTTTTTTTT-----CTTAGCGCTTATGAAATAATTCGCTTGAAGGGATATCCTTCTTGGGCGATGGCTTTAAGCGTTTCTGTTCTTACCCGAGCCATTTTAAATAATACTCGAAACGTGTACGCCGTTTCAACATTTGTCGAAGTACCGTAACTTTGCTA--TACCATTGAGTTACACAGTTTTAACGACTTTAATTTT--AATTAGGGAATACATGGAGTCCAGTGTCCTGTTTTTCTTTCTGTGCCGTGTGTTCTGGGTGAAAATGGGATTACTGACGTCAT--ACAACAAACTTTAACCGAGGATGAGCGTACTCAGTTTCAGAAATCAGCGGCAACTTTAAACGAAGTTCAGTCAAACTTGGTGTTCTGA
>LDHB-X-09b_ON
ATGCAGACAAAGGCCTCTGTCGACACCGTCTCCGGAACCAAGGTTACAGTTGTGGGTGTCGGACAGGTAAAACTTT-AAAAAATTGTT-ATCAGAGT------GCATTTA---ATCAA---TATCATGTTGCGATAATTTATT------------------CTGCGTTTTTAAGGTCGGCATTTCAATTGCATTTAGCATCATGACCCAGGTGAGAA-TACTGCGATTTGTGTCCTTTTGTATTTTTAATTATTTGGGGTG----TATTGTATACGTAGGGTATCGCTTCTGAAATGACGTTGGTGGACGTGATGGAGGACAAACTAAAAGGAGAACTAATGGATTTGCAACACGGATTGACTTTCCTTGACAACATGAAAATAACTGCCGGTTCAGGTAATCAAATCAAAATATCACC------------------AATTTTTACGACGTTAAGCTCTAACCGATTTAGTTGTTACCGTTGAGTTT--AGATTACGCACTATCTGCTGGATCAAAATTATGTATTGTGACGGCTGGAGCTCAAATGCGTGAAGGCGAGTCCCGATTGGACTTGGATCAGCGCAACACGAATATTTTAAAAGAAATCATTCCCAAACTTGTCCAATACAGTCCCGACACCATTCTCCTCATCGTTTCCGATCCTGTTGACTTGTTGACTTATGTGGCTTGGAAACTCAGTGGGTTGCCAAAGGAACGTGTCATCGGGTCTGGGACCAATGTAGATTCTTCTCGATTCCGTTTTCTTCTTTCCGAACGATTCGACGTTGCGCCAACTTCCATACACGGCTGGATTATTGGAGAACATGGTGACTCGAGCGGTATGTCTGAAAATATTGTAAATCC-TTTTTTACGTAACCCTCTAAGCTTGTTATTAACTATTTCTA--GTTCCTGTCTGGTCAGGCGTCGATGTGGCCGGTGTTCGTTTGAGGGATCTTAAGTAATATTTATTCACAACGATAAATTTTTATATA-----CATGTTTT-ATT---AACAAGTTTTAATTAACTAAATTAGTCCTACGGCAGGCACTAGTGAAGACACGGAAAACTGGAATAGTATTCACAGACAAGTCATTCAGAGGTATGTCAATGTAGCAATA-------CAATTCTA-GCGAGTTAAAAAA---TGCATT-AAACC-TTTTTTTTT------CTTAGCGCTTATGAAATAATTCGTTTGAAGGGATATCCTTCTTGGGCGATGGCTTTAAGCGTTTCTGTTCTTACCCGAGCCATTTTAAATAATACTCGAAACGTGTACGCCGTTTCAACATTTGTCGAAGTACCGTAACTTTGCTA--TACCATTGAGTTACACAGTTTTAACGACTTTAATTTT--AATTAGGGAATACATGGAGTCCAGTATCCTGTTTTTCTTTCTGTGCCGTGTGTTCTGGGTGAAAATGGGATTACTGACGTCAT--ACAACAAACTTTAACCGAGGATGAGCGTACTCAGTTTCAGAAATCAGCGGCAACTTTAAACGAAGTTCAGTCAAACTTGGTGTTCTGA
>LDHB-X-10a_IN
ATGCAGACAAAGGCCTCTGTCGACACCATCTCCGGAACCAAGGTTACAGTTGTGGGTGTCGGACAGGTAAATCCTT-AAGACATTTTT-ATCAGAGT------GCATTTATTTATTAA-TTTATTATGTTACGATAATTTATT------------------CTGCGTTTTAAAGGTCGGCATTTCAATTGCATTTAGCATCATGACCCAGGTGAGAA-TACTGCGATTTGTGTCCTTTTGCATTTTTAAATATTTGTGTTG----TATTGTATACGTAGGGTATCGCTTCTGAAATGACATTGGTGGACGTGATGGAGGACAAACTAAAAGGAGAACTAATGGATCTGCAACACGGATTGACTTTCCTCGACAACATGAAAATAACTGCCGGTTCAGGTAATCAAATCAAAATATCACA------------------AATTTTTGCGACATTAAGTTCTAACCGATTTA-TTGTTACCGTTGAGTTT--AGATTACGCACTATCTGCTGGATCAAAATTATGTATTGTGACGGCTGGAGCTCAAATGCGTGAAGGCGAGTCCCGATTGGACTTGGATCAGCGCAACACGAATATTTTAAAAGACATCATTCCCAAACTTGTCCAATACAGTCCCGACACCATTCTCCTCATCGTTTCCGATCCTGTTGACTTGTTGACTTATGTGGCTTGGAAACTCAGTGGGTTGCCAAAGGAACGTGTCATCGGGTCTGGGACTAATGTGGATTCTTCTCGATTCCGTTTTCTTCTTTCCGAACGATTCGACGTTGCGCCAACTTCCATACACGGCTGGATTATTGGAGAACATGGTGACTCGAGCGGTATGTCTGAAAATATTGTAAATCC-TTTTTTACGTAACCCTCTAAGCTTGTTATTAACTATTTCTA--GTTCCTGTCTGGTCAGGCGTCGATGTGGCCGGTGTTCGTTTGAGGGATCTTAAGTAATA-TTATTCACAACGATAAATTTTTATTTA-----CTTATTTT-ATTTATAACAAGTTTTAATTAACTAAATTAGTCCTGCGGCAGGCACTAGTGAAGACACGGAAAACTGGAATAGTATCCACAGACAAGTCATTCAGAGGTATGCCAATGTAGCAATA-------CAATTCTA-GCGAGTTAAAAAA---TGTATT-AAACC-TTTTTTTTTT-----CTTAGCGCTTATGAAATAATTCGCTTGAAGGGATATCCTTCTTGGGCGATGGCTTTAAGCGTTTCTGTTCTTACCCGAGCCATTTTAAATAATACTCGAAACGTGTACGCCGTTTCAACATTTGTCGAAGTACCGTAACTTTGCTA--TACCATTGAGTTACACAGTTTTAACGACTTTAATTTT--AATTAGGGAATACATGGAGTCCAGTATCCTGTTTTTCTTTCTGTGCCGTGTGTTCTGGGTGAAAATGGGATTACTGACGTCAT--ACAACAAACTTTAACCGAGGATGAGCGTACTCAGTTTCAGAAATCAGCGGCAACTTTAAACGAAGTTCAGTCAAACTTGGTGTTCTGA
>LDHB-X-10b_IN
ATGCAGACAAAGGCCTCTGTCGACACCGTCTCCGGAACCAAGGTTACAGTTGTGGGTGTCGGACAGGTAAAACTTTTAAGAAATTGTT-ATCAGAGT------GCATTTA---ATCAA---TATTATGTTGCGATAATTTATT------------------CTGCGTTTTTAAGGTCGGCATTTCAATTGCATTTAGCATCATGACCCAGGTGAGAA-TACTGCGATTTGTGTCCTTTTGTATTTTTAATTATTTGGGGTG----TATTGTATACGTAGGGTATCGCTTCTGAAATGACGTTGGTGGACGTGATGGAGGACAAACTAAAAGGAGAACTAATGGATTTGCAACACGGATTGACTTTCCTTGACAACATGAAAATAACTGCCGGTTCAGGTAATCAAATCAAAATATCACC------------------AATTTTTACGACGTTAAGTTCTAACCGATTTAGTTGTTACCGTTGAGTTT--AGATTACGCACTATCTGCTGGATCAAAATTATGTATTGTGACGGCTGGAGCTCAAATGCGTGAAGGCGAGTCCCGATTGGACTTGGATCAGCGCAACACGAATATTTTAAAAGACATCATTCCCAAACTTGTCCAATACAGTCCCGACACCATTCTCCTCATCGTTTCCGATCCTGTTGACTTGTTGACTTATGTGGCTTGGAAACTCAGTGGGTTGCCAAAGGAACGTGTCATCGGGTCTGGGACCAATGTAGATTCTTCTCGATTCCGTTTTCTTCTTTCCGAACGATTCGACGTTGCGCCAACTTCCATACACGGCTGGATTATTGGAGAACATGGTGACTCGAGCGGTATGTCTGGAAATATTGTAAATCC---TTTTACGTAACCCTCTAAGCTTGTTATTAACTATTTCTATAGTTCCTGTCTGGTCAGGCGTCGATGTGGCCGGTGTTCGCTTGAGGGATCTTAAGTAATATTTATTCACAACGATACATTTTTGTATATTGTACATATTTT-ATT---AACAAGTTTTAATTAACTAAATTAGTCCTGCGGCAGGCACTAGTGAAGACACGGAAAACTGGAATAGTATCCACAGACAAGTAATTCAGAGGTATGTCAATGTAGCTTTA-------TAATTCTA-GCGAGTTAAAAAA---TGCATT-AAACC-TTTTTTTTTT-----CTTAGCGCTTATGAAATAATTCGTTTGAAGGGATATCCTTCTTGGGCGATGGCTTTAAGCGTTTCTGTTCTTACCCGAGCCATTTTAAATAATACTCGAAACGTGTACGCCGTTTCAACATTTGTCGAAGTACCGTAACTTTGCTA--TACCATTGAGTTACACAGTTTTAACGACTTTAATTTT--AATTAGGGAATACATGGAGTCCAGTATCCTGTTTTTCTTTCTGTGCCGTGTGTTCTGGGTGAAAATGGGATTACTGACGTCAT--ACAACAAACTTTAACCGAGGATGAGCGTACTCAGTTTCAGAAATCAGCGGCAACTTTAAACGAAGTTCAGTCAAACTTGGTGTTCTGA
>LDHB-X-11_IN
ATGCAGACAAAGGCCTCTGTCGACACCGTCTCCGGAACCAAGGTTACAGTTGTGGGTGTCGGACAGGTAAAACTTTTAAGAAATTGTT-ATCAGAGT------GCATTTA---ATCAA---TATTATGTTGCGATAATTTATT------------------CTGCGTTTTTAAGGTCGGTATTTCAATTGCATTTAGCATCATGACCCAGGTGAGAC-TACTGCGATTTGTGTCCTTTTGTATTTTTAATTATTTGGGTTG----TATTGTATACGTAGGGTATCGCTTCTGAAATGACGTTGGTGGACGTGATGGAGGACAAACTAAAAGGAGAACTAATGGATTTGCAACACGGATTGACTTTCCTCGACAACATGAAAATAACTGCCGGTTCAGGTAATCAAATCAAAATATCACA------------------AATTTTTACGACGTTAAGTTCTAACCGATTTAGTTGTTACCGTTGAGTTT--AGATTACGCACTATCATCTGGATCAAAATTATGTATTGTGACGGCTGGAGCTCAAATGCGCGAAGGCGAGTCCCGATTGGACTTGGATCAGCGCAACACGAATATTTTAAAAGACATCATTCCCAAACTTGTCCAATACAGTCCCGACACCATTCTCCTCATCGTTTCCGATCCTGTTGACTTGTTGACTTATGTGGCTTGGAAACTTAGTGGGTTGCCAAAGGAACGTGTCATCGGGTCTGGGACCAATGTAGATTCTTCTCGATTCCGTTTCCTTCTTTCCGAACGATTCGACGTTGCGCCAACTTCCATACACGGCTGGATTATTGGAGAACATGGTGACTCGAGCGGTATGTCTGAAAATATTGTAAATCC-TTTTTTACGTAACCCTCTAAGCTTGTTATTAACTATTTCTA--GTTCCTGTCTGGTCAGGCGTCGATGTGGCCGGTGTTCGTTTGAGGGATCTTAAGTAATATTTATTCACAACGATAAATTTTTATATA-----CATATTTT-ATT---AACAAGTTTTAATTAACTAAATTAGTCCTGCGGCAGGCACTAGTGAAGACACGGAAAACTGGAATAGTATCCACAGACAAGTCATTCAGAGGTATGTCAATGTAGCAATA-------CAATTCTA-GCGAGTTAAAAAA---TGCATTAAACCCTTTTTTTTTTT-----CTTAGCGCTTATGAAATAATTCGCTTGAAGGGATATCCTTCTTGGGCGATGGCTTTAAGCGTTTCTGTTCTTACCCGAGCCATTTTAAATAATACTCGAAACGTGTACGCCGTTTCAACATTTGTCGAAGTACCGTAACTTTGCTA--TACCATTGAGTTACACAGTTTTAACGACTTTAATTTT--AATTAGGGAATACATGGAGTCCAGTGTCCTGTTTTTCTTTCTGTGCCGTGTGTTCTGGGTGAAAATGGGATTACTGACGTCAT--ACAACAAACTTTAACCGAGGATGAGCGTACTCAGTTTCAGAAATCAGCGGCAACTTTAAACGAAGTTCAGTCAAACTTGGTGTTCTGA
>LDHB-X-12a_MI
ATGCAGACAAAGGCCTCTGTCGACACCGTCTCCGGAACCAAGGTTACAGTTGTGGGTGTCGGACAGGTAAAACTTTTAAGAAATTGTT-ATCAGAGT------GCATTTA---ATCAA---TATTATGTTGCGATAATTTATT------------------CTGCGTTTTTAAGGTCGGTATTTCAATTGCATTTAGCATCATGACCCAGGTGAGAC-TACTGCGATTTGTGTCCTTTTGTATTTTTAATTATTTGGGTTG----TATTGTATACGTAGGGTATCGCTTCTGAAATGACGTTGGTGGACGTGATGGAGGACAAACTAAAAGGAGAACTAATGGATTTGCAACACGGATTGACTTTCCTCGACAACATGAAAATAACTGCCGGTTCAGGTAATCAAATCAAAATATCACA------------------AATTTTTACGACGTTAAGTTCTAACCGATTTAGTTGTTACCGTTGAGTTT--AGATTACGCACTATCATCTGGATCAAAATTATGTATTGTGACGGCTGGAGCTCAAATGCGCGAAGGCGAGTCCCGATTGGACTTGGATCAGCGCAACACGAATATTTTAAAAGACATCATTCCCAAACTTGTCCAATACAGTCCCGACACCATTCTCCTCATCGTTTCCGATCCTGTTGACTTGTTGACTTATGTGGCTTGGAAACTTAGTGGGTTGCCAAAGGAACGTGTCATCGGGTCTGGGACCAATGTAGATTCTTCTCGATTCCGTTTCCTTCTTTCCGAACGATTCGACGTTGCGCCAACTTCCATACACGGCTGGATTATTGGAGAACATGGTGACTCGAGCGGTATGTCTGAAAATATTGTAAATCC-TTTTTTACGTAACCCTCTAAGCTTGTTATTAACTATTTCTA--GTTCCTGTCTGGTCAGGCGTCGATGTGGCCGGTGTTCGTTTGAGGGATCTTAAGTAATATTTATTCACAACGATAAATTTTTATATA-----CATATTTT-ATT---AACAAGTTTTAATTAACTAAATTAGTCCTGCGGCAGGCACTAGTGAAGACACGGAAAACTGGAATAGTATCCACAGACAAGTCATTCAGAGGTATGTCAATGTAGCAATA-------CAATTCTA-GCGAGTTAAAAAA---TGCATT-AAACCCTTTTTTTTTTT----CTTAGCGCTTATGAAATAATTCGCTTGAAGGGATATCCTTCTTGGGCGATGGCTTTAAGCGTTTCTGTTCTTACCCGAGCCATTTTAAATAATACTCGAAACGTGTACGCCGTTTCAACATTTGTCGAAGTACCGTAACTTTGCTA--TACCATTGAGTTACACAGTTTTAACGACTTTAATTTT--AATTAGGGAATACATGGAGTCCAGTGTCCTGTTTTTCTTTCTGTGCCGTGTGTTCTGGGTGAAAATGGGATTACTGACGTCAT--ACAACAAACTTTAACCGAGGATGAGCGTACTCAGTTTCAGAAATCAGCGGCAACTTTAAACGAAGTTCAGTCAAACTTGGTGTTCTGA
>LDHB-X-12b_MI
ATGCAGACAAAGGCCTCTGTCGACACCGTCTCCGGAACCAAGGTTACAGTTGTGGGTGTCGGACAGGTAAAACTTT-AAAAAATTGTT-ATCAGAGT------GCATTTA---ATCAA---TATCATGTTGCGATAATTTATT------------------CTGCGTTTTTAAGGTCGGCATTTCAATTGCATTTAGCATCATGACCCAGGTGAGAA-TACTGCGATTTGTGTCCTTTTGTATTTTTAATTATTTGGGGTG----TATTGTATACGTAGGGTATCGCTTCTGAAATGACGTTGGTGGACGTGATGGAGGACAAACTAAAAGGAGAACTAATGGATTTGCAACACGGATTGACTTTCCTTGACAACATGAAAATAACTGCCGGTTCAGGTAATCAAATCAAAATATCACC------------------AATTTTTACGACGTTAAGCTCTAACCGATTTAGTTGTTACCGTTGAGTTT--AGATTACGCACTATCTGCTGGATCAAAATTATGTATTGTGACGGCTGGAGCTCAAATGCGTGAAGGCGAGTCCCGATTGGACTTGGATCAGCGCAACACGAATATTTTAAAAGACATCATTCCCAAACTTGTCCAATACAGTCCCGACACCATTCTCCTCATCGTTTCCGATCCTGTTGACTTGTTGACTTATGTGGCTTGGAAACTCAGTGGGTTGCCAAAGGAACGTGTCATCGGGTCTGGGACCAATGTAGATTCTTCTCGATTCCGTTTTCTTCTTTCCGAACGATTCGACGTTGCGCCAACTTCGATACACGGCTGGATTATTGGAGAACATGGTGACTCGAGCGGTATGTCTGAAAATATTGTAAATCC-TTTTTTACGTAACCCTCTAAGCTTGTTATTAACTATTTCTA--GTTCCTGTCTGGTCAGGCGTCGATGTGGCCGGTGTTCGTTTGAGGGATCTTAAGTAATATTTATTCACAACGATAAATTTTTATATA-----CATATTTT-ATT---AACAAGTTTTAATTAACTAAATTAGTCCTGCGGCAGGCACTAGTGAAGACACGGAAAACTGGAATAGTATCCACAGACAAGTCATTCAGAGGTATGTCAATGTAGCAATA-------CAATTCTA-GCGAGTTAAAAAA---TGCATT-AAACC-TTTTTTTTTT-----CTTAGCGCTTATGAAATAATTCGTTTGAAGGGATATCCTTCTTGGGCGATGGCTTTAAGCGTTTCTGTTCTTACCCGAGCCATTTTAAATAATACTCGAAACGTGTACGCCGTTTCAACATTTGTCGAAGTACCGTAACTTTGCTA--TACCATTGAGTTACACAGTTTTAACGACTTTAATTTT--AATTAGGGAATACATGGAGTCCAGTATCCTGTTTTTCTTTCTGTGCCGTGTGTTCTGGGTGAAAATGGGATTACTGACGTCAT--ACAACAAACTTTAACCGAGGATGAGCGTACTCAGTTTCAGAAATCAGCGGCAACTTTAAACGAAGTTCAGTCAAACTTGGTGTTCTGA
>LDHB-X-13a_MI
ATGCAGACAAAGGCCTCTGTCGACACCGTCTCCGGAACCAAGGTTACAGTTGTGGGTGTCGGACAGGTAAATCCTT-AAGAAATTTTT-ATCAGAGT------GCATTTATTAATTAA-TTTATTATG----------TTATT------------------CTGCGTTTTAAAGGTCGGCATTTCAATTGCATTTAGCATCATGACCCAGGTGAGAA-TACTGCGATTTGTGTCCTTTTGTGTTTTTAATTATTTGTGTTG----TATTGTATACGTAGGGTATCGCTTCTGAAATGACATTGGTGGACGTGATGGAGGACAAACTAAAAGGAGAACTAATGGATTTGCAACACGGATTGACTTTCCTCGACAACATGAAAATAACTGCCGGTTCAGGTAATCAAATCAAAATATCACA------------------AATTTTTGCGACATTAAGTTCTAACCGATTTA-TTGTTACCGTTGAGTTT--AGATTACGCACTATCTGCTGGATCAAAATTATGTATTGTGACGGCTGGAGCTCAAATGCGTGAAGGCGAGTCCCGATTGGACTTGGATCAGCGCAACACGAATATTTTAAAAGACATCATTCCCAAACTTGTCCAATACAGTCCCGACACCATTCTCCTCATCGTTTCCGATCCTGTTGACTTGTTGACTTATGTGGCTTGGAAACTCAGTGGGTTGCCAAAGGAACGTGTCATCGGGTCTGGGACCAATGTAGATTCTTCTCGATTCCGTTTTCTTCTTTCCGAACGATTCGACGTTGCGCCAACTTCGATACACGGCTGGATTATTGGAGAACATGGTGACTCGAGCGGTATGTCTGAAAATATTGTAAATCC-TTTTTTACGTAACCCTCTAAGCTTGTTATTAACTATTTCTA--GTTCCTGTCTGGTCAGGCGTCGATGTGGCCGGTGTTCGTTTGAGGGATCTTAAGTAATATTTATTCACAACGATAAATTTTTATATA-----CATATTTT-ATT---AACAAGTTTTAATTAACTAAATTAGTCCTGCGGCAGGCACTAGTGAAGACACGGAAAACTGGAATAGTATCCACAGACAAGTCATTCAGAGGTATGTCAATGTAGCAATA-------CAATTCTA-GCGAGTTAAAAAA---TGCATT-AAACC-TTTTTTTTTT-----CTTAGCGCTTATGAAATAATTCGTTTGAAGGGATATCCTTCTTGGGCGATGGCTTTAAGCGTTTCTGTTCTTACCCGAGCCATTTTAAATAATACTCGAAACGTGTACGCCGTTTCAACATTTGTCGAAGTACCGTAACTTTGCTA--TACCATTGAGTTACACAGTTTTAACGACTTTAATTTT--AATTAGGGAATACATGGAGTCCAGTATCCTGTTTTTCTTTCTGTGCCGTGTGTTCTGGGTGAAAATGGGATTACTGACGTCAT--ACAACAAACTTTAACCGAGGATGAGCGTACTCAGTTTCAGAAATCAGCGGCAACTTTAAACGAAGTTCAGTCAAACTTGGTGTTCTGA
>LDHB-X-13b_MI
ATGCAGACAAAGGCCTCTGTCGACACCGTCTCCGGAACCAAGGTTACAGTTGTGGGTGTCGGACAGGTAAAACTTTTAAGAAATTGTT-ATCAGAGT------GCATTTA---ATCAA---TATTATGTTGCGATAATTTATT------------------CTGCGTTTTTAAGGTCGGCATTTCAATTGCATTTAGCATCATGACCCAGGTGAGAA-TACTGCGATTTGTGTCCTTTTGTATTTTTAATTATTTGGGGTG----TATTGTATACGTAGGGTATCGCTTCTGAAATGACGTTGGTGGACGTGATGGAGGACAAACTAAAAGGAGAACTAATGGATTTGCAACACGGATTGACTTTCCTTGACAACATGAAAATAACTGCCGGTTCAGGTAATCAAATCAAAATATCACC------------------AATTTTTACGACGTTAAGTTCTAACCGATTTAGTTGTTACCGTTGAGTTT--AGATTACGCACTATCTGCTGGATCAAAATTATGTATTGTGACGGCTGGAGCTCAAATGCGTGAAGGCGAGTCCCGATTGGACTTGGATCAGCGCAACACGAATATTTTAAAAGACATCATTCCCAAACTTGTCCAATACAGTCCCGACACCATTCTCCTCATCGTTTCCGATCCTGTTGACTTGTTGACTTATGTGGCTTGGAAACTCAGTGGGTTGCCAAAGGAACGTGTCATCGGGTCTGGGACCAATGTAGATTCTTCTCGATTCCGTTTTCTTCTTTCCGAACGATTCGACGTTGCGCCAACTTCCATACACGGCTGGATTATTGGAGAACATGGTGACTCGAGCGGTATGTCTGGAAATATTGTAAATCC---TTTTACGTAACCCTCTAAGCTTGTTATTAACTATTTCTATAGTTCCTGTCTGGTCAGGCGTCGATGTGGCCGGTGTTCGCTTGAGGGATCTTAAGTAATATTTATTCACAACGATACATTTTTGTATATTGTACATATTTT-ATT---AACAAGTTTTAATTAACTAAATTAGTCCTGCGGCAGGCACTAGTGAAGACACGGAAAACTGGAATAGTATCCACAGACAAGTCATTCAGAGGTATGTCAATGTAGCTTTA-------TAATTCTA-GCGAGTTAAAAAA---TGCATT-AAACC-TTTTTTTTTT-----CTTAGCGCTTATGAAATAATTCGTTTGAAGGGATATCCTTCTTGGGCGATGGCTTTAAGCGTTTCTGTTCTTACCCGAGCCATTTTAAATAATACTCGAAACGTGTACGCCGTTTCAACATTTGTCGAAGTACCGTAACTTTGATATATACCATTGAGTTACACAGTTTTAACGACTTTAATTTT--AATTAGGGAATACATGGAGTCCAGTATCCTGTTTTTCTTTCTGTGCCGTGTGTTCTGGGTGAAAATGGGATTACTGACGTCAT--ACAACAAACTTTAACCGAGGATGAGCGTACTCAGTTTCAGAAATCAGCGGCAACTTTAAACGAAGTTCAGTCAAACTTGGTGTTCTGA
>LDHB-X-14a_QC
ATGCAGACAAAGGCCTCTGTCGACACCGTCTCCGGAACCAAGGTTACAGTTGTGGGTGTCGGACAGGTAAAACTTTTAAGAAATTGTTTATCAGAGT------GCATTTA---ATCAA---TATTATGTTGCGATAATTTATT------------------CTGCGTTTTTAAGGTCGGTATTTCAATTGCATTTAGCATCATGACCCAGGTGAGAC-TACTGCGATTTGTGTCCTTTTGTATTTTTAATTATTTGGGTTG----TATTGTATACGTAGGGTATCGCTTCTGAAATGACGTTGGTGGACGTGATGGAGGACAAACTAAAAGGAGAACTAATGGATTTGCAACACGGATTGACTTTCCTCGACAACATGAAAATAACTGCCGGTTCAGGTAATCAAATCAAAATATCACA------------------AATTTTTACGACGTTAAGTTCTAACCGATTTAGTTGTTACCGTTGAGTTT--AGATTACGCACTATCATCTGGATCAAAATTATGTATTGTGACGGCTGGAGCTCAAATGCGCGAAGGCGAGTCCCGATTGGACTTGGATCAGCGCAACACGAATATTTTAAAAGACATCATTCCCAAACTTGTCCAATACAGTCCCGACACCATTCTCCTCATCGTTTCCGATCCTGTTGACTTGTTGACTTATGTGGCTTGGAAACTTAGTGGGTTGCCAAAGGAACGTGTCATCGGGTCTGGGACCAATGTAGATTCTTCTCGATTCCGTTTCCTTCTTTCCGAACGATTCGACGTTGCGCCAACTTCCATACACGGCTGGATTATTGGAGAACATGGTGACTCGAGCGGTATGTCTGAAAATATTGTAAATCC-TTTTTTACGTAACCCTCTAAGCTTGTTATTAACTATTTCTA--GTTCCTGTCTGGTCAGGCGTCGATGTGGCCGGTGTTCGTTTGAGGGATCTTAAGTAATATTTATTCACAACGATAAATTTTTATATA-----CATATTTT-ATT---AACAAGTTTTAATTAACTAAATTAGTCCTGCGGCAGGCACTAGTGAAGACACGGAAAACTGGAATAGTATCCACAGACAAGTCATTCAGAGGTATGTCAATGTAGCAATA-------CAATTCTA-GCGAGTTAAAAAA---TGCATT-AAACCCTTTTTTTTTTT----CTTAGCGCTTATGAAATAATTCGCTTGAAGGGATATCCTTCTTGGGCGATGGCTTTAAGCGTTTCTGTTCTTACCCGAGCCATTTTAAATAATACTCGAAACGTGTACGCCGTTTCAACATTTGTCGAAGTACCGTAACTTTGCTA--TACCATTGAGTTACACAGTTTTAACGACTTTAATTTT--AATTAGGGAATACATGGAGTCCAGTGTCCTGTTTTTCTTTCTGTGCCGTGTGTTCTGGGTGAAAATGGGATTACTGACGTCAT--ACAACAAACTTTAACCGAGGATGAGCGTACTCAGTTTCAGAAATCAGCGGCAACTTTAAACGAAGTTCAGTCAAACTTGGTGTTCTGA
>LDHB-X-14b_QC
ATGCAGACAAAGGCCTCTGTCGACACCGTCTCCGGAACCAAGGTTACAGTTGTGGGTGTCGGACAGGTAAAACTTT-AAAAAATTGTT-ATCAGAGT------GCATTTA---ATCAA---TATCATGTTGCGATAATTTATT------------------CTGCGTTTTTAAGGTCGGCATTTCAATTGCATTTAGCATCATGACCCAGGTGAGAA-TACTGCGATTTGTGTCCTTTTGTATTTTTAATTATTTGGGGTG----TATTGTATACGTAGGGTATCGCTTCTGAAATGACGTTGGTGGACGTGATGGAGGACAAACTAAAAGGAGAACTAATGGATTTGCAACACGGATTGACTTTCCTTGACAACATGAAAATAACTGCCGGTTCAGGTAATCAAATCAAAATATCACC------------------AATTTTTACGACGTTAAGCTCTAACCGATTTAGTTGTTACCGTTGAGTTT--AGATTACGCACTATCTGCTGGATCAAAATTATGTATTGTGACGGCTGGAGCTCAAATGCGTGAAGGCGAGTCCCGATTGGACTTGGATCAGCGCAACACGAATATTTTAAAAGACATCATTCCCAAACTTGTCCAATACAGTCCCGACACCATTCTCCTCATCGTTTCCGATCCTGTTGACTTGTTGACTTATGTGGCTTGGAAACTCAGTGGGTTGCCAAAGGAACGTGTCATCGGGTCTGGGACCAATGTAGATTCTTCTCGATTCCGTTTCCTTCTTTCCGAACGATTCGACGTTGCGCCAACTTCCATACACGGCTGGATTATTGGAGAACATGGTGACTCGAGCGGTATGTCTGAAAATATTGTAAATCC-TTTTTTACGTAACCCTCTAAGCTTGTTATTAACTATTTCTA--GTTCCTGTCTGGTCAGGCGTCGATGTGGCCGGTGTTCGTTTGAGGGATCTTAAGTAATATTTATTCACAACGATAAATTTTGATATA-----CATATTTT-ATT---AACAAGTTTTAATTAACTAAATTAGTCCTGCGGCAGGCACTAGTGAAGACACGGAAAACTGGAATAGTATCCACAGACAAGTCATTCAGAGGTATGTCAATGTAGCAATA-------CAATTCTA-GCGAGTTAAAAAA---TGCATT-AAACC-TTTTTTTTT------CTTAGCGCTTATGAAATAATTCGTTTGAAGGGATATCCTTCTTGGGCGATGGCTTTAAGCGTTTCTGTTCTTACCCGAGCCATTTTAAATAATACTCGAAACGTGTACGCCGTTTCAACATTTGTCGAAGTACCGTAACTTTGCTA--TACCATTGAGTTACACAGTTTTAACGACTTTAATTTT--AATTAGGGAATACATGGAGTCCAGTGTCCTGTTTTTCTTTCTGTGCCGTGTGTTCTGGGTGAAAATGGGATTACTGACGTCAT--ACAACAAACTTTAACCGAGGATGAGCGTACTCAGTTTCAGAAATCAGCGGCAACTTTAAACGAAGTTCAGTCAAACTTGGTGTTCTGA
>LDHB-X-15a_QC
ATGCAGACAAAGGCCTCTGTCGACACCGTCTCCGGAACCAAGGTTACAGTTGTGGGTGTCGGACAGGTAAAACTTT-AAAAAATTGTT-ATCAGAGT------GCATTTA---ATCAA---TATCATGTTGCGATAATTTATT------------------CTGCGTTTTTAAGGTCGGCATTTCAATTGCATTTAGCATCATGACCCAGGTGAGAA-TACTGCGATTTGTGTCCTTTTGTATTTTTAATTATTTGGGGTG----TATTGTATACGTAGGGTATCGCTTCTGAAATGACGTTGGTGGACGTGATGGAGGACAAACTAAAAGGAGAACTAATGGATTTGCAACACGGATTGACTTTCCTTGACAACATGAAAATAACTGCCGGTTCAGGTAATCAAATCAAAATATCACC------------------AATTTTTACGACGTTAAGCTCTAACCGATTTAGTTGTTACCGTTGAGTTT--AGATTACGCACTATCTGCTGGATCAAAATTATGTATTGTGACGGCTGGAGCTCAAATGCGTGAAGGCGAGTCCCGATTGGACTTGGATCAGCGCAACACGAATATTTTAAAAGACATCATTCCCAAACTTGTCCAATACAGTCCCGACACCATTCTCCTCATCGTTTCCGATCCTGTTGACTTGTTGACTTATGTGGCTTGGAAACTCAGTGGGTTGCCAAAGGAACGTGTCATCGGGTCTGGGACCAATGTAGATTCTTCTCGATTCCGTTTTCTTCTTTCCGAACGATTCGACGTTGCGCCAACTTCGATACACGGCTGGATTATTGGAGAACATGGTGACTCGAGCGGTATGTCTGAAAATATTGTAAATCC-TTTTTTACGTAACCCTCTAAGCTTGTTATTAACTATTTCTA--GTTCCTGTCTGGTCAGGCGTCGATGTGGCCGGTGTTCGTTTGAGGGATCTTAAGTAATATTTATTCACAACGATAAATTTTTATATA-----CATATTTT-ATT---AACAAGTTTTAATTAACTAAATTAGTCCTGCGGCAGGCACTAGTGAAGACACGGAAAACTGGAATAGTATCCACAGACAAGTCATTCAGAGGTATGTCAATGTAGCAATA-------CAATTCTA-GCGAGTTAAAAAA---TGCATT-AAACC-TTTTTTTTTT-----CTTAGCGCTTATGAAATAATTCGTTTGAAGGGATATCCTTCTTGGGCGATGGCTTTAAGCGTTTCTGTTCTTACCCGAGCCATTTTAAATAATACTCGAAACGTGTACGCCGTTTCAACATTTGTCGAAGTACCGTAACTTTGCTA--TACCATTGAGTTACACAGTTTTAACGACTTTAATTTT--AATTAGGGAATACATGGAGTCCAGTATCCTGTTTTTCTTTCTGTGCCGTGTGTTCTGGGTGAAAATGGGATTACTGACGTCAT--ACAACAAACTTTAACCGAGGATGAGCGTACTCAGTTTCAGAAATCAGCGGCAACTTTAAACGAAGTTCAGTCAAACTTGGTGTTCTGA
>LDHB-X-15b_QC
ATGCAGACAAAGGCCTCTGTCGACACCGTCTCCGGAACCAAGGTTACAGTTGTGGGTGTCGGACAGGTAAAACTTTTAAGAAATTGTT-ATCAGAGT------GCATTTA---ATCAA---TATTATGTTGCGATAATTTATT------------------CTGCGTTTTTAAGGTCGGTATTTCAATTGCATTTAGCATCATGACCCAGGTGAGAA-TACTGCGATTTGTGTCCTTTTGTATTTTTAATTTTTTGGGTTG----TATTGTATACGTAGGGTATCGCTTCTGAAATGACATTGGTGGACGTGATGGAGGACAAACTAAAAGGAGAACTAATGGATCTGCAACACGGATTGACTTTCCTCGACAACATGAAAATAACTGCCGGTTCAGGTAATCAAATCAAAATATCACA------------------AATTTTTGCGACATTAAGTTCTAACCGATTTA-TTGTTACCGTTGACTTT--AGATTACGCACTATCTGCTGGATCAAAATTATGTATTGTGACGGCTGGAGCTCAAATGCGTGAAGGCGAGTCCCGATTGGACTTGGATCAGCGCAACACGAATATTTTAAAAGACATCATTCCCAAACTTGTCCAATACAGTCCCGACACCATTCTCCTCATCGTTTCCGATCCTGTTGACTTGTTGACTTATGTGGCTTGGAAACTCAGTGGGTTGCCAAAGGAACGTGTCATCGGGTCTGGGACCAATGTAGATTCTTCTCGATTCCGTTTTCTTCTTTCCGAACGATTCGACGTTGCGCCAACTTCGATACACGGCTGGATTATTGGAGAACATGGTGACTCGAGCGGTATGTCTGAAAATATTGTAAATCC-TTTTTTACGTAACCCTCTAAGCTTGTTATTAACTATTTCTA--GTTCCTGTCTGGTCAGGCGTCGATGTGGCCGGTGTTCGTTTGAGGGATCTTAAGTAATATTTATTCACAACGATAAATTTTTATATA-----CATATTTT-ATT---AACAAGTTTTAATTAACTAAATTAGTCCTGCGGCAGGCACTAGTGAAGACACGGAAAACTGGAATAGTATCCACAGACAAGTCATTCAGAGGTATGTCAATGTAGCAATA-------CAATTCTA-GCGAGTTAAAAAA---TGCATT-AAACC-TTTTTTTTTT-----CTTAGCGCTTATGAAATAATTCGTTTGAAGGGATATCCTTCTTGGGCGATGGCTTTAAGCGTTTCTGTTCTTACCCGAGCCATTTTAAATAATACTCGAAACGTGTACGCCGTTTCAACATTTGTCGAAGTACCGTAACTTTGCTA--TACCATTGAGTTACACAGTTTTAACGACTTTAATTTT--AATTAGGGAATACATGGAGTCCAGTATCCTGTTTTTCTTTCTGTGCCGTGTGTTCTGGGTGAAAATGGGATTACTGACGTCAT--ACAACAAACTTTAACCGAGGATGAGCGTACTCAGTTTCAGAAATCAGCGGCAACTTTAAACGAAGTTCAGTCAAACTTGGTGTTCTGA
>LDHB-X-16a_MI
ATGCAGACAAAGGCCTCTGTCGACACCGTCTCCGGAACCAAGGTTACAGTTGTGGGTGTCGGACAGGTAAAACTTT-AAAAAATTGTT-ATCAGAGT------GCATTTA---ATCAA---TATCATGTTGCGATAATTTATT------------------CTGCGTTTTTAAGGTCGGCATTTCAATTGCATTTAGCATCATGACCCAGGTGAGAA-TACTGCGATTTGTGTCCTTTTGTATTTTTAATTATTTGGGGTG----TATTGTATACGTAGGGTATCGCTTCTGAAATGACGTTGGTGGACGTGATGGAGGACAAACTAAAAGGAGAACTAATGGATTTGCAACACGGATTGACTTTCCTTGACAACATGAAAATAACTGCCGGTTCAGGTAATCAAATCAAAATATCACC------------------AATTTTTACGACGTTAAGCTCTAACCGATTTAGTTGTTACCGTTGAGTTT--AGATTACGCACTATCTGCTGGATCAAAATTATGTATTGTGACGGCTGGAGCTCAAATGCGTGAAGGCGAGTCCCGATTGGACTTGGATCAGCGCAACACGAATATTTTAAAAGACATCATTCCCAAACTTGTCCAATACAGTCCCGACACCATTCTCCTCATCGTTTCCGATCCTGTTGACTTGTTGACTTATGTGGCTTGGAAACTCAGTGGGTTGCCAAAGGAACGTGTCATCGGGTCTGGGACCAATGTAGATTCTTCTCGATTCCGTTTCCTTCTTTCCGAACGATTCGACGTTGCGCCAACTTCCATACACGGCTGGATTATTGGAGAACATGGTGACTCGAGCGGTATGTCTGAAAATATTGTAAATCC-TTTTTTACGTAACCCTCTAAGCTTGTTATTAACTATTTCTA--GTTCCTGTCTGGTCAGGCGTCGATGTGGCCGGTGTTCGTTTGAGGGATCTTAAGTAATATTTATTCACAACGATAAATTTTTATATA-----CATGTTTT-ATT---AACAAGTTTTAATTAACTAAATTAGTCCTACGGCAGGCACTAGTGAAGACACGGAAAACTGGAATAGTATCCACAGACAAGTCATTCAGAGGTATGTCAATGTAGCAATA-------CAATTCTA-GCGAGTTAAAAAA---TGCATTAAACCCTTTTTTTTTTT-----CTTAGCGCTTATGAAATAATTCGCTTGAAGGGATATCCTTCTTGGGCGATGGCTTTAAGCGTTTCTGTTCTTACCCGAGCCATTTTAAATAATACTCGAAACGTGTACGCCGTTTCAACATTTGTCGAAGTACCGTAACTTTGCTA--TACCATTGAGTTACACAGTTTTAACGACTTTAATTTT--AATTAGGGAATACATGGAGTCCAGTGTCCTGTTTTTCTTTCTGTGCCGTGTGTTCTGGGTGAAAATGGGATTACTGACGTCAT--ACAACAAACTTTAACCGAGGATGAGCGTACTCAGTTTCAGAAATCAGCGGCAACTTTAAACGAAGTTCAGTCAAACTTGGTGTTCTGA
>LDHB-X-16b_MI
ATGCAGACAAAGGCCTCTGTCGACACCGTCTCCGGAACCAAGGTTACAGTTGTGGGTGTCGGACAGGTAAAACTTTTAAGAAATTGTT-ATCAGAGT------GCATTTA---ATCAA---TATTATGTTGCGATAATTTATT------------------CTGCGTTTTTAAGGTCGGTATTTCAATTGCATTTAGCATCATGACCCAGGTGAGAC-TACTGCGATTTGTGTCCTTTTGTATTTTTAATTATTTGGGTTG----TATTGTATACGTAGGGTATCGCTTCTGAAATGACGTTGGTGGACGTGATGGAGGACAAACTAAAAGGAGAACTAATGGATTTGCAACACGGATTGACTTTCCTCGACAACATGAAAATAACTGCCGGTTCAGGTAATCAAATCAAAATATCACA------------------AATTTTTACGACGTTAAGTTCTAACCGATTTAGTTGTTACCGTTGAGTTT--AGATTACGCACTATCATCTGGATCAAAATTATGTATTGTGACGGCTGGAGCTCAAATGCGCGAAGGCGAGTCCCGATTGGACTTGGATCAGCGCAACACGAATATTTTAAAAGACATCATTCCCAAACTTGTCCAATACAGTCCCGACACCATTCTCCTCATCGTTTCCGATCCTGTTGACTTGTTGACTTATGTGGCTTGGAAACTTAGTGGGTTGCCAAAGGAACGTGTCATCGGGTCTGGGACCAATGTAGATTCTTCTCGATTCCGTTTCCTTCTTTCCGAACGATTCGACGTTGCGCCAACTTCCATACACGGCTGGATTATTGGAGAACATGGTGACTCGAGCGGTATGTCTGAAAATATTGTAAATCC-TTTTTTACGTAACCCTCTAAGCTTGTTATTAACTATTTCTA--GTTCCTGTCTGGTCAGGCGTCGATGTGGCCGGTGTTCGTTTGAGGGATCTTAAGTAATATTTATTCACAACGATAAATTTTTATATA-----CATATTTT-ATT---AACAAGTTTTAATTAACTAAATTAGTCCTGCGGCAGGCACTAGTGAAGACACGGAAAACTGGAATAGTATCCACAGACAAGTCATTCAGAGGTATGTCAATGTAGCAATA-------CAATTCTA-GCGAGTTAAAAAA---TGCATTAAACCCTTTTTTTTTTT-----CTTAGCGCTTATGAAATAATTCGCTTGAAGGGATATCCTTCTTGGGCGATGGCTTTAAGCGTTTCTGTTCTTACCCGAGCCATTTTAAATAATACTCGAAACGTGTACGCCGTTTCAACATTTGTCGAAGTACCGTAACTTTGCTA--TACCATTGAGTTACACAGTTTTAACGACTTTAATTTT--AATTAGGGAATACATGGAGTCCAGTGTCCTGTTTTTCTTTCTGTGCCGTGTGTTCTGGGTGAAAATGGGATTACTGACGTCAT--ACAACAAACTTTAACCGAGGATGAGCGTACTCAGTTTCAGAAATCAGCGGCAACTTTAAACGAAGTTCAGTCAAACTTGGTGTTCTGA
>LDHB-X-17_ON
ATGCAGACAAAGGCCTCTGTCGACACCGTCTCCGGAACCAAGGTTACAGTTGTGGGTGTCGGACAGGTAAAACTTTTAAGAAATTGTT-ATCAGAGT------GCATTTA---ATCAA---TATTATGTTGCGATAATTTATT------------------CTGCGTTTTTAAGGTCGGTATTTCAATTGCATTTAGCATCATGACCCAGGTGAGAC-TACTGCGATTTGTGTCCTTTTGTATTTTTAATTATTTGGGTTG----TATTGTATACGTAGGGTATCGCTTCTGAAATGACGTTGGTGGACGTGATGGAGGACAAACTAAAAGGAGAACTAATGGATTTGCAACACGGATTGACTTTCCTCGACAACATGAAAATAACTGCCGGTTCAGGTAATCAAATCAAAATATCACA------------------AATTTTTACGACGTTAAGTTCTAACCGATTTAGTTGTTACCGTTGAGTTT--AGATTACGCACTATCATCTGGATCAAAATTATGTATTGTGACGGCTGGAGCTCAAATGCGCGAAGGCGAGTCCCGATTGGACTTGGATCAGCGCAACACGAATATTTTAAAAGACATCATTCCCAAACTTGTCCAATACAGTCCCGACACCATTCTCCTCATCGTTTCCGATCCTGTTGACTTGTTGACTTATGTGGCTTGGAAACTTAGTGGGTTGCCAAAGGAACGTGTCATCGGGTCTGGGACCAATGTAGATTCTTCTCGATTCCGTTTCCTTCTTTCCGAACGATTCGACGTTGCGCCAACTTCCATACACGGCTGGATTATTGGAGAACATGGTGACTCGAGCGGTATGTCTGAAAATATTGTAAATCC-TTTTTTACGTAACCCTCTAAGCTTGTTATTAACTATTTCTA--GTTCCTGTCTGGTCAGGCGTCGATGTGGCCGGTGTTCGTTTGAGGGATCTTAAGTAATATTTATTCACAACGATAAATTTTTATATA-----CATATTTT-ATT---AACAAGTTTTAATTAACTAAATTAGTCCTGCGGCAGGCACTAGTGAAGACACGGAAAACTGGAATAGTATCCACAGACAAGTCATTCAGAGGTATGTCAATGTAGCAATA-------CAATTCTA-GCGAGTTAAAAAA---TGCATT-AAACCCTTTTTTTTTT-----CTTAGCGCTTATGAAATAATTCGCTTGAAGGGATATCCTTCTTGGGCGATGGCTTTAAGCGTTTCTGTTCTTACCCGAGCCATTTTAAATAATACTCGAAACGTGTACGCCGTTTCAACATTTGTCGAAGTACCGTAACTTTGCTA--TACCATTGAGTTACACAGTTTTAACGACTTTAATTTT--AATTAGGGAATACATGGAGTCCAGTGTCCTGTTTTTCTTTCTGTGCCGTGTGTTCTGGGTGAAAATGGGATTACTGACGTCAT--ACAACAAACTTTAACCGAGGATGAGCGTACTCAGTTTCAGAAATCAGCGGCAACTTTAAACGAAGTTCAGTCAAACTTGGTGTTCTGA
>LDHB-X-17a_NY
ATGCAGACAAAGGCCTCTGTCGACACCGTCTCCGGAACCAAGGTTACAGTTGTGGGTGTCGGACAGGTAAAACTTTTAAGAAATTGTT-ATCAGAGT------GCATTTA---ATCAA---TATTATGTTGCGATAATTTATT------------------CTGCGTTTTTAAGGTCGGTATTTCAATTGCATTTAGCATCATGACCCAGGTGAGAC-TACTGCGATTTGTGTCCTTTTGTATTTTTAATTATTTGGGTTG----TATTGTATACGTAGGGTATCGCTTCTGAAATGACGTTGGTGGACGTGATGGAGGACAAACTAAAAGGAGAACTAATGGATTTGCAACACGGATTGACTTTCCTCGACAACATGAAAATAACTGCCGGTTCAGGTAATCAAATCAAAATATCACA------------------AATTTTTACGACGTTAAGTTCTAACCGATTTAGTTGTTACCGTTGAGTTT--AGATTACGCACTATCATCTGGATCAAAATTATGTATTGTGACGGCTGGAGCTCAAATGCGCGAAGGCGAGTCCCGATTGGACTTGGATCAGCGCAACACGAATATTTTAAAAGACATCATTCCCAAACTTGTCCAATACAGTCCCGACACCATTCTCCTCATCGTTTCCGATCCTGTTGACTTGTTGACTTATGTGGCTTGGAAACTTAGTGGGTTGCCAAAGGAACGTGTCATCGGGTCTGGGACCAATGTAGATTCTTCTCGATTCCGTTTCCTTCTTTCCGAACGATTCGACGTTGCGCCAACTTCCATACACGGCGGGATTATTGGAGAACATGGTGACTCGAGCGGTATGTCTGAAAATATTGTAAATCC-TTTTTTACGTAACCCTCTAAGCTTGTTATTAACTATTTCTA--GTTCCTGTCTGGTCAGGCGTCGATGTGGCCGGTGTTCGTTTGAGGGATCTTAAGTAATATTTATTCACAACGATAAATTTTTATATA-----CATATTTT-ATT---AACAAGTTTTAATTAACTAAATTAGTCCTGCGGCAGGCACTAGTGAAGACACGGAAAACTGGAATAGTATCCACAGACAAGTCATTCAGAGGTATGTCAATGTAGCAATA-------CAATTCTA-GCGAGTTAAAAAA---TGCATT-AAACCCATTTTTTTTTTT---CTTAGCGCTTATGAAATAATTCGCTTGAAGGGATATCCTTCTTGGGCGATGGCTTTAAGCGTTTCTGTTCTTACCCGAGCCATTTTAAATAATACTCGAAACGTGTACGCCGTTTCAACATTTGTCGAAGTACCGTAACTTTGCTA--TACCATTGAGTTACACAGTTTTAACGACTTTAATTTT--AATTAGGGAATACATGGAGTCCAGTGTCCTGTTTTTCTTTCTGTGCCGTGTGTTCTGGGTGAAAATGGGATTACTGACGTCAT--ACAACAAACTTTAACCGAGGATGAGCGTACTCAGTTTCAGAAATCAGCGGCAACTTTAAACGAAGTTCAGTCAAACTTGGTGTTCTGA
>LDHB-X-18b_NY
ATGCAGACAAAGGCCTCTGTCGACACCGTCTCCGGAACCAAGGTTACAGTTGTGGGTGTCGGACAGGTAAAACTTT-AAAAAATTGTT-ATCAGAGT------GCATTTA---ATCAA---TATCATGTTGCGATAATTTATT------------------CTGCGTTTTTAAGGTCGGCATTTCAATTGCATTTAGCATCATGACCCAGGTGAGAA-TACTGCGATTTGTGTCCTTTTGTATTTTTAATTATTTGGGGTG----TATTGTATACGTAGGGTATCGCTTCTGAAATGACGTTGGTGGACGTGATGGAGGACAAACTAAAAGGAGAACTAATGGATTTGCAACACGGATTGACTTTCCTTGACAACATGAAAATAACTGCCGGTTCAGGTAATCAAATCAAAATATCACC------------------AATTTTTACGACGTTAAGCTCTAACCGATTTAGTTGTTACCGTTGAGTTT--AGATTACGCACTATCTGCTGGATCAAAATTATGTATTGTGACGGCTGGAGCTCAAATGCGTGAAGGCGAGTCCCGATTGGACTTGGATCAGCGCAACACGAATATTTTAAAAGACATCATTCCCAAACTTGTCCAATACAGTCCCGACACCATTCTCCTCATCGTTTCCGATCCTGTTGACTTGTTGACTTATGTGGCTTGGAAACTCAGTGGGTTGCCAAAGGAACGTGTCATCGGGTCTGGGACCAATGTAGATTCTTCTCGATTCCGTTTTCTTCTTTCCGAACGATTCGACGTTGCGCCAACTTCCATACACGGCTGGATTATTGGAGAACATGGTGACTCGAGCGGTATGTCTGAAAATATTGTAAATCC-TTTTTTACGTAACCCTCTAAGCTTGTTATTAACTATTTCTA--GTTCCTGTCTGGTCAGGCGTCGATGTGGCCGGTGTTCGTTTGAGGGATCTTAAGTAATATTTATTCACAACGATAAATTTTGATATA-----CATATTTT-ATT---AACAAGTTTTAATTAACTAAATTAGTCCTGCGGCAGGCACTAGTGAAGACACGGAAAACTGGAATAGTATCCACAGACAAGTCATTCAGAGGTATGTCAATGTAGCAATA-------CAATTCTA-GCGAGTTAAAAAA---TGCATT-AAACC-TTTTTTTTT------CTTAGCGCTTATGAAATAATTCGTTTGAAGGGATATCCTTCTTGGGCGATGGCTTTAAGCGTTTCTGTTCTTACCCGAGCCATTTTAAATAATACTCGAAACGTGTACGCCGTTTCAACATTTGTCGAAGTACCGTAACTTTGCTA--TACCATTGAGTTACACAGTTTTAACGACTTTAATTTT--AATTAGGGAATACATGGAGTCCAGTGTCCTGTTTTTCTTTCTGTGCCGTGTGTTCTGGGTGAAAATGGGATTACTGACGTCAT--ACAACAAACTTTAACCGAGGATGAGCGTACTCAGTTTCAGAAATCAGCGGCAACTTTAAACGAAGTTCAGTCAAACTTGGTGTTCTGA
>LDHB-X-19a_MI
ATGCAGACAAAGGCCTCTGTCGACACCGTCTCCGGAACCAAGGTTACAGTTGTGGGTGTCGGACAGGTAAAACTTTTAAGAAATTGTT-ATCAGAGT------GCATTTA---ATCAA---TATTATGTTGCGATAATTTATT------------------CTGCGTTTTTAAGGTCGGTATTTCAATTGCATTTAGCATCATGACCCAGGTGAGAC-TACTGCGATTTGTGTCCTTTTGTATTTTTAATTATTTGGGTTG----TATTGTATACGTAGGGTATCGCTTCTGAAATGACGTTGGTGGACGTGATGGAGGACAAACTAAAAGGAGAACTAATGGATTTGCAACACGGATTGACTTTCCTCGACAACATGAAAATAACTGCCGGTTCAGGTAATCAAATCAAAATATCACA------------------AATTTTTACGACGTTAAGTTCTAACCGATTTAGTTGTTACCGTTGAGTTT--AGATTACGCACTATCATCTGGATCAAAATTATGTATTGTGACGGCTGGAGCTCAAATGCGCGAAGGCGAGTCCCGATTGGACTTGGATCAGCGCAACACGAATATTTTAAAAGACATCATTCCCAAACTTGTCCAATACAGTCCCGACACCATTCTCCTCATCGTTTCCGATCCTGTTGACTTGTTGACTTATGTGGCTTGGAAACTCAGTGGGTTGCCAAAGGAACGTGTCATCGGGTCTGGGACCAATGTAGATTCTTCTCGATTCCGTTTTCTTCTTTCCGAACGATTCGACGTTGCGCCAACTTCCATACACGGCTGGATTATTGGAGAACATGGTGACTCGAGCGGTATGTCTGAAAATATTGTAAATCC-TTTTTTACGTAACCCTCTAAGCTTGTTATTAACTATTTCTA--GTTCCTGTCTGGTCAGGCGTCGATGTGGCCGGTGTTCGTTTGAGGGATCTTAAGTAATATTTATTCACAACGATAAATTTTTATATA-----CATGTTTT-ATT---AACAAGTTTTAATTAACTAAATTAGTCCTACGGCAGGCACTAGTGAAGACACGGAAAACTGGAATAGTATTCACAGACAAGTCATTCAGAGGTATGTCAATGTAGCAATA-------CAATTCTA-GCGAGTTAAAAAA---TGCATT-AAACC-TTTTTTTTT------CTTAGCGCTTATGAAATAATTCGTTTGAAGGGATATCCTTCTTGGGCGATGGCTTTAAGCGTTTCTGTTCTTACCCGAGCCATTTTAAATAATACTCGAAACGTGTACGCCGTTTCAACATTTGTCGAAGTACCGTAACTTTGCTA--TACCATTGAGTTACACAGTTTTAACGACTTTAATTTT--AATTAGGGAATACATGGAGTCCAGTATCCTGTTTTTCTTTCTGTGCCGTGTGTTCTGGGTGAAAATGGGATTACTGACGTCAT--ACAACAAACTTTAACCGAGGATGAGCGTACTCAGTTTCAGAAATCAGCGGCAACTTTAAACGAAGTTCAGTCAAACTTGGTGTTCTGA
>LDHB-X-19b_MI
ATGCAGACAAAGGCCTCTGTCGACACCGTCTCCGGAACCAAGGTTACAGTTGTGGGTGTCGGACAGGTAAAACTT-AAAGAAATTGTT-ATCACAGT------GCATTTA---ATAAA---TATTATGTTGCGATAATTTATT------------------CTGCGTTTTTAAGGTCGGCATTTCAATTGCATTTAGCATCATGACCCAGGTGAGAA-TACTGCGATTTGTGTCCTTTTGCATTTTTAAATATTTGTGTTG----TATTGTATACGTAGGGTATCGCTTCTGAAATGACATTGGTGGACGTGATGGAGGACAAACTAAAAGGAGAACTAATGGATTTGCAACACGGATTGACTTTCCTCGACAACATGAAAATAACTGCCGGTTCAGGTAATCAAATCAAAGTATCACAA-----------------CATTTTTGCGACATTAAGTTCTAACCGATTTA-TTGTTACCGTTGAGTTT--AGATTACGCACTATCTGCTGGATCAAAATTATGTATTGTGACGGCTGGAGCTCAAATGCGTGAAGGCGAGTCCCGATTGGACTTGGATCAGCGCAACACGAATATTTTAAAAGACATCATTCCCAAACTTGTCCAATACAGTCCCGACACCATTCTCCTCATCGTTTCCGATCCTGTTGACTTGTTGACTTATGTGGCTTGGAAACTCAGTGGGTTGCCAAAGGAACGTGTCATCGGGTCTGGGACCAATGTAGATTCTTCTCGATTCCGTTTTCTTCTTTCCGAACGATTCGACGTTGCGCCAACTTCCATACACGGCTGGATTATTGGAGAACATGGTGACTCGAGCGGTATGTCTGAAAATATTGTAAATCC-TTTTTTACGTAACCCTCTAAGCTTGTTATTAACGATTTCTA--GTTCCTGTCTGGTCAGGCGTCGATGTGGCCGGTGTTCGTTTGAGGGATCTTAAGTAATATTTATTCACAACGATAAATTTTTATATA-----CATGTTTT-ATT---AACAAGTTTTAATTAACTAAATTAGTCCTACGGCAGGCACTAGTGAAGACACGGAAAACTGGAATAGTATTCACAGACAAGTCATTCAGAGGTATGTCAATGTAGCAATA-------CAATTCTA-GCGAGTTAAAAAA---TGCATT-AAACC-TTTTTTTTTTT----CTTAGCGCTTATGAAATAATTCGTTTGAAGGGATATCCTTCTTGGGCGATGGCTTTAAGCGTTTCTGTTCTTACCCGAGCCATTTTAAATAATACTCGAAACGTGTACGCCGTTTCAACATTTGTCGAAGTACCGTAACTTTGCTA--TACCATTGAGTTACACAGTTTTAACGACTTTAATTTT--AATTAGGGAATACATGGAGTCCAGTATCCTGTTTTTCTTTCTGTGCCGTGTGTTCTGGGTGAAAATGGGATTACTGACGTCAT--ACAACAAACTTTAACCGAGGATGAGCGTACTCAGTTTCAGAAATCAGCGGCAACTTTAAACGAAGTTCAGTCAAACTTGGTGTTCTGA
>LDHB-X-20_WI
ATGCAGACAAAGGCCTCTGTCGACACCGTCTCCGGAACCAAGGTTACAGTTGTGGGTGTCGGACAGGTAAAACTTT-AAAAAATTGTT-ATCAGAGT------GCATTTA---ATCAA---TATCATGTTGCGATAATTTATT------------------CTGCGTTTTTAAGGTCGGCATTTCAATTGCATTTAGCATCATGACCCAGGTGAGAA-TACTGCGATTTGTGTCCTTTTGTATTTTTAATTATTTGGGGTG----TATTGTATACGTAGGGTATCGCTTCTGAAATGACGTTGGTGGACGTGATGGAGGACAAACTAAAAGGAGAACTAATGGATTTGCAACACGGATTGACTTTCCTTGACAACATGAAAATAACTGCCGGTTCAGGTAATCAAATCAAAATATCACC------------------AATTTTTACGACGTTAAGCTCTAACCGATTTAGTTGTTACCGTTGAGTTT--AGATTACGCACTATCTGCTGGATCAAAATTATGTATTGTGACGGCTGGAGCTCAAATGCGTGAAGGCGAGTCCCGATTGGACTTGGATCAGCGCAACACGAATATTTTAAAAGACATCATTCCCAAACTTGTCCAATACAGTCCCGACACCATTCTCCTCATCGTTTCCGATCCTGTTGACTTGTTGACTTATGTGGCTTGGAAACTCAGTGGGTTGCCAAAGGAACGTGTCATCGGGTCTGGGACCAATGTAGATTCTTCTCGATTCCGTTTTCTTCTTTCCGAACGATTCGACGTTGCGCCAACTTCCATACACGGCTGGATTATTGGAGAACATGGTGACTCGAGCGGTATGTCTGAAAATATTGTAAATCC-TTTTTTACGTAACCCTCTAAGCTTGTTATTAACTATTTCTA--GTTCCTGTCTGGTCAGGCGTCGATGTGGCCGGTGTTCGTTTGAGGGATCTTAAGTAATATTTATTCACAACGATAAATTTTGATATA-----CATATTTT-ATT---AACAAGTTTTAATTAACTAAATTAGTCCTGCGGCAGGCACTAGTGAAGACACGGAAAACTGGAATAGTATCCACAGACAAGTCATTCAGAGGTATGTCAATGTAGCAATA-------CAATTCTA-GCGAGTTAAAAAA---TGCATT-AAACC-TTTTTTTTT------CTTAGCGCTTATGAAATAATTCGTTTGAAGGGATATCCTTCTTGGGCGATGGCTTTAAGCGTTTCTGTTCTTACCCGAGCCATTTTAAATAATACTCGAAACGTGTACGCCGTTTCAACATTTGTCGAAGTACCGTAACTTTGCTA--TACCATTGAGTTACACAGTTTTAACGACTTTAATTTT--AATTAGGGAATACATGGAGTCCAGTGTCCTGTTTTTCTTTCTGTGCCGTGTGTTCTGGGTGAAAATGGGATTACTGACGTCAT--ACAACAAACTTTAACCGAGGATGAGCGTACTCAGTTTCAGAAATCAGCGGCAACTTTAAACGAAGTTCAGTCAAACTTGGTGTTCTGA
>LDHB-X-21_OR
ATGCAGACAAAGGCCTCTGTCGACACCGTCTCCGGAACCAAGGTTACAGTTGTGGGTGTCGGACAGGTAAAACTTTTAAGAAATTGTT-ATCAGAGT------GCATTTA---ATCAA---TATTATGTTGCGATAATTTATT------------------CTGCGTGTTTAAGGTCGGTATTTCAATTGCATTTAGCATCATGACCCAGGTGAGAA-TACTGCGATTTGTGTCCTTTTGTATTTTTAATTATTTGGGGTG----TATTGTATACGTAGGGTATCGCTTCTGAAATGACGTTGGTGGACGTGATGGAGGACAAACTAAAAGGAGAACTAATGGATTTGCAACACGGATTGACTTTCCTCGACAACATGAAAATAACTGCCGGTTCAGGTAATCAAATCAAAATATCACA------------------AATTTTTGCGACATTAAGTTCTAACCGATTTA-TTGTTACCGTTGAGTTT--AGATTACGCACTATCTGCTGGATCAAAATTATGTATTGTGACGGCTGGAGCTCAAATGCGTGAAGGCGAGTCCCGATTGGACTTGGATCAGCGCAACACGAATATTTTAAAAGACATCATTCCCAAACTTGTCCAATACAGTCCCGACACCATTCTCCTCATCGTTTCCGATCCTGTTGACTTGTTGACTTATGTGGCTTGGAAACTCAGTGGGTTGCCAAAGGAACGTGTCATCGGGTCTGGGACCAATGTAGATTCTTCTCGATTCCGTTTTCTTCTTTCCGAACGATTCGACGTTGCGCCAACTTCCATACACGGCTGGATTATTGGAGAACATGGTGACTCGAGCGGTATGTCTGAAAATATTGTAAATC-TTTTTTTACGTAACCCTCTAAGCTTGTTATTAACTATTTCTA--GTTCCTGTCTGGTCAGGCGTCGATGTGGCCGGTGTTCGTTTGAGGGATCTTAAGTAATATTTATTCACAACGATAAATTTTTATATA-----CATGTTTT-ATT---AACAAGTTTTAATTAACTAAATTAGTCCTACGGCAGGCACTAGTGAAGACACGGAAAACTGGAATAGTATTCACAGACAAGTCATTCAGAGGTATGTCAATGTAGCAATA-------CAATTCTA-GCGAGTTAAAAAA---TGCATT-AAACC-TTTTTTTTT------CTTAGCGCTTATGAAATAATTCGTTTGAAGGGATATCCTTCTTGGGCGATGGCTTTAAGCGTTTCTGTTCTTACCCGAGCCATTTTAAATAATACTCGAAACGTGTACGCCGTTTCAACATTTGTCGAAGTACCGTAACTTTGCTA--TACCATTGAGTTACACAGTTTTAACGACTTTAATTTT--AATTAGGGAATACATGGAGTCCAGTATCCTGTTTTTCTTTCTGTGCCGTGTGTTCTGGGTGAAAATGGGATTACTGACGTCAT--ACAACAAACTTTAACCGAGGATGAGCGTACTCAGTTTCAGAAATCAGCGGCAACTTTAAACGAAGTTCAGTCAAACTTGGTGTTCTGA
>LDHB-X-22_QC
ATGCAGACAAAGGCCTCTGTCGACACCGTCTCCGGAACCAAGGTTACAGTTGTGGGTGTCGGACAGGTAAATCCTT-AAGAAATTTTT-ATCAGAGT------GCATTTATTAATTAA-TTTATTATG----------TTATT------------------CTGCGTTTTAAAGGTCGGCATTTCAATTGCATTTAGCATCATGACCCAGGTGAGAA-TACTGCGATGTGTGTCCTTCTGTGTTTTTAATTATTTGTGTTG----TATTGTATACGTAGGGTATCGCTTCTGAAATGACATTGGTGGACGTGATGGAGGACAAACTAAAAGGAGAACTAATGGATTTGCAACACGGATTGACTTTCCTCGACAACATGAAAATAACTGCCGGTTCAGGTAATCAAATCAAAATATCACA------------------AATTTTTGCGACATTAAGTTCTAACCGATTTA-TTGTTACCGTTGAGTTT--AGATTACGCACTATCTGCTGGATCAAAATTATGTATTGTGACGGCTGGAGCTCAAATGCGTGAAGGCGAGTCCCGATTGGACTTGGATCAGCGCAACACGAATATTTTAAAAGACATCATTCCCAAACTTGTCCAATACAGTCCCGACACCATTCTCCTCATCGTTTCCGATCCTGTTGACTTGTTGACTTATGTGGCTTGGAAACTCAGTGGGTTGCCAAAGGAACGTGTCATCGGGTCTGGGACCAATGTAGATTCTTCTCGATTCCGTTTTCTTCTTTCCGAACGATTCGACGTTGCGCCAACTTCGATACACGGCTGGATTATTGGAGAACATGGTGACTCGAGCGGTATGTCTGAAAATATTGTAAATCC-TTTTTTACGTAACCCTCTAAGCTTGTTATTAACGATTTCTA--GTTCCTGTCTGGTCAGGCGTCGATGTGGCCGGTGTTCGTTTGAGGGATCTTAAGTAATATTTATTCACAACGATAAATTTTTATATA-----CATGTTTT-ATT---AACAAGTTTTAATTAACTAAATTAGTCCTACGGCAGGCACTAGTGAAGACACGGAAAACTGGAATAGTATTCACAGACAAGTCATTCAGAGGTATGTCAATGTAGCAATA-------CAATTCTA-GCGAGTTAAAAAA---TGCATT-AAACC-TTTTTTTTTTT----CTTAGCGCTTATGAAATAATTCGTTTGAAGGGATATCCTTCTTGGGCGATGGCTTTAAGCGTTTCTGTTCTTACCCGAGCCATTTTAAATAATACTCGAAACGTGTACGCCGTTTCAACATTTGTCGAAGTACCGTAACTTTGCTA--TACCATTGAGTTACACAGTTTTAACGACTTTAATTTT--AATTAGGGAATACATGGAGTCCAGTATCCTGTTTTTCTTTCTGTGCCGTGTGTTCTGGGTGAAAATGGGATTACTGACGTCAT--ACAACAAACTTTAACCGAGGATGAGCGTACTCAGTTTCAGAAATCAGCGGCAACTTTAAACGAAGTTCAGTCAAACTTGGTGTTCTGA
>LDHB-X-23a_QC
ATGCAGACAAAGGCCTCTGTCGACACCGTCTCCGGAACCAAGGTTACAGTTGTGGGTGTCGGACAGGTAAATCCTT-AAGAAATTTTT-ATCAGAGT------GCATTTATTAATTAA-TTTATTATG----------TTATT------------------CTGCGTTTTAAAGGTCGGCATTTCAATTGCATTTAGCATCATGACCCAGGTGAGAA-TACTGCGATGTGTGTCCTTCTGTGTTTTTAATTATTTGTGTTG----TATTGTATACGTAGGGTATCGCTTCTGAAATGACATTGGTGGACGTGATGGAGGACAAACTAAAAGGAGAACTAATGGATTTGCAACACGGATTGACTTTCCTCGACAACATGAAAATAACTGCCGGTTCAGGTAATCAAATCAAAATATCACA------------------AATTTTTGCGACATTAAGTTCTAACCGATTTA-TTGTTACCGTTGAGTTT--AGATTACGCACTATCTGCTGGATCAAAATTATGTATTGTGACGGCTGGAGCTCAAATGCGTGAAGGCGAGTCCCGATTGGACTTGGATCAGCGCAACACGAATATTTTAAAAGACATCATTCCCAAACTTGTCCAATACAGTCCCGACACCATTCTCCTCATCGTTTCCGATCCTGTTGACTTGTTGACTTATGTGGCTTGGAAACTCAGTGGGTTGCCAAAGGAACGTGTCATCGGGTCTGGGACCAATGTAGATTCTTCTCGATTCCGTTTTCTTCTTTCCGAACGATTCGACGTTGCGCCAACTTCCATACACGGCTGGATTATTGGAGAACATGGTGACTCGAGCGGTATGTCTGAAAATATTGTAAATCC-TTTTTTACGTAACCCTCTAAGCTTGTTATTAACTATTTCTA--GTTCCTGTCTGGTCAGGCGTCGATGTGGCCGGTGTTCGTTTGAGGGATCTTAAGTAATATTTATTCACAACGATAAATTTTTATATA-----CATATTTT-ATT---AACAAGTTTTAATTAACTAAATTAGTCCTGCGGCAGGCACTAGTGAAGACACGGAAAACTGGAATAGTATCCACAGACAAGTCATTCAGAGGTATGTCAATGTAGCAATA-------CAATTCTA-GCGAGTTAAAAAA---TGCATT-AAACCCTTTTTTTTT------CTTAGCGCTTATGAAATAATTCGCTTGAAGGGATATCCTTCTTGGGCGATGGCTTTAAGCGTTTCTGTTCTTACCCGAGCCATTTTAAATAATACTCGAAACGTGTACGCCGTTTCAACATTTGTCGAAGTACCGTAACTTTGCTA--TACCATTGAGTTACACAGTTTTAACGACTTTAATTTT--AATTAGGGAATACATGGAGTCCAGTATCCTGTTTTTCTTTCTGTGCCGTGTGTTCTGGGTGAAAATGGGATTACTGACGTCAT--ACAACAAACTTTAACCGAGGATGAGCGTACTCAGTTTCAGAAATCAGCGGCAACTTTAAACGAAGTTCAGTCAAACTTGGTGTTCTGA
>LDHB-X-23b_QC
ATGCAGACAAAGGCCTCTGTCGACACCGTCTCCGGAACCAAGGTTACAGTTGTGGGTGTCGGACAGGTAAAACTTTTAAGAAATTGTT-ATCAGAGT------GCATTTA---ATCAA---TATTATGTTGCGATAATTTATT------------------CTGCGTTTTTAAGGTCGGTATTTCAATTGCATTTAGCATCATGACCCAGGTGAGAC-TACTGCGATTTGTGTCCTTTTGTATTTTTAATTATTTGGGTTG----TATTGTATACGTAGGGTATCGCTTCTGAAATGACGTTGGTGGACGTGATGGAGGACAAACTAAAAGGAGAACTAATGGATTTGCAACACGGATTGACTTTCCTCGACAACATGAAAATAACTGCCGGTTCAGGTAATCAAATCAAAATATCACA------------------AATTTTTACGACGTTAAGTTCTAACCGATTTAGTTGTTACCGTTGAGTTT--AGATTACGCACTATCATCTGGATCAAAATTATGTATTGTGACGGCTGGAGCTCAAATGCGCGAAGGCGAGTCCCGATTGGACTTGGATCAGCGCAACACGAATATTTTAAAAGACATCATTCCCAAACTTGTCCAATACAGTCCCGACACCATTCTCCTCATCGTTTCCGATCCTGTTGACTTGTTGACTTATGTGGCTTGGAAACTTAGTGGGTTGCCAAAGGAACGTGTCATCGGGTCTGGGACCAATGTAGATTCTTCTCGATTCCGTTTCCTTCTTTCCGAACGATTCGACGTTGCGCCAACTTCCATACACGGCTGGATTATTGGAGAACATGGTGACTCGAGCGGTATGTCTGAAAATATTGTAAATCC-TTTTTTACGTAACCCTCTAAGCTTGTTATTAACTATTTCTA--GTTCCTGTCTGGTCAGGCGTCGATGTGGCCGGTGTTCGTTTGAGGGATCTTAAGTAATATTTATTCACAACGATAAATTTTTATATA-----CATATTTT-ATT---AACAAGTTTTAATTAACTAAATTAGTCCTGCGGCAGGCACTAGTGAAGACACGGAAAACTGGAATAGTATCCACAGACAAGTCATTCAGAGGTATGTCAATGTAGCAATA-------CAATTCTA-GCGAGTTAAAAAA---TGCATT-AAACCCTTTTTTTTTTT----CTTAGCGCTTATGAAATAATTCGCTTGAAGGGATATCCTTCTTGGGCGATGGCTTTAAGCGTTTCTGTTCTTACCCGAGCCATTTTAAATAATACTCGAAACGTGTACGCCGTTTCAACATTTGTCGAAGTACCGTAACTTTGCTA--TACCATTGAGTTACACAGTTTTAACGACTTTAATTTT--AATTAGGGAATACATGGAGTCCAGTGTCCTGTTTTTCTTTCTGTGCCGTGTGTTCTGGGTGAAAATGGGATTACTGACGTCAT--ACAACAAACTTTAACCGAGGATGAGCGTACTCAGTTTCAGAAATCAGCGGCAACTTTAAACGAAGTTCAGTCAAACTTGGTGTTCTGA
>LDHB-X-24a_MI
ATGCAGACAAAGGCCTCTGTCGACACCGTCTCCGGAACCAAGGTTACAGTTGTGGGTGTCGGACAGGTAAAACTTTTAAGAAATTGTT-ATCAGAGT------GCATTTA---ATCAA---TATTATGTTGCGATAATTTATT------------------CTGCGTGTTTAAGGTCGGTATTTCAATTGCATTTAGCATCATGACCCAGGTGAGAA-TACTGCGATTTGTGTCCTTTTGTATTTTTAATTATTTGGGGTG----TATTGTATACGTAGGGTATCGCTTCTGAAATGACGTTGGTGGACGTGATGGAGGACAAACTAAAAGGAGAACTAATGGATTTGCAACACGGATTGACTTTCCTCGACAACATGAAAATAACTGCCGGTTCAGGTAATCAAATCAAAATATCACA------------------AATTTTTGCGACATTAAGTTCTAACCGATTTA-TTGTTACCGTTGAGTTT--AGATTACGCACTATCTGCTGGATCAAAATTATGTATTGTGACGGCTGGAGCTCAAATGCGTGAAGGCGAGTCCCGATTGGACTTGGATCAGCGCAACACGAATATTTTAAAAGACATCATTCCCAAACTTGTCCAATACAGTCCCGACACCATTCTCCTCATCGTTTCCGATCCTGTTGACTTGTTGACTTATGTGGCTTGGAAACTCAGTGGGTTGCCAAAGGAACGTGTCATCGGGTCTGGGACCAATGTAGATTCTTCTCGATTCCGTTTTCTTCTTTCCGAACGATTCGACGTTGCGCCAACTTCCATACACGGCTGGATTATTGGAGAACATGGTGACTCGAGCGGTATGTCTGAAAATATTGTAAATC-TTTTTTTACGTAACCCTCTAAGCTTGTTATTAACTATTTCTA--GTTCCTGTCTGGTCAGGCGTCGATGTGGCCGGTGTTCGTTTGAGGGATCTTAAGTAATATTTATTCACAACGATAAATTTTTATATA-----CATGTTTT-ATT---AACAAGTTTTAATTAACTAAATTAGTCCTACGGCAGGCACTAGTGAAGACACGGAAAACTGGAATAGTATTCACAGACAAGTCATTCAGAGGTATGTCAATGTAGCAATA-------CAATTCTA-GCGAGTTAAAAAA---TGCATT-AAACC-TTTTTTTTT------CTTAGCGCTTATGAAATAATTCGTTTGAAGGGATATCCTTCTTGGGCGATGGCTTTAAGCGTTTCTGTTCTTACCCGAGCCATTTTAAATAATACTCGAAACGTGTACGCCGTTTCAACATTTGTCGAAGTACCGTAACTTTGCTA--TACCATTGAGTTACACAGTTTTAACGACTTTAATTTT--AATTAGGGAATACATGGAGTCCAGTATCCTGTTTTTCTTTCTGTGCCGTGTGTTCTGGGTGAAAATGGGATTACTGACGTCAT--ACAACAAACTTTAACCGAGGATGAGCGTACTCAGTTTCAGAAATCAGCGGCAACTTTAAACGAAGTTCAGTCAAACTTGGTGTTCTGA
>LDHB-X-24b_MI
ATGCAGACAAAGGCCTCTGTCGACACCGTCTCCGGAACCAAGGTTACAGTTGTGGGTGTCGGACAGGTAAAACTTT-AAAAAATTGTT-ATCAGAGT------GCATTTA---ATCAA---TATCATGTTGCGATAATTTATT------------------CTGCGTTTTTAAGGTCGGCATTTCAATTGCATTTAGCATCATGACCCAGGTGAGAA-TACTGCGATTTGTGTCCTTTTGTATTTTTAATTATTTGGGGTG----TATTGTATACGTAGGGTATCGCTTCTGAAATGACGTTGGTGGACGTGATGGAGGACAAACTAAAAGGAGAACTAATGGATTTGCAACACGGATTGACTTTCCTTGACAACATGAAAATAACTGCCGGTTCAGGTAATCAAATCAAAATATCACC------------------AATTTTTACGACGTTAAGCTCTAACCGATTTAGTTGTTACCGTTGAGTTT--AGATTACGCACTATCTGCTGGATCAAAATTATGTATTGTGACGGCTGGAGCTCAAATGCGTGAAGGCGAGTCCCGATTGGACTTGGATCAGCGCAACACGAATATTTTAAAAGACATCATTCCCAAACTTGTCCAATACAGTCCCGACACCATTCTCCTCATCGTTTCCGATCCTGTTGACTTGTTGACTTATGTGGCTTGGAAACTCAGTGGGTTGCCAAAGGAACGTGTCATCGGGTCTGGGACCAATGTAGATTCTTCTCGATTCCGTTTTCTTCTTTCCGAACGATTCGACGTTGCGCCAACTTCCATACACGGCTGGATTATTGGAGAACATGGTGACTCGAGCGGTATGTCTGAAAATATTGTAAATCC-TTTTTTACGTAACCCTCTAAGCTTGTTATTAACTATTTCTA--GTTCCTGTCTGGTCAGGCGTCGATGTGGCCGGTGTTCGCTTGAGGGATCTTAAGTAATATTTATTCACAACGATACATTTTTATATATTGTTCATATTTT-ATT---AACAAGTTTTAATTAACTAAATTAGTCCTGCGGCAGGCACTAGTGAAGACACGGAAAACTGGAATAGTATTCATAGACAAGTAATTCAGAGGTATGTCAATGTAGCTTTA-------TAATTCTA-GCGAGTTAAAAAA---TGCATT-AAACC-TTTTTTTTT------CTTAGCGCTTATGAAATAATTCGTTTGAAGGGATATCCTTCTTGGGCGATGGCTTTAAGCGTTTCTGTTCTTACACGAGCCATTTTAAATAATACTCGAAACGTGTACGCCGTTTCAACATTTGTCGAAGTACCGTAACTTTGCTA--TACCATTGAGTTACACAGTTTTAACGACTTTAATTTT--AATTAGGGAATACATGGAGTCCAGTATCCTGTTTTTCTTTCTGTGCCGTGTGTTCTGGGTGAAAATGGGATTACTGACGTCAT--ACAACAAACTTTAACCGAGGATGAGCGGACTCAGTTTCAGAAATCAGCGGCAACTTTAAACGAAGTTCAGTCAAACTTGGTGTTCTGA
>LDHB-X-25a_MN
ATGCAGACAAAGGCCTCTGTCGACACCGTCTCCGGAACCAAGGTTACAGTTGTGGGTGTCGGACAGGTAAAACTTT-AAAAAATTGTT-ATCAGAGT------GCATTTA---ATCAA---TATCATGTTGCGATAATTTATT------------------CTGCGTTTTTAAGGTCGGCATTTCAATTGCATTTAGCATCATGACCCAGGTGAGAA-TACTGCGATTTGTGTCCTTTTGTATTTTTAATTATTTGGGGTG----TATTGTATACGTAGGGTATCGCTTCTGAAATGACGTTGGTGGACGTGATGGAGGACAAACTAAAAGGAGAACTAATGGATTTGCAACACGGATTGACTTTCCTTGACAACATGAAAATAACTGCCGGTTCAGGTAATCAAATCAAAATATCACC------------------AATTTTTACGACGTTAAGCTCTAACCGATTTAGTTGTTACCGTTGAGTTT--AGATTACGCACTATCTGCTGGATCAAAATTATGTATTGTGACGGCTGGAGCTCAAATGCGTGAAGGCGAGTCCCGATTGGACTTGGATCAGCGCAACACGAATATTTTAAAAGACATCATTCCCAAACTTGTCCAATACAGTCCCGACACCATTCTCCTCATCGTTTCCGATCCTGTTGACTTGTTGACTTATGTGGCTTGGAAACTCAGTGGGTTGCCAAAGGAACGTGTCATCGGGTCTGGGACCAATGTAGATTCTTCTCGATTCCGTTTTCTTCTTTCCGAACGATTCGACGTTGCGCCAACTTCGATACACGGCTGGATTATTGGAGAACATGGTGACTCGAGCGGTATGTCTGAAAATATTGTAAATCC-TTTTTTACGTAACCCTCTAAGCTTGTTATTAACTATTTCTA--GTTCCTGTCTGGTCAGGCGTCGATGTGGCCGGTGTTCGTTTGAGGGATCTTAAGTAATATTTATTCACAACGATAAATTTTTATATA-----CATATTTT-ATT---AACAAGTTTTAATTAACTAAATTAGTCCTGCGGCAGGCACTAGTGAAGACACGGAAAACTGGAATAGTATCCACAGACAAGTCATTCAGAGGTATGTCAATGTAGCAATA-------CAATTCTA-GCGAGTTAAAAAA---TGCATT-AAACC-TTTTTTTTTT-----CTTAGCGCTTATGAAATAATTCGTTTGAAGGGATATCCTTCTTGGGCGATGGCTTTAAGCGTTTCTGTTCTTACCCGAGCCATTTTAAATAATACTCGAAACGTGTACGCCGTTTCAACATTTGTCGAAGTACCGTAACTTTGCTA--TACCATTGAGTTACACAGTTTTAACGACTTTAATTTT--AATTAGGGAATACATGGAGTCCAGTATCCTGTTTTTCTTTCTGTGCCGTGTGTTCTGGGTGAAAATGGGATTACTGACGTCAT--ACAACAAACTTTAACCGAGGATGAGCGTACTCAGTTTCAGAAATCAGCGGCAACTTTAAACGAAGTTCAGTCAAACTTGGTGTTCTGA
>LDHB-X-25b_MN
ATGCAGACAAAGGCCTCTGTCGACACCGTCTCCGGAACCAAGGTTACAGTTGTGGGTGTCGGACAGGTAAAACTTTTAAGAAATTGTT-ATCAGAGT------GCATTTA---ATCAA---TATTATGTTGCGATAATTTATT------------------CTGCGTGTTTAAGGTCGGTATTTCAATTGCATTTAGCATCATGACCCAGGTGAGAA-TACTGCGATTTGTGTCCTTTTGTATTTTTAATTATTTGGGGTG----TATTGTATACGTAGGGTATCGCTTCTGAAATGACGTTGGTGGACGTGATGGAGGACAAACTAAAAGGAGAACTAATGGATTTGCAACACGGATTGACTTTCCTCGACAACATGAAAATAACTGCCGGTTCAGGTAATCAAATCAAAATATCACA------------------AATTTTTGCGACATTAAGTTCTAACCGATTTA-TTGTTACCGTTGAGTTT--AGATTACGCACTATCTGCTGGATCAAAATTATGTATTGTGACGGCTGGAGCTCAAATGCGTGAAGGCGAGTCCCGATTGGACTTGGATCAGCGCAACACGAATATTTTAAAAGACATCATTCCCAAACTTGTCCAATACAGTCCCGACACCATTCTCCTCATCGTTTCCGATCCTGTTGACTTGTTGACTTATGTGGCTTGGAAACTCAGTGGGTTGCCAAAGGAACGTGTCATCGGGTCTGGGACCAATGTAGATTCTTCTCGATTCCGTTTTCTTCTTTCCGAACGATTCGACGTTGCGCCAACTTCCATACACGGCTGGATTATTGGAGAACATGGTGACTCGAGCGGTATGTCTGAAAATATTGTAAATC-TTTTTTTACGTAACCCTCTAAGCTTGTTATTAACTATTTCTA--GTTCCTGTCTGGTCAGGCGTCGATGTGGCCGGTGTTCGTTTGAGGGATCTTAAGTAATATTTATTCACAACGATAAATTTTTATATA-----CATGTTTT-ATT---AACAAGTTTTAATTAACTAAATTAGTCCTACGGCAGGCACTAGTGAAGACACGGAAAACTGGAATAGTATTCACAGACAAGTCATTCAGAGGTATGTCAATGTAGCAATA-------CAATTCTA-GCGAGTTAAAAAA---TGCATT-AAACC-TTTTTTTTT------CTTAGCGCTTATGAAATAATTCGTTTGAAGGGATATCCTTCTTGGGCGATGGCTTTAAGCGTTTCTGTTCTTACCCGAGCCATTTTAAATAATACTCGAAACGTGTACGCCGTTTCAACATTTGTCGAAGTACCGTAACTTTGCTA--TACCATTGAGTTACACAGTTTTAACGACTTTAATTTT--AATTAGGGAATACATGGAGTCCAGTATCCTGTTTTTCTTTCTGTGCCGTGTGTTCTGGGTGAAAATGGGATTACTGACGTCAT--ACAACAAACTTTAACCGAGGATGAGCGTACTCAGTTTCAGAAATCAGCGGCAACTTTAAACGAAGTTCAGTCAAACTTGGTGTTCTGA
>LDHB-X-26_ME
ATGCAGACAAAGGCCTCTGTCGACACCGTCTCCGGAACCAAGGTTACAGTTGTGGGTGTCGGACAGGTAAATCCTT-AAGAAATTTTT-ATCAGAGT------GCATTTATTAATTAA-TTTATTATG----------TTATT------------------CTGCGTTTTAAAGGTCGGCATTTCAATTGCATTTAGCATCATGACCCAGGTGAGAA-TACTGCGATGTGTGTCCTTCTGTGTTTTTAATTATTTGTGTTG----TATTGTATACGTAGGGTATCGCTTCTGAAATGACATTGGTGGACGTGATGGAGGACAAACTAAAAGGAGAACTAATGGATTTGCAACACGGATTGACTTTCCTCGACAACATGAAAATAACTGCCGGTTCAGGTAATCAAATCAAAATATCACA------------------AATTTTTGCGACATTAAGTTCTAACCGATTTA-TTGTTACCGTTGAGTTT--AGATTACGCACTATCTGCTGGATCAAAATTATGTATTGTGACGGCTGGAGCTCAAATGCGTGAAGGCGAGTCCCGATTGGACTTGGATCAGCGCAACACGAATATTTTAAAAGACATCATTCCCAAACTTGTCCAATACAGTCCCGACACCATTCTCCTCATCGTTTCCGATCCTGTTGACTTGTTGACTTATGTGGCTTGGAAACTCAGTGGGTTGCCAAAGGAACGTGTCATCGGGTCTGGGACCAATGTAGATTCTTCTCGATTCCGTTTTCTTCTTTCCGAACGATTCGACGTTGCGCCAACTTCGATACACGGCTGGATTATTGGAGAACATGGTGACTCGAGCGGTATGTCTGAAAATATTGTAAATCC-TTTTTTACGTAACCCTCTAAGCTTGTTATTAACGATTTCTA--GTTCCTGTCTGGTCAGGCGTCGATGTGGCCGGTGTTCGTTTGAGGGATCTTAAGTAATATTTATTCACAACGATAAATTTTTATATA-----CATGTTTT-ATT---AACAAGTTTTAATTAACTAAATTAGTCCTACGGCAGGCACTAGTGAAGACACGGAAAACTGGAATAGTATTCACAGACAAGTCATTCAGAGGTATGTCAATGTAGCAATA-------CAATTCTA-GCGAGTTAAAAAA---TGCATT-AAACC-TTTTTTTTTTT----CTTAGCGCTTATGAAATAATTCGTTTGAAGGGATATCCTTCTTGGGCGATGGCTTTAAGCGTTTCTGTTCTTACCCGAGCCATTTTAAATAATACTCGAAACGTGTACGCCGTTTCAACATTTGTCGAAGTACCGTAACTTTGCTA--TACCATTGAGTTACACAGTTTTAACGACTTTAATTTT--AATTAGGGAATACATGGAGTCCAGTATCCTGTTTTTCTTTCTGTGCCGTGTGTTCTGGGTGAAAATGGGATTACTGACGTCAT--ACAACAAACTTTAACCGAGGATGAGCGTACTCAGTTTCAGAAATCAGCGGCAACTTTAAACGAAGTTCAGTCAAACTTGGTGTTCTGA
>LDHB-X-27a_NY
ATGCAGACAAAGGCCTCTGTCGACACCGTCTCCGGAACCAAGGTTACAGTTGTGGGTGTCGGACAGGTAAAACTTTTAAGAAATTGTT-ATCAGAGT------GCATTTA---ATCAA---TATTATGTTGCGATAATTTATT------------------CTGCGTTTTTAAGGTCGGTATTTCAATTGCATTTAGCATCATGACCCAGGTGAGAC-TACTGCGATTTGTGTCCTTTTGTATTTTTAATTATTTGGGTTG----TATTGTATACGTAGGGTATCGCTTCTGAAATGACGTTGGTGGACGTGATGGAGGACAAACTAAAAGGAGAACTAATGGATTTGCAACACGGATTGACTTTCCTCGACAACATGAAAATAACTGCCGGTTCAGGTAATCAAATCAAAATATCACA------------------AATTTTTACGACGTTAAGTTCTAACCGATTTAGTTGTTACCGTTGAGTTT--AGATTACGCACTATCATCTGGATCAAAATTATGTATTGTGACGGCTGGAGCTCAAATGCGCGAAGGCGAGTCCCGATTGGACTTGGATCAGCGCAACACGAATATTTTAAAAGACATCATTCCCAAACTTGTCCAATACAGTCCCGACACCATTCTCCTCATCGTTTCCGATCCTGTTGACTTGTTGACTTATGTGGCTTGGAAACTCAGTGGATTGCCAAAGGAACGTGTCATCGGGTCTGGGACCAATGTAGATTCTTCTCGATTCCGTTTCCTTCTTTCTGAACGATTTGACGTGGCGCCAACTTCGATACACGGCTGGATTATTGGAGAACATGGTGACTCGAGCGGTATGTCTGCAAATATTGTAAATCC---TTTTACGTAACCCTCTAAGCTTGTTATTAACTATTTCTATAGTTCCTGTCTGGTCAGGCGTCGATGTGGCCGGTGTTCGCTTAAGGGATCTTAAGTAATATTTATTCACAACGATACATTTTTATATATTGTACATATTTT-ATT---AACAAGTTTTAATTAACTAAATTAGTCCTGCGGCAGGCACTAGTGAAGACACGGAAAACTGGAATAGTATCCACAGACAAGTCATTCAGAGGTATGTCAATGTAGCTTTA-------TAATTCTA-GCGAGTTAAAAAA---TGCATT-AAACC-TTTTTTTTTT-----CTTAGCGCTTATGAAATAATTCGTTTGAAGGGATATCCTTCTTGGGCGATGGCTTTAAGCGTTTCTGTTCTTACCCGAGCCATTTTAAATAATACTCGAAACGTGTACGCCGTTTCAACATTTGTCGAAGTACCGTAACTTTGATATATACCATTGAGTTACACAGTTTTAACGACTTTAATTTT--AATTAGGGAATACATGGAGTCCAGTATCCTGTTTTTCTTTCTGTGCCGTGTGTTCTGGGTGAAAATGGGATTACTGACGTCAT--ACAACAAACTTTAACCGAGGATGAGCGTACTCAGTTTCAGAAATCAGCGGCAACTTTAAACGAAGTTCAGTCAAACTTGGTGTTCTGA
>LDHB-X-27b_NY
ATGCAGACAAAGGCCTCTGTCGACACCGTCTCCGGAACCAAGGTTACAGTTGTGGGTGTCGGACAGGTAAAACTTTTAAGAAATTGTT-ATCAGAGT------GCATTTA---ATCAA---TATTATGTTGCGATAATTTATT------------------CTGCGTTTTTAAGGTCGGTATTTCAATTGCATTTAGCATCATGACCCAGGTGAGAC-TACTGCGATTTGTGTCCTTTTGTATTTTTAATTATTTGGGTTG----TATTGTATACGTAGGGTATCGCTTCTGAAATGACGTTGGTGGACGTGATGGAGGACAAACTAAAAGGAGAACTAATGGATTTGCAACACGGATTGACTTTCCTCGACAACATGAAAATAACTGCCGGTTCAGGTAATCAAATCAAAATATCACA------------------AATTTTTACGACGTTAAGTTCTAACCGATTTAGTTGTTACCGTTGAGTTT--AGATTACGCACTATCATCTGGATCAAAATTATGTATTGTGACGGCTGGAGCTCAAATGCGCGAAGGCGAGTCCCGATTGGACTTGGATCAGCGCAACACGAATATTTTAAAAGACATCATTCCCAAACTTGTCCAATACAGTCCCGACACCATTCTCCTCATCGTTTCCGATCCTGTTGACTTGTTGACTTATGTGGCTTGGAAACTTAGTGGGTTGCCAAAGGAACGTGTCATCGGGTCTGGGACCAATGTAGATTCTTCTCGATTCCGTTTCCTTCTTTCCGAACGATTCGACGTTGCGCCAACTTCCATACACGGCTGGATTATTGGAGAACATGGTGACTCGAGCGGTATGTCTGAAAATATTGTAAATCC-TTTTTTACGTAACCCTCTAAGCTTGTTATTAACTATTTCTA--GTTCCTGTCTGGTCAGGCGTCGATGTGGCCGGTGTTCGTTTGAGGGATCTTAAGTAATATTTATTCACAACGATAAATTTTTATATA-----CATATTTT-ATT---AACAAGTTTTAATTAACTAAATTAGTCCTGCGGCAGGCACTAGTGAAGACACGGAAAACTGGAATAGTATCCACAGACAAGTCATTCAGAGGTATGTCAATGTAGCAATA-------CAATTCTA-GCGAGTTAAAAAA---TGCATT-AAACCCTTTTTTTTTTT----CTTAGCGCTTATGAAATAATTCGCTTGAAGGGATATCCTTCTTGGGCGATGGCTTTAAGCGTTTCTGTTCTTACCCGAGCCATTTTAAATAATACTCGAAACGTGTACGCCGTTTCAACATTTGTCGAAGTACCGTAACTTTGCTA--TACCATTGAGTTACACAGTTTTAACGACTTTAATTTT--AATTAGGGAATACATGGAGTCCAGTGTCCTGTTTTTCTTTCTGTGCCGTGTGTTCTGGGTGAAAATGGGATTACTGACGTCAT--ACAACAAACTTTAACCGAGGATGAGCGTACTCAGTTTCAGAAATCAGCGGCAACTTTAAACGAAGTTCAGTCAAACTTGGTGTTCTGA
>LDHB-X-28a_ON
ATGCAGACAAAGGCCTCTGTCGACACCGTCTCCGGAACCAAGGTTACAGTTGTGGGTGTCGGACAGGTAAAACTTTTAAGAAATTGTT-ATCAGAGT------GCATTTA---ATCAA---TATTATGTTGCGATAATTTATT------------------CTGCGTTTTTAAGGTCGGTATTTCAATTGCATTTAGCATCATGACCCAGGTGAGAC-TACTGCGATTTGTGTCCTTTTGTATTTTTAATTATTTGGGTTG----TATTGTATACGTAGGGTATCGCTTCTGAAATGACGTTGGTGGACGTGATGGAGGACAAACTAAAAGGAGAACTAATGGATTTGCAACACGGATTGACTTTCCTCGACAACATGAAAATAACTGCCGGTTCAGGTAATCAAATCAAAATATCACA------------------AATTTTTACGACGTTAAGTTCTAACCGATTTAGTTGTTACCGTTGAGTTT--AGATTACGCACTATCATCTGGATCAAAATTATGTATTGTGACGGCTGGAGCTCAAATGCGCGAAGGCGAGTCCCGATTGGACTTGGATCAGCGCAACACGAATATTTTAAAAGACATCATTCCCAAACTTGTCCAATACAGTCCCGACACCATTCTCCTCATCGTTTCCGATCCTGTTGACTTGTTGACTTATGTGGCTTGGAAACTCAGTGGGTTGCCAAAGGAACGTGTCATCGGGTCTGGGACCAATGTAGATTCTTCTCGATTCCGTTTTCTTCTTTCCGAACGATTCGACGTTGCGCCAACTTCCATACACGGCTGGATTATTGGAGAACATGGTGACTCGAGCGGTATGTCTGAAAATATTGTAAATCC-TTTTTTACGTAACCCTCTAAGCTTGTTATTAACTATTTCTA--GTTCCTGTCTGGTCAGGCGTCGATGTGGCCGGTGTTCGTTTGAGGGATCTTAAGTAATATTTATTCACAACGATAAATTTTGATATA-----CATATTTT-ATT---AACAAGTTTTAATTAACTAAATTAGTCCTGCGGCAGGCACTAGTGAAGACACGGAAAACTGGAATAGTATCCACAGACAAGTCATTCAGAGGTATGTCAATGTAGCAATA-------CAATTCTA-GCGAGTTAAAAAA---TGCATT-AAACC-TTTTTTTTT------CTTAGCGCTTATGAAATAATTCGTTTGAAGGGATATCCTTCTTGGGCGATGGCTTTAAGCGTTTCTGTTCTTACCCGAGCCATTTTAAATAATACTCGAAACGTGTACGCCGTTTCAACATTTGTCGAAGTACCGTAACTTTGCTA--TACCATTGAGTTACACAGTTTTAACGACTTTAATTTT--AATTAGGGAATACATGGAGTCCAGTGTCCTGTTTTTCTTTCTGTGCCGTGTGTTCTGGGTGAAAATGGGATTACTGACGTCAT--ACAACAAACTTTAACCGAGGATGAGCGTACTCAGTTTCAGAAATCAGCGGCAACTTTAAACGAAGTTCAGTCAAACTTGGTGTTCTGA
>LDHB-X-28b_ON
ATGCAGACAAAGGCCTCTGTCGACACCGTCTCCGGAACCAAGGTTACAGTTGTGGGTGTCGGACAGGTAAAACTTT-AAAAAATTGTT-ATCAGAGT------GCATTTA---ATCAA---TATCATGTTGCGATAATTTATT------------------CTGCGTTTTTAAGGTCGGCATTTCAATTGCATTTAGCATCATGACCCAGGTGAGAA-TACTGCGATTTGTGTCCTTTTGTATTTTTAATTATTTGGGGTG----TATTGTATACGTAGGGTATCGCTTCTGAAATGACGTTGGTGGACGTGATGGAGGACAAACTAAAAGGAGAACTAATGGATTTGCAACACGGATTGACTTTCCTTGACAACATGAAAATAACTGCCGGTTCAGGTAATCAAATCAAAATATCACC------------------AATTTTTACGACGTTAAGCTCTAACCGATTTAGTTGTTACCGTTGAGTTT--AGATTACGCACTATCATCTGGATCAAAATTATGTATTGTGACGGCTGGAGCTCAAATGCGTGAAGGCGAGTCCCGATTGGACTTGGATCAGCGCAACACGAATATTTTAAAAGACATCATTCCCAAACTTGTCCAATACAGTCCCGACACCATTCTCCTCATCGTTTCCGATCCTGTTGACTTGTTGACTTATGTGGCTTGGAAACTCAGTGGGTTGCCAAAGGAACGTGTCATCGGGTCTGGGACCAATGTAGATTCTTCTCGATTCCGTTTTCTTCTTTCCGAACGATTCGACGTTGCGCCAACTTCGATACACGGCTGGATTATTGGAGAACATGGTGACTCGAGCGGTATGTCTGGAAATATTGTAAATCC---TTTTACGTAACCCTCTAAGCTTGTTATTAACTATTTCTATAGTTCCTGTCTGGTCAGGCGTCGATGTGGCCGGTGTTCGCTTGAGGGATCTTAAGTAATATTTATTCACAACGATACATTTTTGTATATTGTACATATTTT-ATT---AACAAGTTTTAATTAACTAAATTAGTCCTGCGGCAGGCACTAGTGAAGACACGGAAAACTGGAATAGTATCCACAGACAAGTAATTCAGAGGTATGTCAATGTAGCTTTA-------TAATTCTA-GCGAGTTAAAAAA---TGCATT-AAACC-TTTTTTTTTT-----CTTAGCGCTTATGAAATAATTCGTTTGAAGGGATATCCTTCTTGGGCGATGGCTTTAAGCGTTTCTGTTCTTACCCGAGCCATTTTAAATAATACTCGAAACGTGTACGCCGTTTCAACATTTGTCGAAGTACCGTAACTTTGCTA--TACCATTGAGTTACACAGTTTTAACGACTTTAATTTT--AATTAGGGAATACATGGAGTCCAGTATCCTGTTTTTCTTTCTGTGCCGTGTGTTCTGGGTGAAAATGGGATTACTGACGTCAT--ACAACAAACTTTAACCGAGGATGAGCGTACTCAGTTTCAGAAATCAGCGGCAACTTTAAACGAAGTTCAGTCAAACTTGGTGTTCTGA
>LDHB-X-29a_ME
ATGCAGACAAAGGCCTCTGTCGACACCGTCTCCGGAACCAAGGTTACAGTTGTGGGTGTCGGACAGGTAAAACCTT-AAGACATTTTT-ATCAGAGT------GCATTTATTTATTAA-TTTATTATGTTACGATAATTTATT------------------CTGCGTTTTAAAGGTCGGCATTTCAATTGCATTTAGCATCATGACCCAGGTGAGAA-TACTGCGATTTGTGTCCTTTTGCATTTTTAAATATTTGTGTTG----TATTGTATACGTAGGGTATCGCTTCTGAAATGACATTGGTGGACGTGATGGAGGACAAACTAAAAGGAGAACTAATGGATTTGCAACACGGATTGACTTTCCTCGACAACATGAAAATAACTGCCGGTTCAGGTAATCAAATCAAAATATCACA------------------AATTTTTACGACGTTAAGTTCTAACCGATTTAGTTGTTACCGTTGAGTTT--AGATTACGCACTATCATCTGGATCAAAATTATGTATTGTGACGGCTGGAGCTCAAATGCGTGAAGGCGAGTCCCGATTGGACTTGGATCAGCGCAACACGAATATTTTAAAAGACATCATTCCCAAACTTGTCCAATACAGTCCCGACACCATTCTCCTCATCGTTTCCGATCCTGTTGACTTGTTGACTTATGTGGCTTGGAAACTCAGTGGGTTGCCAAAGGAACGTGTCATCGGGTCTGGGACCAATGTAGATTCTTCTCGATTCCGTTTTCTTCTTTCCGAACGATTCGACGTTGCGCCAACTTCCATACACGGCTGGATTATTGGAGAACATGGTGACTCGAGCGGTATGTCTGAAAATATTGTAAATCC-TTTTTTACGTAACCCTCTAAGCTTGTTATTAACTATTTCTA--GTTCCTGTCTGGTCAGGCGTCGATGTGGCCGGTGTTCGTTTGAGGGATCTTAAGTAATATTTATTCACAACGATAAATTTTGATATA-----CATATTTT-ATT---AACAAGTTTTAATTAACTAAATTAGTCCTGCGGCAGGCACTAGTGAAGACACGGAAAACTGGAATAGTATCCACAGACAAGTCATTCAGAGGTATGTCAATGTAGCAATA-------CAATTCTA-GCGAGTTAAAAAA---TGCATT-AAACC-TTTTTTTTT------CTTAGCGCTTATGAAATAATTCGTTTGAAGGGATATCCTTCTTGGGCGATGGCTTTAAGCGTTTCTGTTCTTACCCGAGCCATTTTAAATAATACTCGAAACGTGTACGCCGTTTCAACATTTGTCGAAGTACCGTAACTTTGCTA--TACCATTGAGTTACACAGTTTTAACGACTTTAATTTT--AATTAGGGAATACATGGAGTCCAGTGTCCTGTTTTTCTTTCTGTGCCGTGTGTTCTGGGTGAAAATGGGATTACTGACGTCAT--ACAACAAACTTTAACCGAGGATGAGCGTACTCAGTTTCAGAAATCAGCGGCAACTTTAAACGAAGTTCAGTCAAACTTGGTGTTCTGA
>LDHB-X-29b_ME
ATGCAGACAAAGGCCTCTGTCGACACCGTCTCCGGAACCAAGGTTACAGTTGTGGGTGTCGGACAGGTAAAACTTTTAAGAAATTGTT-ATCAGAGT------GCATTTA---ATCAA---TATTATGTTGCGATAATTTATT------------------CTGCGTTTTTAAGGTCGGTATTTCAATTGCATTTAGCATCATGACCCAGGTGAGAC-TACTGCGATTTGTGTCCTTTTGTATTTTTAATTATTTGGGTTG----TATTGTATACGTAGGGTATCGCTTCTGAAATGACGTTGGTGGACGTGATGGAGGACAAACTAAAAGGAGAACTAATGGATTTGCAACACGGATTGACTTTCCTCGACAACATGAAAATAACTGCCGGTTCAGGTAATCAAATCAAAATATCACA------------------AATTTTTACGACGTTAAGTTCTAACCGATTTAGTTGTTACCGTTGAGTTT--AGATTACGCACTATCATCTGGATCAAAATTATGTATTGTGACGGCTGGAGCTCAAATGCGCGAAGGCGAGTCCCGATTGGACTTGGATCAGCGCAACACGAATATTTTAAAAGACATCATTCCCAAACTTGTCCAATACAGTCCCGACACCATTCTCCTCATCGTTTCCGATCCTGTTGACTTGTTGACTTATGTGGCTTGGAAACTCAGTGGATTGCCAAAGGAACGTGTCATCGGGTCTGGGACCAATGTAGATTCTTCTCGATTCCGTTTCCTTCTTTCTGAACGATTTGACGTGGCGCCAACTTCGATACACGGCTGGATTATTGGAGAACATGGTGACTCGAGCGGTATGTCTGCAAATATTGTAAATCC---TTTTACGTAACCCTCTAAGCTTGTTATTAACTATTTCTATAGTTCCTGTCTGGTCAGGCGTCGATGTGGCCGGTGTTCGCTTAAGGGATCTTAAGTAATATTTATTCACAACGATACATTTTTATATATTGTACATATTTT-ATT---AACAAGTTTTAATTAACTAAATTAGTCCTGCGGCAGGCACTAGTGAAGACACGGAAAACTGGAATAGTATCCACAGACAAGTCATTCAGAGGTATGTCAATGTAGCTTTA-------TAATTCTA-GCGAGTTAAAAAA---TGCATT-AAACC-TTTTTTTTTT-----CTTAGCGCTTATGAAATAATTCGTTTGAAGGGATATCCTTCTTGGGCGATGGCTTTAAGCGTTTCTGTTCTTACCCGAGCCATTTTAAATAATACTCGAAACGTGTACGCCGTTTCAACATTTGTCGAAGTACCGTAACTTTGATATATACCATTGAGTTACACAGTTTTAACGACTTTAATTTT--AATTAGGGAATACATGGAGTCCAGTATCCTGTTTTTCTTTCTGTGCCGTGTGTTCTGGGTGAAAATGGGATTACTGACGTCAT--ACAACAAACTTTAACCGAGAATGAGCGTACTCAGTTTCAGAAATCAGCGGCAACTTTAAACGAAGTTCAGTCAAACTTGGTGTTCTGA
>LDHB-X-30a_OH
ATGCAGACAAAGGCCTCTGTCGACACCGTCTCCGGAACCAAGGTTACAGTTGTGGGTGTCGGACAGGTAAAACCTT-AAGAAATTGTT-ATCAGAGT------GCATTTATTTATTAA-TTTATTATGTTACGATAATTTATT------------------CTGTGTTTTAAAGGTTGGCATTTCAATTGCATTTAGCATCATGACCCAGGTGAGAA-TACTGCGATTTGTGTCCTTTGGTATTTTTAATTATTTGGGTTG----TATTGTATACGTAGGGTATCGCTTCTGAAATGACGTTGGTGGACGTGATGGAGGACAAACTAAAAGGAGAACTGATGGATTTGCAACACGGATTGACTTTCCTCGACAACATGAAAATAACTGCCGGTTCAGGTAATCAAATCAAA--TTCACGATTTCATACAATATCACCAATTTTTACGACGTTAAGTTCTAACCGATAAAGTTGTTACCGTTGAGTTT--AGATTATGCACTATCTGCTGGATCAAAATTATGTATTGTGACGGCTGGAGCTCAAATGCGTGAAGGCGAGTCCCGATTGGACTTGGATCAGCGCAACACGAATATTTTAAAAGACATCATTCCCAAACTTGTCCAATACAGTCCCGACACCATTCTCCTCATCGTTTCCGATCCTGTTGACTTGTTGACTTATGTTGCTTGGAAACTCAGTGGGTTGCCAAAGGAACGTGTCATCGGGTCTGGGACCAATGTAGATTCTTCTCGATTCCGTTTCCTTCTTTCTGAACGATTTGACGTTGCGCCAACTTCGATACACGGCTGGATTATTGGAGAACATGGTGACTCGAGCGGTATGTCTGAAAATATTGTAAATC----TTTTACGTAACCCTCTAAGCTTGTTATTAACTATTTCTATAGTTCCTGTCTGGTCAGGCGTCGATGTGGCCGGTGTTCGCTTGAGGGATCTTAAGTAATATTTATTCACAACGATACATTTTTATATATTGTACATATTTT-ATT---AACAAGTTTTAATTAACTTAATTAGTCCTGCGGCAGGCACTAGTGAAGACACGGAAAACTGGAATAGTATCCACAGACAAGTCATTCAGAGGTATGTCAATGTAGCTTTA-------TAATTATAAGCGAGTTAAAAAATGCTGCATTT-AACC-TTTTTTTTTTTT---CTTAGCGCTTATGAAATAATTCGTTTGAAGGGATATCCTTCTTGGGCGATGGCTTTAAGCGTTTCTGTTCTTACCCGAGCCATTTTAAATAATACTCGAAACGTGTACGCAGTTTCAACATTTGTCGAAGTACCGTAACTTTGCTA--TATCATTGAGTTACACAGTTTTAACGACTTTAATTTTTTAATTAGGGAATACATGGAGTCCAGTATCCTGTTTTTCTTTCTGTGCCGTGTGTTCTAGGTGAAAATGGGATTACTGACGTCAT--ACAACAAACTTTAACCGAGGATGAGCGTACTCAGTTTCAGAAATCAGCTGCAACTTTAAACGAAGTTCAGTCAAACTTGGTGTTCTGA
>LDHB-X-30b_OH
ATGCAGACAAAGGCCTCTGTCGACACCGTCTCCGGAACCAAGGTTACAGTTGTGGGTGTCGGACAGGTAAAACTTT-AAAAAATTGTT-ATCAGAGT------GCATTTA---ATCAA---TATCATGTTGCGATAATTTATT------------------CTGCGTTTTTAAGGTCGGCATTTCAATTGCATTTAGCATCATGACCCAGGTGAGAA-TACTGCGATTTGTGTCCTTTTGTATTTTTAATTATTTGGGGTG----TATTGTATACGTAGGGTATCGCTTCTGAAATGACGTTGGTGGACGTGATGGAGGACAAACTAAAAGGAGAACTAATGGATTTGCAACACGGATTGACTTTCCTTGACAACATGAAAATAACTGCCGGTTCAGGTAATCAAATCAAAATATCACC------------------AATTTTTACGACGTTAAGCTCTAACCGATTTAGTTGTTACCGTTGAGTTT--AGATTACGCACTATCTGCTGGATCAAAATTATGTATTGTGACGGCTGGAGCTCAAATGCGTGAAGGCGAGTCCCGATTGGACTTGGATCAGCGCAACACGAATATTTTAAAAGACATCATTCCCAAACTTGTCCAATACAGTCCCGACACCATTCTCCTCATCGTTTCCGATCCTGTTGACTTGTTGACTTATGTGGCTTGGAAACTTAGTGGGTTGCCAAAGGAACGTGTCATCGGGTCTGGGACCAATGTAGATTCTTCTCGATTCCGTTTCCTTCTTTCCGAACGATTCGACGTTGCGCCAACTTCCATACACGGCTGGATTATTGGAGAACATGGTGACTCGAGCGGTATGTCTGAAAATATTGTAAATCC-TTTTTTACGTAACCCTCTAAGCTTGTTATTAACTATTTCTA--GTTCCTGTCTGGTCAGGCGTCGATGTGGCCGGTGTTCGTTTGAGGGATCTTAAGTAATATTTATTCACAACGATAAATTTTTATATA-----CATATTTT-ATT---AACAAGTTTTAATTAACTAAATTAGTCCTGCGGCAGGCACTAGTGAAGACACGGAAAACTGGAATAGTATCCACAGACAAGTCATTCAGAGGTATGTCAATGTAGCAATA-------CAATTCTA-GCGAGTTAAAAAA---TGCATT-AAACC-TTTTTTTTTT-----CTTAGCGCTTATGAAATAATTCGCTTGAAGGGATATCCTTCTTGGGCGATGGCTTTAAGCGTTTCTGTTCTTACCCGAGCCATTTTAAATAATACTCGAAACGTGTACGCCGTTTCAACATTTGTCGAAGTACCGTAACTTTGCTA--TACCATTGAGTTACACAGTTTTAACGACTTTAATTTT--AATTAGGGAATACATGGAGTCCAGTGTCCTGTTTTTCTTTCTGTGCCGTGTGTTCTAGGTGAAAATGGGATTACTGACGTCAT--ACAACAAACTTTAACCGAGGATGAGCGTACTCAGTTTCAGAAATCAGCTGCAACTTTAAACGAAGTTCAGTCAAACTTGGTGTTCTGA
>LDHB-X-31a_ON
ATGCAGACAAAGGCCTCTGTCGACACCGTCTCCGGAACCAAGGTTACAGTTGTGGGTGTCGGACAGGTAAAACCTT-AAGACATTTTT-ATCAGAGT------GCATTTATTAATTAA-TTTATTATGTTACGATAATTTATT------------------CTGCGTTTTAAAGGTCGGCATTTCAATTGCATTTAGCATCATGACCCAGGTGAGAA-TACTGCGATTTGTGTCCTTTTGTATTTTTAATTATTTGGGTTG----TATTGTATACGTAGGGTATCGCTTCTGAAATGACATTGGTGGACGTGATGGAGGACAAACTAAAAGGAGAACTAATGGATTTGCAACACGGATTGACTTTCCTCGACAACATGAAAATAACTGCCGGTTCAGGTAATCAAATCAAAATATCACC------------------AATTTTTACGACGTTAAGTTCTAACCGATTTAGTTGTTACCGTTGAGTTT--AGATTACGCACTATCTGCTGGATCAAAATTATGTATTGTGACGGCTGGAGCTCAAATGCGTGAAGGCGAGTCCCGATTGGACTTGGATCAGCGCAACACGAATATTTTAAAAGACATCATTCCCAAACTTGTCCAATACAGTCCCGACACCATTCTCCTCATCGTTTCCGATCCTGTTGACTTGTTGACTTATGTGGCTTGGAAACTCAGTGGATTGCCAAAGGAACGTGTCATCGGGTCTGGGACCAATGTAGATTCTTCTCGATTCCGTTTTCTTCTTTCCGAACGATTCGACGTTGCGCCAACTTCGATACACGGCTGGATTATTGGAGAACATGGTGACTCGAGCGGTATGTCTGAAAATATTGTAAATCC-TTTTTTACGTAACCCTCTAAGCTTGTTATTAACTATTTCTA--GTTCCTGTCTGGTCAGGCGTCGATGTGGCCGGTGTTCGTTTGAGGGATCTTAAGTAATATTTATTCACAACGATAAATTTTTATATA-----CATATTTT-ATT---AACAAGTTTTAATTAACTAAATTAGTCCTGCGGCAGGCACTAGTGAAGACACGGAAAACTGGAATAGTATCCACAGACAAGTCATTCAGAGGTATGTCAATGTAGCAATA-------CAATTCTA-GCGAGTTAAAAAA---TGCATT-AAACCCTTTTTTTTTTT----CTTAGCGCTTATGAAATAATTCGCTTGAAGGGATATCCTTCTTGGGCGATGGCTTTAAGCGTTTCTGTTCTTACCCGAGCCATTTTAAATAATACTCGAAACGTGTACGCCGTTTCAACATTTGTCGAAGTACCGTAACTTTGCTA--TACCATTGAGTTACACAGTTTTAACGACTTTAATTTT--AATTAGGGAATACATGGAGTCCAGTATCCTGTTTTTCTTTCTGTGCCGTGTGTTCTGGGTGAAAATGGGATTACTGACGTCAT--ACAACAAACTTTAACCGAGGATGAGCGTACTCAGTTTCAGAAATCAGCGGCAACTTTAAACGAAGTTCAGTCAAACTTGGTGTTCTGA
>LDHB-X-31b_ON
ATGCAGACAAAGGCCTCTGTCGACACCGTCTCCGGAACCAAGGTTACAGTTGTGGGTGTCGGACAGGTAAAACTTA-AAGAAATTGTT-ATCACAGT------GCATTTA---ATAAA---TATTATGTTGCGATAATTTATT------------------CTGCGTTTTTAAGGTCGGCATTTCAATTGCATTTAGCATCATGACCCAGGTGAGAA-TACTGCGATTTGTGTCCTTTTGTATTTTTAATTATTTGGGGTGTATTCATTGTATACGTAGGGTATCGCTTCTGAAATGACGTTGGTGGACGTGATGGAGGACAAACTAAAAGGAGAACTAATGGATTTGCAACACGGATTGACTTTCCTTGACAACATGAAAATAACTGCCGGTTCAGGTAATCAAATCAAAATATCACC------------------AATTTTTACGACGTTAAGCTCTAACCGATTTAGTTGTTACCGTTGAGTTT--AGATTACGCACTATCTGCTGGATCAAAATTATGTATTGTGACGGCTGGAGCTCAAATGCGTGAAGGCGAGTCCCGATTGGACTTGGATCAGCGCAACACGAATATTTTAAAAGACATCATTCCCAAACTTGTCCAATACAGTCCCGACACCATTCTCCTCATCGTTTCCGATCCTGTTGACTTGTTGACTTATGTGGCTTGGAAACTCAGTGGGTTGCCAAAGGAACGTGTCATCGGGTCTGGGACCAATGTAGATTCTTCTCGATTCCGTTTTCTTCTTTCCGAACGATTCGACGTTGCGCCAACTTCCATACACGGCTGGATTATTGGAGAACATGGTGACTCGAGCGGTATGTCTGAAAATATTGTAAATCC-TTTTTTACGTAACCCTCTAAGCTTGTTATTAACTATTTCTA--GTTCCTGTCTGGTCAGGCGTCGATGTGGCCGGTGTTCGTTTGAGGGATCTTAAGTAATATTTATTCACAACGATAAATTTTTATATA-----CATGTTTT-ATT---AACAAGTTTTAATTAACTAAATTAGTCCTACGGCAGGCACTAGTGAAGACACGGAAAACTGGAATAGTATTCACAGACAAGTCATTCAGAGGTATGTCAATGTAGCAATA-------CAATTCTA-GCGAGTTAAAAAA---TGCATT-AAACCCTTTTTTTTTTT----CTTAGCGCTTATGAAATAATTCGCTTGAAGGGATATCCTTCTTGGGCGATGGCTTTAAGCGTTTCTGTTCTTACCCGAGCCATTTTAAATAATACTCGAAACGTGTACGCCGTTTCAACATTTGTCGAAGTACCGTAACTTTGCTA--TACCATTGAGTTACACAGTTTTAACGACTTTAATTTT--AATTAGGGAATACATGGAGTCCAGTATCCTGTTTTTCTTTCTGTGCCGTGTGTTCTGGGTGAAAATGGGATTACTGACGTCAT--ACAACAAACTTTAACCGAGGATGAGCGTACTCAGTTTCAGAAATCAGCGGCAACTTTAAACGAAGTTCAGTCAAACTTGGTGTTCTGA
>LDHB-X-32a_SK
ATGCAGACAAAGGCCTCTGTCGACACCGTCTCCGGAACCAAGGTTACAGTTGTGGGTGTCGGACAGGTAAAACTTTTAAGAAATTGTT-ATCAGAGT------GCATTTA---ATCAA---TATTATGTTGCGATAATTTATT------------------CTGCGTTTTTAAGGTCGGTATTTCAATTGCATTTAGCATCATGACCCAGGTGAGAC-TACTGCGATTTGTGTCCTTTTGTATTTTTAATTATTTGGGTTG----TATTGTATACGTAGGGTATCGCTTCTGAAATGACGTTGGTGGACGTGATGGAGGACAAACTAAAAGGAGAACTAATGGATTTGCAACACGGATTGACTTTCCTCGACAACATGAAAATAACTGCCGGTTCAGGTAATCAAATCAAAATATCACA------------------AATTTTTACGACGTTAAGTTCTAACCGATTTAGTTGTTACCGTTGAGTTT--AGATTACGCACTATCATCTGGATCAAAATTATGTATTGTGACGGCTGGAGCTCAAATGCGCGAAGGCGAGTCCCGATTGGACTTGGATCAGCGCAACACGAATATTTTAAAAGACATCATTCCCAAACTTGTCCAATACAGTCCCGACACCATTCTCCTCATCGTTTCCGATCCTGTTGACTTGTTGACTTATGTGGCTTGGAAACTCAGTGGATTGCCAAAGGAACGTGTCATCGGGTCTGGGACCAATGTAGATTCTTCTCGATTCCGTTTCCTTCTTTCTGAACGATTTGACGTGGCGCCAACTTCGATACACGGCTGGATTATTGGAGAACATGGTGACTCGAGCGGTATGTCTGCAAATATTGTAAATCC---TTTTACGTAACCCTCTAAGCTTGTTATTAACTATTTCTATAGTTCCTGTCTGGTCAGGCGTCGATGTGGCCGGTGTTCGCTTAAGGGATCTTAAGTAATATTTATTCACAACGATACATTTTTATATATTGTACATATTTT-ATT---AACAAGTTTTAATTAACTAAATTAGTCCTGCGGCAGGCACTAGTGAAGACACGGAAAACTGGAATAGTATCCACAGACAAGTCATTCAGAGGTATGTCAATGTAGCTTTA-------TAATTCTA-GCGAGTTAAAAAA---TGCATT-AAACC-TTTTTTTTTTT----CTTAGCGCTTATGAAATAATTCGTTTGAAGGGATATCCTTCTTGGGCGATGGCTTTAAGCGTTTCTGTTCTTACCCGAGCCATTTTAAATAATACTCGAAACGTGTACGCAGTTTCAACATTTGTCGAAGTACCGTAACCTTGCTA--TACCATTGAGTTACACAGTTTTAACGACTTTAATTTT--AATTAGGGAATACATGGAGTCCAGTATCCTGTTTTTCTTTCTGTGCCGTGTGTTCTGGGTGAAAATGGGATTACTGACGTCAT--ACAACAAACTTTAACCGAGGATGAGCGTACTCAGTTTCAGAAATCAGCGGCAACTTTAAACGAAGTTCAGTCAAACTTGGTGTTCTGA
>LDHB-X-32b_SK
ATGCAGACAAAGGCCTCTGTCGACACCATCTCCGGAACCAAGGTTACAGTTGTGGGTGTCGGACAGGTAAAACCTTC-AGAAATTGTT-ATCAGAGT------GCATTTATTTATTAA-TTTATTATGTTACGATAATTTATT------------------CTGCGTTTTAAAGGTTGGCATTTCAATTGCATTTAGCATCATGACCCAGGTGAGAA-TACTGCGATTTGTGTCCTTTGGTATTTTTAAATATTTGGGTTG----TATTGTATACGTAGGGTATCGCTTCTGAAATGACGTTGGTGGACGTGATGGAGGACAAACTAAAAGGAGAACTGATGGATTTGCAACACGGATTGACTTTCCTCGACAACATGAAAATAACTGCCGGTTCAGGTAATCAAATCAAA--TTCACGATTTCATACAATATCACCAATTTTTACGACGTTAAGTTCTAACCGATAAAGTTGTTACCGTTGAGTTT--AGATTATGCACTATCTGCTGGATCAAAATTATGTATTGTGACGGCTGGAGCTCAAATGCGTGAAGGCGAGTCCCGATTGGACTTGGATCAGCGCAACACGAATATTTTAAAAGACATCATTCCCAAACTTGTCCAATACAGTCCCGACACCATTCTCCTCATCGTTTCCGATCCTGTTGACTTGTTGACTTATGTTGCTTGGAAACTCAGTGGGTTGCCAAAGGAACGTGTCATCGGGTCTGGGACCAATGTAGATTCTTCTCGATTCCGTTTCCTTCTTTCTGAACGATTTGACGTTGCGCCAACTTCGATACACGGCTGGATTATTGGAGAACATGGTGACTCGAGCGGTATGTCTGAAAATATTGTAAATCC---TTTTACGTAACCCTCTAAGCTTGTTATTAACTATTTCTATAGTTCCTGTCTGGTCAGGCGTCGATGTGGCCGGTGTTCGCTTGAGGGATCTTAAGTAATATTTATTCACAACGATACATTTTTATATTTTGTACATATTTT-ATT---AACAAGTTTTAATTAACTAAATTAGTCCTGCGGCAGGCACTAGTGAAGACACGGAAAACTGGAATAGTATCCACAGACAAGTCATTCAGAGGTATGTCAATGTGGCTTTA-------TAATTATAAGCGAGTTAAAAAA---TGCATTT-AACC-TTTTTTTTT------CTTAGCGCTTATGAAATAATTCGTTTGAAGGGATATCCTTCTTGGGCGATGGCTTTAAGCGTTTCTGTTCTTACCCGAGCCATTTTAAATAATACTCGAAACGTGTACGCAGTTTCAACATTTGTCGAAGTACCGTAACTTTGCTA--TATCATTGAGTTACACAGTTTTAACGACTTGGATTTTTTCGATAGGGAATACATGGAGTTCAGTATCCTGTTTTTCTTTCTGTGCCGTGTGTTCTGGGTGAAAATGGGATTACTGACGTCAT--ACAACAAACTTTAACCGAGGATGAGCGTACTCAGTTTCAGAAATCAGCTGCAACTTTAAACGAAGTTCAGTCAAACTTGGTGTTCTGA
>LDHB-X-33a_SK
ATGCAGACAAAGGCCTCTGTCGATACCGTCTCCGGAACCAAGGTTACAGTTGTGGGTGTCGGACAGGTAAAACTTA-AAGAAATTGTT-ATCACAGT------GCATTTA---ATAAA---TATTATGTTGCGATAATTTATT------------------CTGCGTTTTTAAGGTCGGTATTTCAATTGCATTTAGCATCATGACCCAGGTGAGAA-TACTGCGATTTGTGTCCTTTTGCATTTTTAAATATTTGTGTTG----TATTGTATACGTAGGGTATCGCTTCTGAAATGACATTGGTGGACGTGATGGAGGACAAACTAAAAGGAGAACTAATGGATTTGCAACACGGATTGACTTTCCTCGACAACATGAAAATAACTGCTGGTTCAGGTAATCAAATCAAAATATCACC------------------AATTTTTACGACGTTAAGTTCTAACCGATAAAGTTGTTACCGTTGAGTTT--AGATTACGCACTATCTGCTGGATCAAAATTATGTATAGTGACGGCTGGAGCTCAAATGCGTGAAGGCGAGTCCCGATTGGACTTGGATCAGCGCAACACGAATATTTTAAAAGACATCATTCCCAAACTTGTCCAATACAGTCCCGACACCATTCTCCTCGTCGTTTCCGATCCTGTTGACTTGTTGACTTATGTGGCTTGGAAACTCAGTGGGTTGCCAAAGGAACGTGTCATCGGGTCTGGGACCAATGTAGATTCTTCTCGATTCCGTTTTCTTCTTTCCGAACGATTCGACGTTGCGCCAACTTCGATACACGGCTGGATTATTGGAGAACATGGTGACTCGAGCGGTATGTCTGAAAATATTGTAAATCC-TTTTTTACGTAACCCTCTAAGCTTGTTATTAACTATTTCTA--GTTCCTGTCTGGTCAGGCGTCGATGTGGCCGGTGTTCGCTTGAGGGATCTTAAGTAATATTTATTCACAACGATACATGTTTATATATTGTACATATTTT-ATT---AACCAGTTTTAATTAACTAAATTAGTCCTGCGGCAGGCACTAGTGAAGACACGGAAAACTGGAATAGTATCCACAGACAAGTAATTCAGAGGTATGTCAATGTAACTTTA-------CAATTCTA-GCGAGTTAAAAAA---TGCATT-AAACC-TTTTTTTTTT-----CTTAGCGCTTATGAAATAATTCGTTTGAAGGGATACCCTTCTTGGGCGATGGCTTTAAGCGTTTCTGTTCTTACCCGAGCCATTTTAAATAATACTCGAAACGTGTACGCCGTTTCAACATTTGTCGAAGTACCGTAACTTTGCTA--TACCATTGAGTTACACAGTTTTAACGACTTTAATTTT--AATTAGGGAATACATGGAGTCCAGTATCCTGTTTTTCTTTCTGTGCCGTGTGTTCTGGGTGAAAATGGGATTACTGACGTCAT--ACAACAAACTTTAACCGAGGATGAGCGTACTCAGTTTCAGAAATCAGCGGCAACTTTAAACGAAGTTCAGTCAAACTTGGTGTTCTGA
>LDHB-X-33b_SK
ATGCAGACAAAGGCCTCTGTCGACACCATCTCCGGAACCAAGGTTACAGTTGTGGGTGTCGGACAGGTAAAACCTTC-AGAAATTGTT-ATCAGAGT------GCATTTATTTATTAA-TTTATTATGTTACGATAATTTATT------------------CTGCGTTTTAAAGGTTGGCATTTCAATTGCATTTAGCATCATGACCCAGGTGAGAA-TACTGCGATTTGTGTCCTTTGGTATTTTTAAATATTTGGGTTG----TATTGTATACGTAGGGTATCGCTTCTGAAATGACGTTGGTGGACGTGATGGAGGACAAACTAAAAGGAGAACTGATGGATTTGCAACACGGATTGACTTTCCTCGACAACATGAAAATAACTGCCGGTTCAGGTAATCAAATCAAA--TTCACGATTTCATACAATATCACCAATTTTTACGACGTTAAGTTCTAACCGATAAAGTTGTTACCGTTGAGTTT--AGATTATGCACTATCTGCTGGATCAAAATTATGTATTGTGACGGCTGGAGCTCAAATGCGTGAAGGCGAGTCCCGATTGGACTTGGATCAGCGCAACACGAATATTTTAAAAGACATCATTCCCAAACTTGTCCAATACAGTCCCGACACCATTCTCCTCATCGTTTCCGATCCTGTTGACTTGTTGACTTATGTTGCTTGGAAACTCAGTGGGTTGCCAAAGGAACGTGTCATCGGGTCTGGGACCAATGTAGATTCTTCTCGATTCCGTTTCCTTCTTTCTGAACGATTTGACGTTGCGCCAACTTCGATACACGGCTGGATTATTGGAGAACATGGTGACTCGAGCGGTATGTCTGAAAATATTGTAAATCC---TTTTACGTAACCCTCTAAGCTTGTTATTAACTATTTCTATAGTTCCTGTCTGGTCAGGCGTCGATGTGGCCGGTGTTCGCTTGAGGGATCTTAAGTAATATTTATTCACAACGATACATTTTTATATTTTGTACATATTTT-ATT---AACAAGTTTTAATTAACTAAATTAGTCCTGCGGCAGGCACTAGTGAAGACACGGAAAACTGGAATAGTATCCACAGACAAGTCATTCAGAGGTATGTCAATGTGGCTTTA-------TAATTATAAGCGAGTTAAAAAA---TGCATTT-AACC-TTTTTTTTT------CTTAGCGCTTATGAAATAATTCGTTTGAAGGGATATCCTTCTTGGGCGATGGCTTTAAGCGTTTCTGTTCTTACCCGAGCCATTTTAAATAATACTCGAAACGTGTACGCAGTTTCAACATTTGTCGAAGTACCGTAACTTTGCTA--TATCATTGAGTTACACAGTTTTAACGACTTGGATTTTTTCGATAGGGAATACATGGAGTTCAGTATCCTGTTTTTCTTTCTGTGCCGTGTGTTCTGGGTGAAAATGGGATTACTGACGTCAT--ACAACAAACTTTAACCGAGGATGAGCGTACTCAGTTTCAGAAATCAGCTGCAACTTTAAACGAAGTTCAGTCAAACTTGGTGTTCTGA
>LDHB-X-34_SK
ATGCAGACAAAGGCCTCTGTCGACACCATCTCCGGAACCAAGGTTACAGTTGTGGGTGTCGGACAGGTAAAACCTTC-AGAAATTGTT-ATCAGAGT------GCATTTATTTATTAA-TTTATTATGTTACGATAATTTATT------------------CTGCGTTTTAAAGGTTGGCATTTCAATTGCATTTAGCATCATGACCCAGGTGAGAA-TACTGCGATTTGTGTCCTTTGGTATTTTTAAATATTTGGGTTG----TATTGTATACGTAGGGTATCGCTTCTGAAATGACGTTGGTGGACGTGATGGAGGACAAACTAAAAGGAGAACTGATGGATTTGCAACACGGATTGACTTTCCTCGACAACATGAAAATAACTGCCGGTTCAGGTAATCAAATCAAA--TTCACGATTTCATACAATATCACCAATTTTTACGACGTTAAGTTCTAACCGATAAAGTTGTTACCGTTGAGTTT--AGATTATGCACTATCTGCTGGATCAAAATTATGTATTGTGACGGCTGGAGCTCAAATGCGTGAAGGCGAGTCCCGATTGGACTTGGATCAGCGCAACACGAATATTTTAAAAGACATCATTCCCAAACTTGTCCAATACAGTCCCGACACCATTCTCCTCATCGTTTCCGATCCTGTTGACTTGTTGACTTATGTTGCTTGGAAACTCAGTGGGTTGCCAAAGGAACGTGTCATCGGGTCTGGGACCAATGTAGATTCTTCTCGATTCCGTTTCCTTCTTTCTGAACGATTTGACGTTGCGCCAACTTCGATACACGGCTGGATTATTGGAGAACATGGTGACTCGAGCGGTATGTCTGAAAATATTGTAAATCC---TTTTACGTAACCCTCTAAGCTTGTTATTAACTATTTCTATAGTTCCTGTCTGGTCAGGCGTCGATGTGGCCGGTGTTCGCTTGAGGGATCTTAAGTAATATTTATTCACAACGATACATTTTTATATTTTGTACATATTTT-ATT---AACAAGTTTTAATTAACTAAATTAGTCCTGCGGCAGGCACTAGTGAAGACACGGAAAACTGGAATAGTATCCACAGACAAGTCATTCAGAGGTATGTCAATGTGGCTTTA-------TAATTATAAGCGAGTTAAAAAA---TGCATTT-AACC-TTTTTTTTT------CTTAGCGCTTATGAAATAATTCGTTTGAAGGGATATCCTTCTTGGGCGATGGCTTTAAGTGTTTCTGTTCTTACCCGAGCCATTTTAAATAATACTCGAAACGTGTACGCAGTTTCAACATTTGTCGAAGTACCGTAACTTTGCTA--TATCATTGAGTTACACAGTTTTAACGACTTGGATTTTTTCGATAGGGAATACATGGAGTTCAGTATCCTGTTTTTCTTTCTGTGCCGTGTGTTCTGGGTGAAAATGGGATTACTGACGTCAT--ACAACAAACTTTAACCGAGGATGAGCGTACTCAGTTTCAGAAATCAGCTGCAACTTTAAACGAAGTTCAGTCAAACTTGGTGTTCTGA
>LDHB-X-35a_IL
ATGCAGACAAAGGCCTCTGTCGACACCGTCTCCGGAACCAAGGTTACAGTTGTGGGTGTCGGACAGGTAAAACCTT-AAGAAATTGTT-ATCAGAGT------GCATTTATTTATTAA-TTTATTATGTTACGATAATTTATT------------------CTGTGTTTTAAAGGTTGGCATTTCAATTGCATTTAGCATCATGACCCAGGTGAGAA-TACTGCGATTTGTGTCCTTTGGTATTTTTAATTATTTGGGTTG----TATTGTATACGTAGGGTATCGCTTCTGAAATGACGTTGGTGGACGTGATGGAGGACAAACTAAAAGGAGAACTGATGGATTTGCAACACGGATTGACTTTCCTCGACAACATGAAAATAACTGCCGGTTCAGGTAATCAAATCAAA--TTCACGATTTCATACAATATCACCAATTTTTACGACGTTAAGTTCTAACCGATAAAGTTGTTACCGTTGAGTTT--AGATTATGCACTATCTGCTGGATCAAAATTATGTATTGTGACGGCTGGAGCTCAAATGCGTGAAGGCGAGTCCCGATTGGACTTGGATCAGCGCAACACGAATATTTTAAAAGACATCATTCCCAAACTTGTCCAATACAGTCCCGACACCATTCTCCTCATCGTTTCCGATCCTGTTGACTTGTTGACTTATGTTGCTTGGAAACTCAGTGGGTTGCCAAAGGAACGTGTCATCGGGTCTGGGACCAATGTAGATTCTTCTCGATTCCGTTTCCTTCTTTCTGAACGATTTGACGTTGCGCCAACTTCGATACACGGCTGGATTATTGGAGAACATGGTGACTCGAGCGGTATGTCTGAAAATATTGTAAATC----TTTTACGTAACCCTCTAAGCTTGTTATTAACTATTTCTATAGTTCCTGTCTGGTCAGGCGTCGATGTGGCCGGTGTTCGCTTGAGGGATCTTAAGTAATATTTATTCACAACGATACATTTTTATATATTGTACATATTTT-ATT---AACAAGTTTTAATTAACTTAATTAGTCCTGCGGCAGGCACTAGTGAAGACACGGAAAACTGGAATAGTATCCACAGACAAGTCATTCAGAGGTATGTCAATGTAGCTTTA-------TAATTATAAGCGAGTTAAAAAATGCTGCATTT-AACC-TTTTTTTTTTTT---CTTAGCGCTTATGAAATAATTCGTTTGAAGGGATATCCTTCTTGGGCGATGGCTTTAAGCGTTTCTGTTCTTACCCGAGCCATTTTAAATAATACTCGAAACGTGTACGCAGTTTCAACATTTGTCGAAGTACCGTAACTTTGCTA--TATCATTGAGTTACACAGTTTTAACGACTTTAATTTTTTAATTAGGGAATACATGGAGTCCAGTATCCTGTTTTTCTTTCTGTGCCGTGTGTTCTAGGTGAAAATGGGATTACTGACGTCAT--ACAACAAACTTTAACCGAGGATGAGCGTACTCAGTTTCAGAAATCAGCTGCAACTTTAAACGAAGTTCAGTCAAACTTGGTGTTCTGA
>LDHB-X-35b_IL
ATGCAGACAAAGGCCTCTGTCGACACCGTCTCCGGAACCAAGGTTACAGTTGTGGGTGTCGGACAGGTAAAACGTT-AAGAAATTGTT-ATCAGAGT------GCATTTA---ATCAA---TATTATGTTGCGATAATTTATT------------------CTGCGTTTTTAAGGTCGGCATTTCAATTGCATTTAGCATCATGACCCAGGTGAGAA-TACTACGATTGGTGTCCTTTTGTATTTTTAATTATTTGGGGTG----TATTGTATACGTAGGGTATCGCTTCTGAAATGACGTTGGTGGACGTGATGGAGGACAAACTAAAAGGAGAACTAATGGATTTGCAACACGGATTGACTTTCCTCGACAACATGAAAATAACTGCCGGTTCAGGTAATCAAATCAAAATATCACC------------------AATTTTTACGACGTTAAGTTCTAACCGATAAAGTTGTTACCGTTGAGTTT--AGATTACGCACTATCTGCTGGATCAAAATTATGTATAGTGACGGCTGGAGCTCAAATGCGTGAAGGCGAGTCCCGATTGGACTTGGATCAGCGCAACACGAATATTTTAAAAGACATCATTCCCAAACTTGTCCAATACAGTCCCGACACCATTCTCCTCATCGTTTCCGATCCTGTTGACTTGTTGACTTATGTGGCTTGGAAACTCAGTGGATTGCCAAAGGAACGTGTCATCGGGTCTGGGACCAATGTAGATTCTTCTCGATTCCGTTTCCTTCTTTCTGAACGATTTGACGTTGCGCCAACTTCGATACACGGCTGGATTATTGGAGAACATGGTGACTCGAGCGGTATGTCTGAAAATATTGTAAATCCTCCTTTTACGTAACCCTCTAAGCTTGTTATTAACTATTTCTA--GTTCCTGTCTGGTCAGGCGTCGATGTGGCCGGTGTTCGCTTGAGGGATCTTAAGTAATATTTATTCACAACGATACATTTTTATATATTGTACATATTTT-ATT---AACAAGTTTTAATTAACTAAATTAGTCCTGCGGCAGGCACTAGTGAAGACACGGAAAACTGGAATAGTATTCATAGACAAGTAATTCAGAGGTATGTCAATGTAGCTTTA-------TGATTCTA-GCGAGTTAAAAAA---TGCATT-AAACC-TTTTTTTTT------CTTAGCGCTTATGAAATAATTCGTTTGAAGGGATATCCTTCTTGGGCGATGGCTTTAAGCGTTTCTGTTCTTACCCGAGCCATTTTAAATAATACTCGAAACGTGTACGCAGTTTCAACATTTGTCGAAGTACCGTAACCTTGCTA--TACCATTGAGTTACACAGTTTTAACGACTTTAATTTT--AATTAGGGAATACATGGAGTCCAGTATCCTGTTTTTCTTTCTGTGCCGTGTGTTCTGGGTGAAAATGGGATTACTGACGTCAT--ACAACAAACTTTAACCGAGGATGAGCGTACTCAGTTTCAGAAATCAGCGGCAACTTTAAACGAAGTTCAGTCAAACTTGGTGTTCTGA
>LDHB-TEN-a_NUN
ATGCAGACAAAGGCCTCTGTCGACACCGTCTCCGGAACCAAGGTTACAGTTGTGGGTGTCGGACAGGTAAAACCTT-AAGAAATTTTT-ATCAGAGT------GCATTTATTTATTTA-TTTATTATGTTACGATCATTTATT------------------CTGCGTTTTAAAGGTCGGCATTTCAATTGCATTTAGCATCATGACCCAGGTGAGAA-TACTGCGATTTGTGTCCTTTGGTATTTTCAAATATTTGGGTTG----TATTGTATACGTAGGGTATCGCTTCTGAAATGACGTTGGTGGACGTGATGGAGGACAAACTAAAAGGAGAACTAATGGATTTGCAACACGGATTGACTTTCCTCGACAATATGAAAATAACTGCCGGTTCAGGTAATCAAATCAAA--TTCACGATTTCATACAATATCACCAATTTTTAAGACGTTAAGTTCTAACCGATAAAGTTGTTACCGTTGAGTTT--AGATTACGCACTATCTGCTGGATCAAAATTATGTATTGTGACGGCTGGAGCTCAAATGCGTGAAGGCGAGTCCCGATTGGACTTGGATCAGCGCAACACGAATATTTTAAAAGACATCATTCCCAAACTTGTCCAATACAGTCCCGACACCATTCTCCTCATCGTTTCCGATCCTGTTGACTTGTTGACTTATGTTGCTTGGAAACTCAGTGGGTTGCCAAAGGAACGTGTCATCGGGTCTGGGACCAATGTAGATTCTTCTCGATTCCGTTTCCTTCTTTCTGAACGATTTGACGTTGCGCCAACTTCGATACACGGCTGGATTATTGGAGAACATGGTGACTCGAGCGGTATGTCTGAAAATATTGTAAATCC---TTTTACGTAACCCTCTAAGCTTGTTATTAACTATTTCTATAGTTCCTGTCTGGTCAGGCGTCGATGTGGCCGGTGTTCGCTTGAGGGATCTTAAGTAATTTTTATTCACAAGGATACATTTTTATATATTGTACATATTTT-ATT---AACAAGTTTTAATTAACTAAATTAGTCCTGCGGCAGGCACTAGTGAAGACACGGAAAACTGGAATAGTATCCACAGACAAGTCATTCAGAGGTCTGTCAATGTAGCTTTA-------TAATTATAACCGATTTAAAAAA---TGCATTT-AACC-TTTTTTTTT------CTTAGCGCTTATGAAATAATTCGTTTGAAGGGATATCCTTCTTGGGCGATGGCTTTAAGCGTTTCTGTTCTTACCCGAGCCATTTTAAATAATACTCGAAACGTGTACGCAGTTTCAACATTTGTCGAAGTACCGTAACTTTGCTA--CATCATTGAGTTACACAGTTTTAACGACTTTGATTTTTTAATTAGGGAATACATGGAGTCCAGTATCCTGTTTTTCTTTCTGTGCCGTGTGTTCTAGGTGAAAATGGGATTACTGACGTCAT--ACAACAAACTTTAACCGAGGATGAGCGTACTCAGTTTCAGAAATCAGCTGCAACTTTAAACGAAGTTCAGTCAAACTTGGTGTTCTGA
>LDHB-TEN-b_NUN
ATGCAGACAAAGGCCTCTGTCGACACCGTCTCCGGAACCAAGGTTACAGTTGTGGGTGTCGGACAGGTAAAACCTT-AAGAAATTGTT-ATCAGAAT------GCATTTA---------TTTATTATGTTACGATAATTTATT------------------CTGCGTTTTAAAGGTTGGCATTTCAATTGCATTTAGCATCATGACCCAGGTGAGAA-TACTGCGATTTGTGTCCTTTGGTATTTTCAAATATTTGGGTTG----TATTGTATACGTAGGGTATCGCTTCTGAAATGACGTTGGTGGACGTGATGGAGGACAAACTAAAAGGAGAACTAATGGATTTGCAACACGGATTGACTTTCCTCGACAATATGAAAATAACTGCCGGTTCAGGTAATCAAATCAAA--TTCACGATTTCATACAATATCACCAATTTTTACGACGTTAAGTTCTAACCGATAAAGTTGTTACCGTTGAGTTT--AGATTACGCACTATCTGCTGGATCAAAATTATGTATTGTGACGGCTGGAGCTCAAATGCGTGAAGGCGAGTCCCGATTGGACTTGGATCAGCGCAACACGAATATTTTAAAAGACATCATTCCCAAACTTGTCCAATACAGTCCCGACACCATTCTCCTCATCGTTTCCGATCCTGTTGACTTGTTGACTTATGTTGCTTGGAAACTCAGTGGGTTGCCAAAGGAACGTGTCATCGGGTCTGGGACCAATGTAGATTCTTCTCGATTCCGTTTCCTTCTTTCTGAACGATTTGACGTTGCGCCAACTTCGATACACGGCTGGATTATTGGAGAACATGGTGACTCGAGCGGTATGTCTGAAAATATTGTAAATCC---TTTTACGTAACCCTCTAAGCTTGTTATTAACTATTTCTATAGTTCCTGTCTGGTCAGGCGTCGATGTGGCCGGTGTTCGCTTGAGGGATCTTAAGTAATTTTTATTCACAAGGATACATTTTTATATATTGTACATATTTT-ATT---AACAAGTTTTAATTAACTAAATTAGTCCTGCGGCAGGCACTAGTGAAGACACGGAAAACTGGAATAGTATCCACAGACAAGTCATTCAGAGGTCTGTCAATGTAGCTTTA-------TAATTATAACCGATTTAAAAAA---TGCATTT-AACC-TTTTTTTTT------CTTAGCGCTTATGAAATAATTCGTTTGAAGGGATATCCTTCTTGGGCGATGGCTTTAAGCGTTTCTGTTCTTACCCGAGCCATTTTAAATAATACTCGAAACGTGTACGCAGTTTCAACATTTGTCGAAGTACCGTAACTTTGCTA--TATCATTGAGTTACACAGTTTTAACGACTTTGATTTTTTAATTAGGGAATACATGGAGTCCAGTATCCTGTTTTTCTTTCTGTGCCGTGTGTTCTAGGTGAAAATGGGATTACTGACGTCAT--ACAACAAACTTTAACCGAGGATGAGCGTACTCAGTTTCAGAAATCAGCTGCAACTTTAAACGAAGTTCAGTCAAACTTGGTGTTCTGA

#NEXUS

BEGIN TAXA;
DIMENSIONS NTAX=157;
TAXLABELS
'LDHB-ARE-01_OR'
'LDHB-ARE-02_OR'
'LDHB-ARE-03_OR'
'LDHB-EPC-01_CZR'
'LDHB-EPC-02_SPA'
'LDHB-EPC-03_CZR'
'LDHB-EPX_CZR'
'LDHB-C-01a_ON'
'LDHB-C-01b_ON'
'LDHB-C-02a_ME'
'LDHB-C-02b_ME'
'LDHB-C-03a_MI'
'LDHB-C-03b_MI'
'LDHB-C-04a_PA'
'LDHB-C-04b_PA'
'LDHB-C-05a_SK'
'LDHB-C-05b_SK'
'LDHB-C-06a_WY'
'LDHB-C-06b_WY'
'LDHB-C-07a_IL'
'LDHB-C-07b_IL'
'LDHB-C-08a_ID'
'LDHB-C-08b_ID'
'LDHB-C-09a_IL'
'LDHB-C-09b_IL'
'LDHB-C-10a_IL'
'LDHB-C-10b_IL'
'LDHB-C-11a_WA'
'LDHB-C-11b_WA'
'LDHB-C-12a_QC'
'LDHB-C-12b_QC'
'LDHB-C-13a_SK'
'LDHB-C-13b_SK'
'LDHB-C-14a_SK'
'LDHB-C-14b_SK'
'LDHB-C-15a_MB'
'LDHB-C-15b_MB'
'LDHB-C-16a_MB'
'LDHB-C-16b_MB'
'LDHB-C-17a_SK'
'LDHB-C-17b_SK'
'LDHB-MEL-a_OR'
'LDHB-MEL-b_OR'
'LDHB-MID-01a(null)'
'LDHB-MID-01b_MB'
'LDHB-MID-01c_MB'
'LDHB-MID-01d_MB'
'LDHB-MID-01e_MB'
'LDHB-MID-02a_BAF'
'LDHB-MID-02b_BAF'
'LDHB-MID-02c_BAF'
'LDHB-OBT_IL'
'LDHB-SAPC-01a_BOL'
'LDHB-SAPC-01b_BOL'
'LDHB-SAPC-02a_PER'
'LDHB-SAPC-02b_PER'
'LDHB-SAPC-03a_BOL'
'LDHB-SAPC-03b_BOL'
'LDHB-CX-01a_ICE'
'LDHB-CX-01b_ICE'
'LDHB-CX-02a_QC'
'LDHB-CX-02b(null)_'
'LDHB-CX-03a_MI'
'LDHB-CX-03b_MI'
'LDHB-CX-04a_ME'
'LDHB-CX-04b_ME'
'LDHB-CX-05_NB'
'LDHB-CX-06a_NB'
'LDHB-CX-06b_NB'
'LDHB-CX-07a_IN'
'LDHB-CX-07b_IN'
'LDHB-CX-08a_ON'
'LDHB-CX-08b_ON'
'LDHB-CX-09a_ON'
'LDHB-CX-09b_ON'
'LDHB-CX-10a_ME'
'LDHB-CX-10b_ME'
'LDHB-CX-11a_MI'
'LDHB-CX-11b_MI'
'LDHB-CX-12a_NB'
'LDHB-CX-12b_NB'
'LDHB-CX-13a_NT'
'LDHB-CX-13b_NT'
'LDHB-CX-14a_ON'
'LDHB-CX-14b_ON'
'LDHB-CX-15a_MB'
'LDHB-CX-15b_MB'
'LDHB-CX-16a_MB'
'LDHB-CX-16b_MB'
'LDHB-CX-17a_SK'
'LDHB-CX-17b_SK'
'LDHB-CX-18a_SK'
'LDHB-CX-18b_SK'
'LDHB-X-01a_MI'
'LDHB-X-01b_MI'
'LDHB-X-02a_IL'
'LDHB-X-02b_IL'
'LDHB-X-03a_WI'
'LDHB-X-03b_WI'
'LDHB-X-04a_IL'
'LDHB-X-04b_IL'
'LDHB-X-05a_ON'
'LDHB-X-05b_ON'
'LDHB-X-06a_MN'
'LDHB-X-06b_MN'
'LDHB-X-07a_ON'
'LDHB-X-07b_ON'
'LDHB-X-08_IL'
'LDHB-X-09a_ON'
'LDHB-X-09b_ON'
'LDHB-X-10a_IN'
'LDHB-X-10b_IN'
'LDHB-X-11_IN'
'LDHB-X-12a_MI'
'LDHB-X-12b_MI'
'LDHB-X-13a_MI'
'LDHB-X-13b_MI'
'LDHB-X-14a_QC'
'LDHB-X-14b_QC'
'LDHB-X-15a_QC'
'LDHB-X-15b_QC'
'LDHB-X-16a_MI'
'LDHB-X-16b_MI'
'LDHB-X-17_ON'
'LDHB-X-17a_NY'
'LDHB-X-18b_NY'
'LDHB-X-19a_MI'
'LDHB-X-19b_MI'
'LDHB-X-20_WI'
'LDHB-X-21_OR'
'LDHB-X-22_QC'
'LDHB-X-23a_QC'
'LDHB-X-23b_QC'
'LDHB-X-24a_MI'
'LDHB-X-24b_MI'
'LDHB-X-25a_MN'
'LDHB-X-25b_MN'
'LDHB-X-26_ME'
'LDHB-X-27a_NY'
'LDHB-X-27b_NY'
'LDHB-X-28a_ON'
'LDHB-X-28b_ON'
'LDHB-X-29a_ME'
'LDHB-X-29b_ME'
'LDHB-X-30a_OH'
'LDHB-X-30b_OH'
'LDHB-X-31a_ON'
'LDHB-X-31b_ON'
'LDHB-X-32a_SK'
'LDHB-X-32b_SK'
'LDHB-X-33a_SK'
'LDHB-X-33b_SK'
'LDHB-X-34_SK'
'LDHB-X-35a_IL'
'LDHB-X-35b_IL'
'LDHB-TEN-a_NUN'
'LDHB-TEN-b_NUN';
END;

BEGIN CHARACTERS;
DIMENSIONS NCHAR=1545;
FORMAT DATATYPE=DNA  MISSING=? GAP=- MATCHCHAR=.;
MATRIX
'LDHB-ARE-01_OR'      ATGCAGACAAAGGCCTCTGTCGACACCGTCTCCGGAACGAAGGTTACAGTTGTGGGTGTCGGACAGGTAA
AACCTC-AAGAAATTGTT-ATCAGAGT------GCATTTA---ATTAA--TTATTATTTAACGATAATTT
ATT------------------CTGCGTTTTAAAGGTCGGCATTTCAATTGCATTTAGCATCATGACCCAG
GTGAGAATTTCTGTGATGTGTGTCCTTTTGTATTTTTAAATATTTAGGTTG----TATTGTATACGTAGG
GTATCGCTTCTGAAATGACATTGGTGGACGTGATGGAGGACAAACTAAAAGGAGAACTAATGGATTTGCA
ACACGGATTGACTTTCCTCGACAACATGAAAATAACTGCCGGTTCAGGTAATCAAATCAAA--TTCACGA
TGTCATACAATATCACCAATTTTTACGACGCTAAGTTCTAACCGATTTA-TTGTTACCGTTGAATTT--A
GATTACGCACTATCTGCTGGATCAAAATTATGCATTGTGACGGCTGGAGCTCAAATGCGTGAAGGCGAGT
CCCGATTGGACTTGGATCAGCGCAACACGGATATTCTAAAAGGCATCATTCCCAAACTTGTCCAATACAG
TCCCGACACCATTCTCCTCATCGTTTCCGATCCTGTTGACTTGTTGACTTATGTGGCTTGGAAACTCAGT
GGGTTGCCAAAGGAACGTGTCATCGGGTCTGGGACAAATGTAGATTCTTCTCGATTCCGTTTCCTTCTTT
CCGAACGATTCGACGTTGCGCCAACTTCGATACACGGCTGGATTATTGGAGAACATGGTGACTCGAGCGG
TATGTCTGAAAATATTGTAAATCC---TTTTACGTAACCCTCTAAGCTTGTTATTAACTATTTCTA--GT
TCCTGTCTGGTCAGGCGTCGATGTGGCCGGTGTTCGTTTGAGGGATCTTAAGTAATATTTATTCACAACG
ATTAATTTTTATTTA-----CATACTTT-ATT---AACAAGTTTTAATTAACTAAATTAGTCCTGCGGCA
GGCACTAGTGAAGACACGGAAAACTGGAATAGTATCCACAGACAAGTCATTCAGAGGTATGTCAATGTAG
CTTTA-------CAATTCAA-GCGAGTTAAAAAA---TGCATT-AAACC-TTTTTTTTTT-----CTTAG
CGCTTATGAAATAATTCGTTTGAAGGGATATCCTTCTTGGGCGATGGCTTTAAGCGTTTCTGTTCTTACC
CGAGCCATTTTAAATAATACTCGAAACGTGTACGCAGTTTCAACATTTGTCGAAGTACCGTAACTTTGCT
A--TATCATTGAGTTACACAGTTTTAACGACTTTAATTTT--AATTAGGGAATACATGGAGTCCAGTATC
CTGTTTTTCTTTCTGTGCCGTGTGTTCTGGGTGAAAATGGGATTACTGACGTCAT--ACAACAAACTTTA
ACCGAGGATGAACGTACTCAGTTTCAGAAATCAGCTGCAACTTTAAACGAAGTTCAGTCAAACTTGGTGT
TCTGA

'LDHB-ARE-02_OR'      .........................................A..........................G.
.T.T..-...........-........------.......---.....--....................
...------------------.................................................
.............C...............................G.....----...............
......................................................................
.............................................................--.......
.................................................-.................--.
................................T.....................................
..........................................A...........................
......................................................T...............
...................................C..................................
......................................................................
........................---.......................................--..
......................................................................
...............-----........-...---...................................
......................................................................
.....-------........-.............---......-.....-..........-----.....
......................................................................
......................................................................
.--.....................................--............................
.......................................................--.............
......................................................................
.....

'LDHB-ARE-03_OR'      ......................................................................
......-...........-........------.......---.....--....................
...------------------.................................................
...................................................----...............
......................................................................
.............................................................--.......
.................................................-.................--.
......................................................................
......................................................................
......................................................................
......................................................................
......................................................................
........................---.......................................--..
......................................................................
...............-----........-...---...................................
......................................................................
.....-------........-.............---......-.....-..........-----.....
......................................................................
......................................................................
.--.....................................--............................
.......................................................--.............
......................................................................
.....

'LDHB-EPC-01_CZR'     ......................................C...............................
.....T-...........-........------.......TTT...T.-T.......G.T.....C....
...------------------.................................................
.......-.A...C...T..........G.......C........G.....----...............
...................G..................................................
........................T....................................--.......
.T............................T...............AA.G.............G...--.
................................T.....................................
.............................A.....T......A...........................
......................................................T...............
...................................C..................................
.T........T...........................................................
........................---.......................................TA..
....................................C...................T...........G.
..AC........G..TTGTA....T...-...---...................................
........................................A.............................
.....-------T.....T.-.............---......-.....-..........-----.....
......................................................................
......................................................................
.--...............................G.....TT............................
................T...........A..........................--.............
...........G.T........................................................
.....

'LDHB-EPC-02_SPA'     ......................................C...............................
.....T-...........-........------.......TTT...T.-T.......G.T.....C....
...------------------.................................................
.......-.A...C...T..........G.......C........G.....----...............
...................G..................................................
........................T....................................--.......
.T............................T...............AA.G.............G...--.
................................T.....................................
.............................A.....T......A...........................
......................................................T...............
...................................C..................................
.T........T...........................................................
........................---.......................................TA..
....................................C...................T...........G.
..AC........G..TTGTA....T...-...---...................................
........................................A.............................
.....-------T.....T.-.............---......-.....-..........-----.....
......................................................................
......................................................................
.--...............................G.....TT............................
................T...........A..............A...........--.............
...........G..........................................................
.....

'LDHB-EPC-03_CZR'     ......................................C...............................
.....T-...........-........------.......TTT...T.-T.......G.T.....C....
...------------------.................................................
.......-.A...C...T..........G.......C........G.....----...............
...................G..................................................
........................T....................................--.......
.T............................T...............AA.G...........T.C...--.
................................T.....................................
.............................A.....T......A...A.......................
......................................................T...............
...................................C..................................
.T........T...........................................................
........................---.......................................TA..
....................................C...................T.............
..AC......T.A..TTGTA....T...-...---..................T................
......................................................................
.....-------T.....T.-.............---......-.....-..........-----.....
......................................................................
......................................................................
.--...............................G.....TT............................
................T...........A..........................--.............
...........G.T........................................................
.....

'LDHB-EPX_CZR'        ......................................C...............................
.....T-...........-......A.CAGAGT.......TTT.A...A-.......G.TG.........
...------------------...............T.................................
.......-.A...C...T..........C................G.....----...............
...................G..................................................
.............................................................--.......
.T..............A..........C..T...............AA.G.............G...--.
................................T.....................................
.............................A.....T......A...........................
......................................................T...............
...................................C....................T.............
.T........T...........................................................
........................---.......................................TA..
.................................C..C.................................
..AC........A..TTGTA....T...-...---...................................
......................................................................
.....-------T.....T.-....T........---.T...C-.....-.........------.....
......................................................................
..............C.......................................................
.--...............................G.....TT............................
.......................................................--.............
...........G..........................................................
.....

'LDHB-C-01a_ON'       ......................................C.............................-.
.....T-...........-........------.......TTT.G...A-.......G.TG.........
...------------------...............T.....G...........................
.......-.A.......T...........................G.....----...............
...................G......................................G...........
.......................................................-..C..A-.......
.T............................T...............AA.G.............G...--.
.....T..........................T.....................................
.............................A.....T......A...........................
......................................................T...............
...................................C..................................
.T........T...........................................................
.......................----.......................................TA..
....................................C.................................
..AC........A..TTGTA....T...-...---.................................T.
......................................................................
.....-------T....AT.A.............---......T-....-.G........TT---.....
.....................................................................T
......................................................................
.--...............................G.....TT............................
............................A..........................--.............
...........G..........................................................
.....

'LDHB-C-01b_ON'       ......................................C...............................
.....T-...........-........------.......TTT.....-T.......G.T..........
...------------------...............T.................................
.......-.A...C...T..........G..........T.....G.....----...............
...................G......................................G...........
.............................................................--.......
.T............................T...............AA.G.............G...--.
.....T..........................T.....................................
.............................A.....T......A...........................
......................................................T...............
...................................C..................................
.T........T...........................................................
.......................----.......................................TA..
....................................C.................................
..AC........A..TTGTA....T...-...---..................T................
......................................................................
.....-------T....AT.A.............---......T-....-..........T----.....
......................................................................
......................................................................
.--...............................G.....TT............................
............................A..........................--.............
...........G..........................................................
.....

'LDHB-C-02a_ME'       ......................................C.............................-.
.....T-...........-........------.......TTT.G...A-.......G.TG.........
...------------------...............T.....G...........................
.......-.A.......T...........................G.....----...............
...................G......................................G...........
.......................................................TC....--.......
.T............................T...............AA.G.............G...--.
.....T..........................T.....................................
.............................A.....T......A...........................
......................................................T...............
...................................C..................................
.T........T...........................................................
.......................----.......................................TA..
....................................C.................................
..AC........A..TTGTA....T...-...---.................................T.
......................................................................
.....-------T....AT.A.............---......T-....-.G........TT---.....
.....................................................................T
......................................................................
.--...............................G.....TT............................
............................A..........................--.............
...........G..........................................................
.....

'LDHB-C-02b_ME'       ......................................C.............................-.
.....T-...........-........------.......TTT.G...A-.......G.TG.........
...------------------...............T.....G...........................
.......-.A.......T...........................G.....----...............
...................G......................................G...........
.............................................................--.......
.T............................T...............AA.G.............G...--.
.....T..........................T.....................................
...................A.........A.....T......A...........................
......................................................T...............
...................................C..................................
.T........T...........................................................
.......................----.......................................TA..
....................................C.................................
..AC........A..TTGTA....T...-...---.................................T.
......................................................................
.....-------T....AT.A.............---......T-....-.G........TT---.....
.....................................................................T
......................................................................
.--...............................G.....TT............................
............................A..........................--.............
...........G..........................................................
.....

'LDHB-C-03a_MI'       ......................................C.............................-.
.....T-...........-........------.......TTT.G...A-.......G.TG.........
...------------------...............T.....G...........................
.......-.A.......T...........................G.....----...............
...................G......................................G...........
.......................................................TC....--.......
.T............................T...............AA.G.............G...--.
.....T..........................T...........................A.........
.............................A.....T......A...........................
......................................................T...............
...................................C..................................
.T........T...........................................................
.......................----.......................................TA..
....................................C.................................
..AC........A..TTGTA....T...-...---.................................T.
......................................................................
.....-------T....AT.A.............---......T-....-.G........T----.....
.....................................................................T
......................................................................
.--...............................G.....TT............................
............................A..........................--.............
...........G..........................................................
.....

'LDHB-C-03b_MI'       ......................................C.............................-.
.....T-...........-........------.......TTT.G...A-.......G.TG.........
...------------------...............T.....G...........................
.......-.A.......T...........................G.....----...............
...................G......................................G...........
.......................................................TC....--.......
.T............................T...............AA.G.............G...--.
.....T..........................T.....................................
.............................A.....T......A...........................
......................................................T...............
...................................C..................................
.T........T...........................................................
.......................----.......................................TA..
....................................C.................................
..AC........A..TTGTA....T...-...---.................................T.
......................................................................
.....-------T....AT.A.............---......T-....-.G........TT---.....
.....................................................................T
......................................................................
.--...............................G.....TT............................
............................A..........................--.............
...........G..........................................................
.....

'LDHB-C-04a_PA'       ......................................C.............................-.
.....T-...........-........------.......TTT.G...A-.......G.TG.........
...------------------...............T.....G...........................
.......-.A.......T...........................G.....----...............
...................G......................................G...........
.......................................................TC....--.......
.T............................T...............AA.G.............G...--.
.....T..........................T.....................................
.............................A.....T......A...........................
......................................................T...............
...................................C..................................
.T........T............................................G..............
.......................----.......................................TA..
....................................C.................................
..AC........A..TTGTA....T...-...---.................................T.
......................................................................
.....-------T....AT.A.............---......T-....-.G........TT---.....
.....................................................................T
......................................................................
.--...............................G.....TT............................
............................A..........................--.............
...........G..........................................................
.....

'LDHB-C-04b_PA'       ......................................C...............................
.....T-...........-........------.......TTT.....-T.......G.T..........
...------------------...............T.................................
.......-.A...C...T..........G..........T.....G.....----...............
...................G......................................G...........
.............................................................--.......
.T............................T...............AA.G.............G...--.
.....T..........................T.....................................
.............................A.....T......A...........................
......................................................T...............
...................................C..................................
.T........T............................................G..............
.......................----.......................................TA..
....................................C.................................
..AC........A..TTGTA....T...-...---..................T................
......................................................................
.....-------T....AT.A.............---......T-....-..........T----.....
......................................................................
......................................................................
.--...............................G.....TT............................
............................A..........................--.............
...........G..........................................................
.....

'LDHB-C-05a_SK'       ......................................C...............................
.....T-...........-........------.......TTT.....-T.......G.T..........
...------------------...............T.................................
.......-.A...C...T..........G..........T.....G.....----...............
...................G......................................G...........
.............................................................--.......
.T............................T...........T...AA.G.C...........G...--.
.....T..........................T.....................................
.............................A.....T......A...........................
......................................................T...............
...................................C..................................
.T........T...........................................................
.......................----.......................................TA..
....................................C.................................
..AC........A..TTGTA....T...-...---..................T................
......................................................................
.....-------T....AT.A.............---......T-....-..........TT---.....
.................................................................C....
......................................................................
.--...............................G.....TT............................
............................A..........................--.............
...........G..........................................................
.....

'LDHB-C-05b_SK'       ......................................C...............................
.....T-...........-.......C------.......TTT.....-T.......G.T..........
...------------------...T...........T.................................
.......-.A...C...T..........G..........T.....G.....----...............
...................G......................................G...........
.............................................................--.......
.T............................T...............AA.G.............G...--.
.....T..........................T...A.................................
.............................A.....T......A...........................
......................................................T...............
...................................C..................................
.T........T...........................................................
.G.....................----.......................................TA..
....................................C.................................
..AC........A..TTGTA....T...-...---...................................
......................................................................
.....-------T....AT.A.............---......T-....-..........T----.....
......................................................................
......................................................................
.--...............................G.....TT...................C........
............................A..........................--.............
...A.......G..........................................................
.....

'LDHB-C-06a_WY'       ......................................C.............................-.
.....T-...........-........------.......TTT.G...A-.......G.TG.........
...------------------...............T.....G...........................
.......-.A.......T...........................G.....----...............
...................G......................................G...........
.............................................................--.......
.T............................T...............AA.G.............G...--.
.....T..........................T.....................................
.............................A.....T......A...........................
......................................................T...............
...................................C..................................
.T........T...........................................................
.......................----.......................................TA..
....................................C.................................
..AC........A..TTGTA....T...-...---.................................T.
......................................................................
.....-------T....AT.A.............---......T-....-.G........TT---.....
.....................................................................T
......................................................................
.--...............................G.....TT............................
............................A..........................--.............
...........G..........................................................
.....

'LDHB-C-06b_WY'       ......................................C.............................-.
.....T-...........-........------.......TTT.G...A-.......G.TG.........
...------------------...............T.....G...........................
.......-.A.......T...........................G.....----...............
...................G......................................G...........
.......................................................TC....--.......
.T............................T...............AA.G.............G...--.
.....T..........................T.....................................
.............................A.....T......A...........................
......................................................T...............
...................................C..................................
.T........T...........................................................
.......................----.......................................TA..
....................................C.................................
..AC........A..TTGTA....T...-...---.................................T.
......................................................................
.....-------T....AT.A.............---......T-....-.G........TT---.....
.....................................................................T
......................................................................
.--...............................G.....TT............................
............................A..........................--.............
...........G..........................................................
.....

'LDHB-C-07a_IL'       ......................................C...............................
.....T-...........-........------.......TTT.....-T.......G.T..........
...------------------...T...........T.................................
.......-.A...C...T..........G..........T.....G.....----...............
...................G......................................G...........
.............................................................--.......
.T............................T...............AA.G.............G...--.
.....T..........................T.....................................
.............................A.....T......A...........................
......................................................T...............
...................................C..................................
.T........T...........................................................
.......................----.......................................TA..
....................................C.................................
..AC........A..TTGTA....T...-...---..................T................
......................................................................
.....-------T....AT.A.............TGC......T-....-..........TT---.....
......................................................................
......................................................................
.--.....................................TT............................
............................A..........................--.............
...........G..........................................................
.....

'LDHB-C-07b_IL'       ......................................C...............................
.....T-...........-........------.......TTT.....-T.......G.T..........
...------------------...T...........T.................................
.......-.A...C...T..........G..........T.....G.....----...............
...................G......................................G...........
.............................................................--.......
.T............................T...............AA.G.............G...--.
.....T..........................T.....................................
.............................A.....T......A...........................
......................................................................
...................................C..................................
.T........T...........................................................
.......................----.......................................TA..
....................................C.................................
..AC........A..TTGTA....T...-...---..................T................
..T...................................................................
.....-------T....AT.A.............---......T-....-....C.....T----.....
......................................................................
......................................................................
.--...............................G.....TT............................
............................A..........................--.............
...........G..........................................................
.....

'LDHB-C-08a_ID'       ......................................C...............................
.....T-...........-........------.......TTT.....-T.......G.T..........
...------------------...............T.................................
.......-.A...C...T..........G..........T.....G.....----...............
...................G......................................G........T..
.............................................................--.......
.T............................T...............AA.G.............G...--.
.....T..........................T.....................................
.............................A.....T......A...........................
......................................................T...............
...................................C..................................
.T........T...........................................................
.......................----.......................................TA..
....................................C.................................
..AC........A..TTGTA....T...-...---..................T.......A........
......................................................................
.....-------T....AT.A.............---......T-....-..........T----.....
......................................................................
......................................................................
.--...............................G.....TT............................
............................A..........................--.............
...........G..........................................................
.....

'LDHB-C-08b_ID'       ......................................C...............................
.....T-...........-........------.......TTT.....-T.......G.T..........
...------------------...T...........T.................................
.......-.A...C...T..........G..........T.....G.....----...............
...................G......................................G........T..
.............................................................--.......
.T............................T...............AA.G.............G...--.
.....T..........................T.....................................
.............................A.....T......A...........................
......................................................T...............
...................................C..................................
.T........T...........................................................
.......................----.......................................TA..
....................................C.................................
..AC........A..TTGTA....T...-...---..................T................
......................................................................
.....-------T....AT.A.............TGC......T-....-..........TT---.....
......................................................................
......................................................................
.--.....................................TT............................
............................A..........................--.............
...........G..........................................................
.....

'LDHB-C-09a_IL'       ......................................C...............................
.....T-...........-........------.......TTT.....-T.......G.T..........
...------------------...............T.................................
.......-.A...CA..T..........G..........T.....G.....----...............
...................G......................................G...........
.............................................................--.......
.T............................T...............AA.G.............G...--.
.....T..........................T.....................................
.............................A.....T......A...........................
......................................................T...............
...................................C..................................
.T........T...........................................................
.......................----.......................................TA..
....................................C.................................
..AC........A..TTGTA....T...-...---..................T................
..T...................................................................
.....-------T....AT.A.............---......T-....-....C.....T----.....
......................................................................
......................................................................
.--...............................G.....TT............................
............................A..........................--.............
...........G..........................................................
.....

'LDHB-C-09b_IL'       ......................................C.............................-.
.....T-...........-........------.......TTT.G...A-.......G.TG.........
...------------------...............T.....G...........................
.......-.A.......T...........................G.....----...............
...................G......................................G...........
.......................................................-..C..A-.......
.T............................T...............AA.G.............G...--.
.....T..........................T.....................................
.............................A.....T......A...........................
......................................................T...............
...................................C..................................
.T........T...........................................................
.......................----.......................................TA..
....................................C.................................
..AC........A..TTGTA....T...-...---.................................T.
......................................................................
.....-------T....AT.A.............---......T-....-.G........TT---.....
.....................................................................T
......................................................................
.--...............................G.....TT............................
............................A..........................--.............
...........G..........................................................
.....

'LDHB-C-10a_IL'       ......................................C.........A...................-.
.....T-...........-........------.......TTT.G...A-.......G.TG.........
...------------------...............T.....G...........................
.......-.A.......T...........................G.....----...............
...................G......................................G...........
.......................................................-..C..A-.......
.T............................T...............AA.G.............G...--.
.....T..........................T.....................................
.............................A.....T......A...........................
......................................................T...............
...................................C..................................
.T........T...........................................................
.......................----.......................................TA..
....................................C.................................
..AC........A..TTGTA....T...-...---.................................T.
......................................................................
.....-------T....AT.A.............---......T-....-.G........TT---.....
.....................................................................T
......................................................................
.--...............................G.....TT............................
............................A..........................--.............
...........G.........................................A................
.....

'LDHB-C-10b_IL'       ......................................C...............................
.....T-...........-........------.......TTT.....-T.......G.T..........
...------------------...T...........T.................................
.......-.A...C...T..........G..........T.....G.....----...............
...................G......................................G...........
.............................................................--.......
.T............................T...............AA.G.............G...--.
.....T..........................T.....................................
.............................A.....T......A...........................
......................................................T...............
...................................C..................................
.T........T...........................................................
.......................----.......................................TA..
....................................C.................................
..AC........A..TTGTA....T...-...---..................T................
......................................................................
.....-------T....AT.A.............TGC......T-....-..........T----.....
......................................................................
......................................................................
.--...............................G.....TT............................
............................A..........................--.............
...........G..........................................................
.....

'LDHB-C-11a_WA'       ..................A...................C...............................
.....T-...........-........------.......TTT...T.-T.......G.T..........
...------------------...T...........T.................................
.......-.A...C...T..........G................G.....----...............
...................G......................................G...........
.............................................................--.......
.T............................T...............AA.G.............G...--.
.....T..........................T.....................................
.........................T...A.....T......A.........T.................
......................................................T...............
...................................C..................................
.T........T...........................................................
.......A........T......----.......................................TA..
....................................C.................................
..AC........A..TTGTA....T...-...---...................................
.........................................T............................
.....---AATAT....AT.A.............---......T-....-........C.TT---.....
......................................................................
........................................................G.............
.--...............................G.....TT............................
............................A..........................--.............
...........G..........................................................
.....

'LDHB-C-11b_WA'       ......................................C.............................-.
.....T-...........-........------.......TTT.G...A-.......G.TG.........
...------------------...............T.....G...........................
.......-.A.......T...........................G.....----...............
...................G......................................G...........
.......................................................TC....--.......
.T............................T...............AA.G.............G...--.
.....T..........................T.....................................
.............................A.....T......A...........................
......................................................T...............
...................................C..................................
.T........T...........................................................
.......................----.......................................TA..
....................................C.................................
..AC........A..TTGTA....T...-...---.................................T.
......................................................................
.....-------T....AT.A.............---......T-....-.G........TT---.....
.....................................................................T
......................................................................
.--...............................G.....TT............................
............................A..........................--.............
...........G..........................................................
.....

'LDHB-C-12a_QC'       ......................................C...............................
.....T-...........-........------.......TTT.....-T.......G.T..........
...------------------...............T.................................
.......-.A...C...T..........G................G.....----...............
...................G..................................................
...............T..................................G..........--.......
.T............T...............TA..............AA.G.............G...--.
.....T..........................T.....................................
.............................A.....T......A...........................
...............T......................................T...............
...................................C..................................
.T........T...........................................................
.......................----.......................................TA..
....................................C.................................
..AC........A..TTGTA....T...T...---.........G.........................
......................................................................
.....-------T.....T.-.............---......-.....-..........-----.....
.....................................................................A
......................................................................
.--...............................G.....TT............................
.......................................................--.............
...........G..........................................................
.....

'LDHB-C-12b_QC'       ......................................C.............................-.
.....T-...........-........------.......TTT.G...A-.......G.TG.........
...------------------...............T.....G...........................
.......-.A.......T...........................G.....----...............
...................G......................................G...........
.......................................................TC....--.......
.T............................T...............AA.G.............G...--.
.....T..........................T.....................................
.............................A.....T......A...........................
......................................................T...............
...................................C..................................
.T........T...........................................................
.......................----.......................................TA..
....................................C.................................
..AC........A..TTGTA....T...-...---.................................T.
......................................................................
.....-------T....AT.A.............---......T-....-.G........TT---.....
.....................................................................T
......................................................................
.--...............................G.....TT............................
............................A..........................--.............
...........G..........................................................
.....

'LDHB-C-13a_SK'       ......................................C...............................
.....T-...........-........------.......TTT.....-T.......G.T..........
...------------------...T...........T.................................
.......-.A...C...T..........G..........T.....G.....----...............
...................G......................................G...........
.............................................................--.......
.T............................T...............AA.G.............G...--.
.....T..........................T.....................................
.............................A.....T......A...........................
......................................................T...............
...................................C..................................
.T........T...........................................................
.......................----.......................................TA..
....................................C.................................
..AC........A..TTGTA....T...-...---..................T................
......................................................................
.....-------T....AT.A.............TGC......T-....-..........TT---.....
......................................................................
......................................................................
.--.....................................TT............................
............................A..........................--.............
...........G..........................................................
.....

'LDHB-C-13b_SK'       ......................................C.............................-.
.....T-...........-........------.......TTT.G...A-.......G.TG.........
...------------------...............T.....G...........................
.......-.A.......T...........................G.....----...............
...................G......................................G...........
.............................................................--.......
.T............................T...............AA.G.............G...--.
.....T..........................T.....................................
.............................A.....T......A...........................
......................................................T...............
...................................C..................................
.T........T...........................................................
.......................----.......................................TA..
....................................C.................................
..AC........A..TTGTAT...T...-...---.................................T.
......................................................................
.....-------T....AT.A.............---......T-....-.G........TT---.....
.....................................................................T
......................................................................
.--...............................G.....TT............................
............................A..........................--.............
...........G..........................................................
.....

'LDHB-C-14a_SK'       ......................................C.............................-.
.....T-...........-........------.......TTT.G...A-.......G.TG.........
...------------------...............T.....G...........................
.......-.A.......T...........................G.....----...............
...................G......................................G...........
.............................................................--.......
.T............................T...............AA.G.............G...--.
.....T..........................T.....................................
.............................A.....T......A...........................
......................................................T...............
...................................C..................................
.T........T...........................................................
.......................----.......................................TA..
....................................C.................................
..AC........A..TTGTA....T...-...---.................................T.
......................................................................
.....-------T....AT.A.............---......T-....-.G........TT---.....
.....................................................................T
......................................................................
.--...............................G.....TT............................
............................A..........................--.............
...........G..........................................................
.....

'LDHB-C-14b_SK'       ......................................C.............................-.
.....T-...........-........------.......TTT.G...A-.......G.TG.........
...------------------...............T.....G...........................
.......-.A.......T...........................G.....----...............
...................G......................................G...........
....................T........................................--.......
.T............................T...............AA.G.............G...--.
.....T..........................T.....................................
.............................A.....T......A...........................
......................................................T...............
...................................C..................................
.T........T...........................................................
.......................----.......................................TA..
....................................C.................................
..AC........A..TTGTAT...T...-...---.................................T.
......................................................................
.....-------T....AT.A.............---......T-....-.G........TT---.....
.....................................................................T
......................................................................
.--...............................G.....TT............................
............................A..........................--.............
...........G..........................................................
.....

'LDHB-C-15a_MB'       ......................................C...............................
.....T-...........-........------.......TTT.....-T.......G.T..........
...------------------...T...........T.................................
.......-.A...C...T..........G..........T.....G.....----...............
...................G......................................G...........
.............................................................--.......
.T............................T...............AA.G.............G...--.
.....T..........................T.....................................
.............................A.....T......A...........................
......................................................T...............
...................................C..................................
.T........T...........................................................
.......................----.......................................TA..
....................................C.................................
..AC........A..TTGTA....T...-...---..................T................
......................................................................
.....-------T....AT.A.............TGC......T-....-..........TT---.....
......................................................................
......................................................................
.--.....................................TT............................
............................A..........................--.............
...........G..........................................................
.....

'LDHB-C-15b_MB'       ......................................C.............................-.
.....T-...........-........------.......TTT.G...A-.......G.TG.........
...------------------...............T.....G...........................
.......-.A.......T...........................G.....----...............
...................G......................................G...........
.............................................................--.......
.T............................T...............AA.G.............G...--.
.....T..........................T.....................................
.............................A.....T......A...........................
......................................................T...............
...................................C..................................
.T........T...........................................................
.......................----.......................................TA..
....................................C.................................
..AC........A..TTGTAT...T...-...---.................................T.
......................................................................
.....-------T....AT.A.............---......T-....-.G........TT---.....
......................................................................
......................................................................
.--.....................................TT............................
............................A..........................--.............
...........G..........................................................
.....

'LDHB-C-16a_MB'       ......................................C.............................-.
.....T-...........-........------.......TTT.G...A-.......G.TG.........
...------------------...............T.....G...........................
.......-.A.......T...........................G.....----...............
...................G......................................G...........
.......................................................TC....--.......
.T............................T...............AA.G.............G...--.
.....T..........................T.....................................
.............................A.....T......A...........................
......................................................T...............
...................................C..................................
.T........T...........................................................
.......................----.......................................TA..
....................................C.................................
..AC........A..TTGTA....T...-...---.................................T.
......................................................................
.....TTATTATTT...AT.A.............---......T-....-.G........TT---.....
.....................................................................T
......................................................................
.--...............................G.....TT............................
............................A..........................--.............
...........G..........................................................
.....

'LDHB-C-16b_MB'       ......................................C.............................-.
.....T-...........-........------.......TTT.G...A-.......G.TG.........
...------------------...............T.....G...........................
.......-.A.......T...........................G.....----...............
...................G......................................G...........
.......................................................TC....--.......
.T............................T...............AA.G.............G...--.
.....T..........................T...........................A.........
.............................A.....T......A...........................
......................................................T...............
...................................C..................................
.T........T...........................................................
.......................----.......................................TA..
....................................C.................................
..AC........A..TTGTA....T...-...---.................................T.
......................................................................
.....-------T....AT.A.............---......T-....-.G........TT---.....
.....................................................................T
......................................................................
.--...............................G.....TT............................
............................A..........................--.............
...........G..........................................................
.....

'LDHB-C-17a_SK'       ......................................C.............................-.
.....T-...........-........------.......TTT.G...A-.......G.TG.........
...------------------...............T.....G...........................
.......-.A.......T...........................G.....----...............
...................G......................................G...........
.............................................................--.......
.T............................T...............AA.G.............G...--.
.....T..........................T.....................................
.............................A.....T......A...........................
......................................................T...............
...................................C..................................
.T........T...........................................................
.......................----.......................................CA..
....................................C.................................
..AC........A..TTGTAT...T...-...---.................................T.
......................................................................
.....-------T....AT.A.............---......T-....-.G........TTT--.....
.....................................................................T
......................................................................
.--...............................G.....TT............................
............................A..........................--.............
...........G..........................................................
.....

'LDHB-C-17b_SK'       ......................................C.............................-.
.....T-...........-........------.......TTT.G...A-.......G.TG.........
...------------------...............T.....G...........................
.......-.A.......T...........................G.....----...............
...................G......................................G...........
.............................................................--.......
.T............................T...............AA.G.............G...--.
.....T..........................T.....................................
.............................A.....T......A...........................
......................................................T...............
...................................C..................................
.T........T...........................................................
.......................----.......................................TA..
....................................C.................................
..AC........A..TTGTA....T...-...---.................................T.
......................................................................
.....-------T....AT.A.............---......T-....-.G........TT---.....
.....................................................................T
......................................................................
.--...............--..............G.....TT............................
............................A..........................--.............
...........G..........................................................
.....

'LDHB-MEL-a_OR'       ..................A...................C...............................
.....T-...........-........------.......TTT...T.-T.......G.T..........
...------------------...............T.................................
.......-.A...C...T..........G................G.....----...............
...................G......................................G...........
.............................................................--.......
.T............................T...............AA.G.............G...--.
.....T..........................T.....................................
.............................A.....T......A....................C......
......................................................T...............
...................................C..................................
.T........T...........................................................
.......................----.......................................TA..
....................................C.................................
..AC........A..TTGTA....T...-...---..................T................
......................................................................
.....-------T....AT.A.............---..G...T-....-..........TT---.....
......................................................................
......................................................................
.--...T...........................G.....TT............................
............................A..........................--.............
...........G..........................................................
.....

'LDHB-MEL-b_OR'       ..................A...................C...............................
.....T-...........-........------.......TTT...T.-T.......G.T..........
...------------------...............T.................................
.......-.A...C...T..........G..........T.....G.....----...............
...................G......................................G...........
.............................................................--.......
.T............................T...............AA.G.............G...--.
.....T..........................T.....................................
.............................A.....T......A...........................
......................................................T...............
...................................C..................................
.T........T...........................................................
.......................----.......................................TA..
....................................C.................................
..AC........A..TTGTA....T...-...---..................T................
......................................................................
.....-------T....AT.A.............---..G...T-....-..........TT---.....
......................................................................
......................................................................
.--...............................G.....TT............................
............................A..........................--.............
...........G..........................................................
.....

'LDHB-MID-01a(null)'  ..................A...................C...............................
.....T-...........-........------.......TTT.....-T.......G.T..........
...------------------...............T.................................
.......-.A...C...T..........G.......C........G.....----...............
...................G..................................................
........................T....................................--.......
.T............................T...............AA.G.............G...--.
.....T..........................T.....................................
.............................A.....T......A...........................
......................................................T...............
..T................................C..................................
.T........T..................................................T........
........................---.......................................TA..
....................................C.................................
..AC........A..TTGTA....T...-...---..................T................
......................................................................
.....-------T....AT.A.............---......T-....-..........-----.....
......................................................................
......................................................................
.--...............................G.....TT............................
............................A..........................GT.............
...........G..........................................................
.....

'LDHB-MID-01b_MB'     ......................................C...............................
.....T-...........-........------.......TTT.....-T.......G.T..........
...------------------...T...........T.................................
.......-.A...C...T..........G..........T.....G.....----...............
...................G......................................G...........
.............................................................--.......
.T............................T...............AA.G.............G...--.
.....T..........................T.....................................
.............................A.....T......A...........................
......................................................T...............
...................................C..................................
.T........T...........................................................
.......................----.......................................TA..
....................................C.................................
..AC........A..TTGTA....T...-...---..................T................
......................................................................
.....-------T....AT.A.............TGC......T-....-..........TT---.....
......................................................................
......................................................................
.--.....................................TT............................
............................A..........................--.............
...........G..........................................................
.....

'LDHB-MID-01c_MB'     ..................A...................C...............................
.....T-...........-........------.......TTT.....-T.......G.T..........
...------------------...............T.................................
..A....-.A...C...T..........G................G.....----...............
...................G......................................G...........
.............................................................--.......
.T............................T...............AA.G.............G...--.
.....T..........................T........A............................
.............................A.....T......A...........................
......................................................T...............
...C.............C.................C..................................
.T........T...........................................................
........................---..................A....................TA..
....................................C...................T...........G.
..AC........A..TTGTA....T...-...---..................T................
......................................................................
.....-------T....AT.A.............---......T-....-........-------.....
......................................................................
......................................................................
.--...........A...................G.....TT............................
............................A..........................--.............
...........G..........................................................
.....

'LDHB-MID-01d_MB'     ..................A...................C...............................
.....T-...........-........------.......TTT.....-T.......G.T..........
...------------------...............T.................................
..A....-.A...C...T..........G................G.....----...............
...................G......................................G...........
.............................................................--.......
.T............................T...............AA.G.............G...--.
.....T..........................T........A............................
.............................A.....T......A...........................
......................................................T...............
..T................................C..................................
.T........T..................................................T........
........................---.......................................TA..
....................................C.................................
..AC........A..TTGTA....T...-...---..................T................
......................................................................
.....-------T....AT.A.............---......T-....-..........-----.....
......................................................................
......................................................................
.--.....................................TT............................
............................A..........................--.............
...........G..........................................................
.....

'LDHB-MID-01e_MB'     ......................................C...............................
.....T-...........-........------.......TTT.....-T.......G.T..........
...------------------...T...........T.................................
.......-.A...C...T..........G..........T.....G.....----...............
...................G......................................G...........
.............................................................--.......
.T............................T...............AA.G.............G...--.
.....T..........................T.....................................
.............................A.....T......A...........................
......................................................T...............
...................................C..................................
.T........T...........................................................
.......................---T.......................................TA..
....................................C.................................
..AC........A..TTGTA....T...-...---..................T................
......................................................................
.....-------T....AT.A.............TGC......T-....-..........TT---.....
......................................................................
......................................................................
.--.....................................TT............................
............................A..........................--.............
...........G..........................................................
.....

'LDHB-MID-02a_BAF'    ..................A...................C...............................
.....T-...........-........------.......TTT.....-T.......G.T..........
...------------------...............T.................................
.......-.A...C...T..........G................G.....----...............
...................G..................................................
.............................................................--.......
.T............................T...............AA.G.............G...--.
.....T..........................T.....................................
.............................A.....T......A...........................
......................................................T...............
...................................C..................................
.T........T...........................................................
........................---.......................................TA..
....................................C...................T...........G.
..AC....G...A..TTGTA....T...-...---...................................
......................................................................
.....-------T....AT.AC...T........---......T-....-.........------.....
......................................................................
......................................................................
.--...............................G.....TT............................
............................A..........................--.............
...........G..........................................................
.....

'LDHB-MID-02b_BAF'    ..................A...................C...............................
.....T-...........-........------.......TTT.....-T.......G.T..........
...------------------...............T.................................
.......-.A...C...T..........G.......C........G.....----...............
...................G..................................................
........................T....................................--.......
.T............................T...........T...AA.G.............G...--.
.....T..........................T.....................................
.............................A.....T......A...........................
......................................................T...............
...................................C..................................
.T........T...........................................................
........................---.......................................TA..
....................................C...................T...........G.
..AC........A..TTGTA....T...-...---...................................
......................................................................
.....-------T....AT.AC...T........---......T-....-.........------.....
......................................................................
......................................................................
.--...............................G.....TT............................
............................A..........................--.............
...........G..........................................................
.....

'LDHB-MID-02c_BAF'    ..................A...................C...............................
.....T-...........-........------.......TTT.....-T.......G.T..........
...------------------...............T.................................
.......-.A...C...T..........G................G.....----...............
...................G..................................................
........................T....................................--.......
.T............................T...........T...AA.G.............G...--.
.....T..........................T.....................................
.............................A.....T......A...........................
......................................................T...............
..T..............C.................C..................................
.T........T...........................................................
........................---.......................................TA..
....................................C.................................
..AC........A..TTGTA....T...-...---...................................
......................................................................
.....-------T....AT.AC...T........---......T-....-.........------.....
......................................................................
...................................................................A..
.--...............................G.....TT............................
............................A..........................--.............
...........G..........................................................
.....

'LDHB-OBT_IL'         ..............A.........T.............C..............T..CA............
...A.T-...........-........------A.....--TT..A.G--..T....G.T..........
...------------------........G........................................
.......-.AT..C...T.TCTGT.C...T.C.............GTA...----.T.......A.....
..............................C...............C.......................
.....................T..................................-------.A..T..
.T.................A..........G.T..........AG--C.A.............G...--.
.....T..........................T.....................................
.........................T...A.....T......A..................T........
...............G......................................T...............
........G..........................C....................T........C....
...............................T......................................
............A...........---..........T....................C.......--..
...............T.....C..T..T........C...............................A.
..A.......G.A..-----....T...-...---...................................
....................................................................T.
..AGCTT-----T.TAGGTTA.....A.......AAA...-..A.....--G........T----.....
......................................................................
.....T................................................................
.--...G.................................--.........................T..
.......................................................--.............
...........G..........................................................
.....

'LDHB-SAPC-01a_BOL'   ......................................C...............................
.....T-...........-........------.......TTT.....-T.......G.T..........
...------------------...T...........T.................................
.......-.A...C...T..........G..........T.....G.....----...............
...................G......................................G...........
.............................................................--.......
.T............................T...............AA.G.............G...--.
.....T..........................T.....................................
.............................A.....T......A...........................
......................................................T...............
...................................C..................................
.T........T...........................................................
.......................----.......................................TA..
....................................C.................................
..AC........A..TTGTA....T...-...---..................T................
......................................................................
.....-------T....AT.A.............TGC......T-....-..........TT---.....
......................................................................
......................................................................
.--.....................................TT............................
............................A..........................--.............
...........G..........................................................
.....

'LDHB-SAPC-01b_BOL'   ...............................A......C...............................
.....T-...........-........------.......---..A..---......AATG.........
...------------------.........T........T...A..........................
.......-AA...C...C...T.T......C..............GT....----...............
............................T.........................................
.............................................................ATA....A-
-----------------.......G....AT..................-...C.........G...--.
................................T.....................................
.............................A.....T......A...........................
......................................................................
..A................................C..................................
......................................................................
.....T..G...............---................................T......TA..
....................................C...........................C.....
..AC........A..TTGTA....T...-...---...................................
...............................................A......................
.....-------T.....T.-.............---......-.....-........-------.....
......................................................................
..................................................TA..................
.--..............................C......--..A......................G..
.......................................................--.............
...........G.......................G.A................................
.....

'LDHB-SAPC-02a_PER'   ...............................A......C...............................
.....T-...........-........------.......---..A..---......AATG.........
...------------------.........T........T..............................
.......-.A...C...C...T.T......C..............GT....----...............
............................T.........................................
.............................................................ATA....A-
-----------------.......G....AT..................-...C.........G...--.
................................T.....................................
.............................A.....T......A...........................
......................................................................
..A................................C..................................
................G.....................................................
.....T..G...............---................................T......TA..
....................................C...........................C.....
..AC........A..TTGTA....T...-...---...................................
...............................................A......................
.....-------T.....T.-.............---......-.....-........-------.....
......................................................................
..................................................TA..................
.--..............................C......--..A......................G..
.......................................................--.............
...........G.......................G.A................................
.....

'LDHB-SAPC-02b_PER'   ......................................C...............................
.....T-...........-........------.......TTT.....-T.......G.T..........
...------------------...T...........T.................................
.......-.A...C...T..........G..........T.....G.....----...............
...................G......................................G...........
.............................................................--.......
.T............................T...............AA.G.............G...--.
.....T..........................T.....................................
.............................A.....T......A...........................
......................................................T...............
...................................C..................................
.T........T...........................................................
.......................----.......................................TA..
....................................C.................................
..AC........A..TTGTA....T...-...---..................T................
......................................................................
.....-------T....AT.A.............TGC......T-....-..........T----.....
......................................................................
......................................................................
.--.....................................TT............................
............................A..........................--.............
...........G..........................................................
.....

'LDHB-SAPC-03a_BOL'   ......................................C...............................
.....T-...........-........------.......TTT.....-T.......G.T..........
...------------------...T...........T.................................
.......-.A...C...T..........G..........T.....G.....----...............
...................G......................................G...........
.............................................................--.......
.T............................T...............AA.G.............G...--.
.....T..........................T.....................................
.............................A.....T......A...........................
......................................................T...............
...................................C..................................
.T........T...........................................................
.....T.................----.......................................TA..
....................................C.................................
..AC........A..TTGTA....T...-...---..................T................
......................................................................
.....-------T....AT.A.............TGC......T-....-..........T----.....
......................................................................
......................................................................
.--.....................................TT............................
............................A..........................--.............
...........G..........................................................
.....

'LDHB-SAPC-03b_BOL'   ...............................A......C...............................
.....T-...........-........------.......---..A..---......AATG.........
...------------------.........T........T...A..........................
.......-AA...C...C...T.T......C..............GT....----...............
............................T.........................................
.............................................................ATA....A-
-----------------.......G....AT..................-...C.........G...--.
................................T.....................................
.............................A.....T......A...........................
......................................................................
..A................................C..................................
................G.....................................................
.....T..G...............---................................T......TA..
....................................C...........................C.....
..AC........A..TTGTA....T...-...---...................................
...............................................A......................
.....-------T.....T.-.............---......-....--.........------.....
......................................................................
..................................................TA..................
.--..............................C......--..A......................G..
.......................................................--.............
...........G.......................G.A................................
.....

'LDHB-CX-01a_ICE'     ......................................C.............................-.
.....T-...........-........------.......TTT.G...A-.......G.TG.........
...------------------...............T.....G...........................
.......-.A.......T...........................G.....----...............
...................G......................................G...........
.............................................................--.......
.T............................T...............AA.G.............G...--.
.....T..........................T.....................................
...................A.........A.....T......A...........................
......................................................T...............
...................................C..................................
.T........T...........................................................
.......................----.......................................TA..
....................................C.................................
..AC........A..TTGTA....T...-...---.................................T.
......................................................................
.....-------T....AT.A.............---......T-....-.G........TT---.....
.....................................................................T
......................................................................
.--...............................G.....TT............................
............................A..........................--.............
...........G..........................................................
.....

'LDHB-CX-01b_ICE'     ......................................C...............................
.....T-...........-........------.......TTT...T.-T.......G.T.....C....
...------------------.................................................
.......-.A...C...T..........G.......C........G.....----...............
...................G..................................................
........................T....................................--.......
.T............................T...............AA.G.............G...--.
................................T.....................................
...................A.........A.....T......A...........................
......................................................T...............
...................................C..................................
.T........T...........................................................
........................---.......................................TA..
....................................C...................T...........G.
..AC........G..TTGTA....T...-...---...................................
........................................A.............................
.....-------T.....T.GC-...........---......-.....-..........-----.....
......................................................................
......................................................................
.--...............................G.....TT............................
................T...........A..........................--.............
...........G..........................................................
.....

'LDHB-CX-02a_QC'      ......................................C...............................
...T.TT...........-........------.......---..C..---......G.TG.........
...------------------.........T........T..............................
.......-.A...C...T................A....T.....GT....----...............
...................G..................................................
..................T..........................................ATA....C-
-----------------.......G....AT..................-........T....G...AT.
................................T.....................................
.............................A.....T......A...........................
......................................................................
..A................................C..................................
.T........T...........................................................
........................TCC.......................................--..
....................................C.................................
..AC........A..TTGTA....T...-...---...................................
...................................T..T........A......................
.....-------T.....T.-.............---......-.....-.........------.....
......................................................................
................................................................C.....
.--..C..................................--............................
.......................................................--.............
...........G.......................G..................................
.....

'LDHB-CX-02b(null)_'  ......................................C.............................-.
.....T-...........-........------.......TTT.G...A-.......G.TG.........
...------------------...............T.....G...........................
.......-.A.......T...........................G.....----...............
...................G......................................G...........
.............................................................--.......
.T............................T...............AA.G.............G...--.
.....T..........................T.....................................
...................A.........A.....T......A...........................
......................................................T...............
...................................C..................................
.T........T...........................................................
.......................----.......................................TA..
....................................C.................................
..AC........A..TTGTA....T...-...---.................................T.
......................................................--..............
.....-------T....AT.A.............---......T-....-.G........TT---.....
.....................................................................T
......................................................................
.--...............................G.....TT............................
............................A..........................--.............
...........G..........................................................
.....

'LDHB-CX-03a_MI'      ......................................C...............................
...T.TT...........-........------.......---..C..---......G.TG.........
...------------------.........T........T..............................
.......-.A...C...T................A....T.....GT....----...............
...................G..................................................
..................T..........................................ATA....C-
-----------------.......G....AT..................-........T....G...AT.
................................T.....................................
.............................A.....T......A...........................
......................................................................
..A................................C..................................
.T........T...........................................................
........................TCC.......................................--..
....................................C.................................
..AC........A..TTGTA....T...-...---...................................
...................................T..T........A......................
.....-------T.....T.-.............---......-.....-.........------.....
......................................................................
................................................................C.....
.--..C..................................--............................
.......................................................--.............
...........G.......................G..................................
.....

'LDHB-CX-03b_MI'      ......................................C.............................-.
.....T-...........-........------.......TTT.G...A-.......G.TG.........
...------------------...............T.....G...........................
.......-.A.......T...........................G.....----...............
...................G......................................G...........
.............................................................--.......
.T............................T...............AA.G.............G...--.
.....T..........................T.....................................
.............................A.....T......A...........................
......................................................T...............
...................................C..................................
.T........T...........................................................
.......................----.......................................TA..
....................................C.................................
..AC........A..TTGTAT...T...-...---.................................T.
......................................................................
.....-------T....AT.A.............---......T-....-.G........TT---.....
.....................................................................T
......................................................................
.--...............................G.....TT............................
.......................................................--.............
...........G.......................G..................................
.....

'LDHB-CX-04a_ME'      ......................................C...............................
.....T-...........-........------.......TTT.....-T.......G.T..........
...------------------...T...........T.................................
.......-.A...C...T..........G..........T.....G.....----...............
...................G......................................G...........
.............................................................--.......
.T............................T...............AA.G.............G...--.
.....T..........................T.....................................
.............................A.....T......A...........................
......................................................T...............
...................................C..................................
.T........T...........................................................
.......................----.......................................TA..
....................................C.................................
..AC........A..TTGTA....T...-...---..................T................
......................................................................
.....-------T....AT.A.............TGC......T-....-..........TT---.....
......................................................................
......................................................................
.--.....................................TT............................
............................A..........................--.............
...........G..........................................................
.....

'LDHB-CX-04b_ME'      ......................................C...............................
...G.T-...........-........------.......---..C..---......G.TG.........
...------------------.........T.......................................
.......-.A..AC...TG....................T.....G..G..----...............
...................G..................................................
.............................................................ATA....C-
-----------------.............T...............AA.G.............G...--.
................................T..A..................................
.............................A.....T......A...........................
......................................................................
..A................................C..................................
.T........T...........................................................
........................TCC.......................................--..
....................................C.................................
..AC........A..TTGTA....T...-...---...................................
...................................T..T........A......................
.....-------TG....T.-.............---......-.....-.........------.....
......................................................................
................................................................C.....
.--..C..................................--............................
.......................................................--.............
...........G.......................G..................................
.....

'LDHB-CX-05_NB'       ......................................C...............................
.T...T-........T..-........------.......TTA.....-T.......G.T----------
...------------------.................................................
.......-.A...C...T...C.....C...G.......T.....GT....----...............
......................................................................
..................T..........................................ATA....C-
-----------------.............T..................G.............G...--.
................................T.....................................
.............................A.....T......A...........................
......................................................................
...................................C..........................T.......
............................C.........................................
........................-TT.......................................--..
......................................................................
..A.........A..-----...GT...-...---.............................A.....
...................................T..................................
.AA..-------......T.-.............---......-.....-.........------.....
......................................................................
...................................C..................................
.--..C..................................--............................
.......................................................--.............
...........G.......................G..................................
.....

'LDHB-CX-06a_NB'      ......................................C...............................
.T...T-........T..-........------.......TTT.....-T.......G.T..........
...------------------.................................................
.......-.A...C...T............C..............GT....----...............
......................................................................
.............................................................ATA....A-
-----------------.......G....AT..................-.............G...--.
................................T.....................................
.............................A.....T......A...........................
..........................................A...........................
...................................C..........................T.......
......................................................................
........................-TT.......................................--..
......................................................................
..A.........A..-----..CGT...-...---.............................A.....
...................................T..................................
.AA..-------......T.-.............---......-.....-.........------.....
......................................................................
...................................C..................................
.--..C..................................--............................
.......................................................--.............
...........G.......................G..................................
.....

'LDHB-CX-06b_NB'      ......................................C.............................-.
.....T-...........-........------.......TTT.G...A-.......G.TG.........
...------------------...............T.....G...........................
.......-.A.......T...........................G.....----...............
...................G......................................G...........
.......................................................-..C..A-.......
.T............................T...............AA.G.............G...--.
.....T..........................T.....................................
.............................A.....T......A...........................
......................................................T...............
...................................C..................................
.T........T...........................................................
.......................----.......................................TA..
....................................C.................................
..AC........A..TTGTA....T...-...---.................................T.
......................................................................
.....-------T....AT.A.............---......T-....-.G........TT---.....
.....................................................................T
......................................................................
.--...............................G.....TT............................
............................A..........................--.............
...........G..........................................................
.....

'LDHB-CX-07a_IN'      ......................................C...............................
.....T-...........-........------.......TTT.....-T.......G.T..........
...------------------...T...........T.................................
.......-.A...C...T..........G..........T.....G.....----...............
...................G......................................G...........
.............................................................--.......
.T............................T...............AA.G.............G...--.
.....T..........................T.....................................
.............................A.....T......A...........................
......................................................T...............
...................................C..................................
.T........T...........................................................
.......................----.......................................TA..
....................................C.................................
..AC........A..TTGTA....T...-...---..................T................
......................................................................
.....-------T....AT.A.............TGC......T-....-..........T----.....
......................................................................
......................................................................
.--.....................................TT............................
............................A..........................--.............
...........G..........................................................
.....

'LDHB-CX-07b_IN'      ......................................C...............................
...T.TT...........-........------.......---..C..---......G.TG.........
...------------------......G..T........T..............................
.......-.A...C...T.....................T.....G..G..----...............
...................G.............................................C....
.............................................................ATA....A-
-----------------.......G....AT..................-.............G...--.
................................T.....................................
.............................A.....T......A...........................
......................................................................
...................................C..........................T.......
......................................................................
........................-TT.......................................--..
......................................................................
..A.........A..-----....T...-...---...................................
..........G...........................................................
.AA..-------......T.-.............---......-.....-..........-----.....
......................................................................
...................................C..................................
.--..C..................................--............................
........................C..............................--.............
...........G.......................G..................................
.....

'LDHB-CX-08a_ON'      ......................................C.............................-.
.....T-...........-........------.......TTT.G...A-.......G.TG.........
...------------------...............T.....G...........................
.......-.A.......T...........................G.....----...............
...................G......................................G...........
.............................................................---......
.T............................T...............AA.G.............G...--.
.....T..........................T.....................................
.............................A.....T......A...........................
......................................................T...............
...................................C..................................
.T........T...........................................................
.......................----.......................................TA..
....................................C.................................
..AC........A..TTGTA....T...-...---.................................T.
......................................................................
.....-------T....AT.A.............---......T-....-.G........TT---.....
.....................................................................T
......................................................................
.--...............................G.....TT............................
............................A..........................--.............
...........G..........................................................
.....

'LDHB-CX-08b_ON'      ......................................C...............................
...T.T-..A........-........------.......---..C..---...C..G.TG.........
...------------------.........T.......................................
.......-.A...C...T.....................T.....G..G..----...............
...................G..................................................
.............................................................ATA....A-
-----------------.......G....AT..................-....A........G...--.
................................T.....................................
.............................A.....T......A...........................
..........................................A...........................
...................................C..........................T.......
............................C.........................................
........G...............---...................T...................TA..
....................................C.................................
..AC......G.A..TTGTA....T...-...---...................................
...............................................A......................
.....-------T.....T.-.............---......-.....-..........-----.....
......................................................................
...................................C..................................
.--..C..................................--............................
.......................................................--.............
...........G.......................G..................................
.....

'LDHB-CX-09a_ON'      ......................................C.............................-.
.....T-...........-........------.......TTT.G...A-.......G.TG.........
...------------------...............T.....G...........................
.......-.A.......T...........................G.....----...............
...................G......................................G...........
.............................................................--.......
.T............................T...............AA.G.............G...--.
.....T..........................T.....................................
.............................A.....T......A...........................
......................................................T...............
...................................C..................................
.T........T...........................................................
.......................----.......................................TA..
....................................C.................................
..AC........A..TTGTA....T...-...---.................................T.
......................................................................
.....-------T....AT.A.............---......T-....-.G........TT---.....
.....................................................................T
......................................................................
.--...............................G.....TT............................
............................A..........................--.............
...........G..........................................................
.....

'LDHB-CX-09b_ON'      ......................................C...............................
...T.T-..A........-........------.......---..C..---...C..G.TG.........
...------------------.........T.......................................
.......-.A...C...T.....................T.....G..G..----...............
...................G..................................................
.............................................................ATA....A-
-----------------.......G....AT..................-....A........G...--.
................................T.....................................
.............................A.....T......A...........................
..........................................A...........................
...................................C..........................T.......
............................C.........................................
........G...............---...................T...................TA..
....................................C.................................
..AC......G.A..TTGTA....T...-...---...................................
...............................................A......................
.....-------T.....T.-.............---......-.....-..........-----.....
......................................................................
...................................C..................................
.--..C..................................--............................
.......................................................--.............
...........G.......................G..................................
.....

'LDHB-CX-10a_ME'      ......................................C...............................
.....T-...........-........------.......TTT.....-T.......G.T..........
...------------------...T...........T.................................
.......-.A...C...T..........G..........T.....G.....----...............
...................G......................................G...........
.............................................................--.......
.T............................T...............AA.G.............G...--.
.....T..........................T.....................................
.............................A.....T......A...........................
......................................................T...............
...................................C..................................
.T........T...........................................................
.......................----.......................................TA..
....................................C.................................
..AC........A..TTGTA....T...-...---..................T................
......................................................................
.....-------T....AT.A.............TGC......T-....-..........TT---.....
......................................................................
......................................................................
.--.....................................TT............................
............................A..........................--.............
...........G..........................................................
.....

'LDHB-CX-10b_ME'      ......................................C...............................
.T...T-........T..-........------.......TTT.....-T.......G.T..........
...------------------.................................................
.......-.A...C...T............C..............GT....----...............
......................................................................
.............................................................ATA....A-
-----------------.......G....AT..................-.............G...--.
................................T...................................A.
.............................A.....T......A...........................
..........................................A...........................
...................................C..................................
......................................................................
........................---.......................................--..
......................................................................
..A.........A..-----..CGT...-...---.............................A.....
...................................T..................................
.AA..-------......T.-.............---......-.....-.........------.....
......................................................................
...................................C..................................
.--..C..................................--............................
.......................................................--.............
...........G.......................G..................................
.....

'LDHB-CX-11a_MI'      ......................................C...............................
.T...T-........T..-........------.......TTT.....-T.......G.T..........
...------------------.................................................
.......-.A...C...T............C..............GT....----...............
......................................................................
.............................................................ATA....A-
-----------------.......G....AT..................-.............G...--.
................................T.....................................
.............................A.....T......A...........................
..........................................A...........................
...................................C..........................T.......
......................................................................
........................-TT.......................................--..
......................................................................
..A.........A..-----..CGT...-...---.............................A.....
...................................T..................................
.AA..-------......T.-.............---......-.....-.........------.....
......................................................................
...................................C..................................
.--..C..................................--............................
.......................................................--.............
...........G.......................G..................................
.....

'LDHB-CX-11b_MI'      ......................................C...............................
.....T-...........-........------.......TTT.....-T.......G.T..........
...------------------...T...........T.................................
.......-.A...C...T..........G..........T.....G.....----...............
...................G......................................G...........
...........................................................G.--.......
.T............................T...............AA.G............GG...--.
.....T..........................T.....................................
.............................A.....T......A...........................
......................................................T...............
...................................C..................................
.T....................................................................
....G..................----.......................................TA..
....................................C.................................
..AC........A..TTGTA....T...-...---..................T................
......................................................................
.....-------T....AT.A.............TGC......T-....-..........T----.....
......................................................................
......................................................................
.--.....................................TT............................
............................A..........................--.............
...........G.............................C............................
.....

'LDHB-CX-12a_NB'      ......................................C...............................
.....T-...........-........------.......TTT.....-T.......G.T..........
...------------------...T...........T.................................
.......-.A...C...T..........G..........T.....G.....----...............
...................G......................................G...........
.............................................................--.......
.T............................T...............AA.G.............G...--.
.....T..........................T.....................................
.............................A.....T......A...........................
......................................................T...............
...................................C..................................
.T........T...........................................................
.......................----.......................................TA..
....................................C.................................
..AC........A..TTGTA....T...-...---..................T................
......................................................................
.....-------T....AT.A.............TGC......T-....-..........TT---.....
......................................................................
......................................................................
.--.....................................TT............................
............................A..........................--.............
...........G..........................................................
.....

'LDHB-CX-12b_NB'      ......................................C...............................
...T.TT...........-........------.......---..C..---......G.TG.........
...------------------.........T........T...............G..............
......C-.A...C...T.....................T.....G.....----...............
...................G..................................................
....................G........................................ATA....C-
-----------------.............T....C.............G.............G...--.
................................T.....................................
.............................A.....T......A...........................
......................................................................
...................................C..........................T.......
............................C.........................................
........................-TT.......................................--..
......................................................................
..A.........A..-----...GT...-...---.............................A.....
...................................T..................................
.AA..-------......T.-.T...........---......-.....-........-------.....
......................................................................
...................................C..................................
.--..C..................................--............................
.......................................................--.............
...........G.......................G..................................
.....

'LDHB-CX-13a_NT'      ......................................C...............................
...T.TT...........-........------.......---..C..---......G.TG.........
...------------------.........T........T..............................
.......-.A...C...T................A....T.....GT....----...............
...................G..................................................
..................T..........................................ATA....C-
-----------------.......G....AT..................-........T....G...AT.
................................T.....................................
.............................A.....T......A...........................
......................................................................
..A................................C..................................
.T........T...........................................................
........................TCC.......................................--..
....................................C.................................
..AC........A..TTGTA....T...-...---...................................
...................................T..T........A......................
.....-------T.....T.-.............---......-.....-.........------.....
......................................................................
................................................................C.....
.--..C..................................--............................
.......................................................--.............
...........G.......................G..................................
.....

'LDHB-CX-13b_NT'      ......................................C.............................-.
.....T-...........-........------.......TTT.G...A-.......G.TG.........
...------------------...............T.....G...........................
.......-.A.......T...........................G.....----...............
...................G......................................G...........
.............................................................--.......
.T............................T...............AA.G.............G...--.
.....T..........................T.....................................
.............................A.....T......A...........................
......................................................T...............
...................................C..................................
.T........T...........................................................
.......................----.......................................TA..
....................................C.................................
..AC........A..TTGTAT...T...-...---.................................T.
......................................................................
.....-------T....AT.G.............---......T-....-.G........TT---.....
.....................................................................T
......................................................................
.--...............................G.....TT............................
............................A..........................--.............
...........G..........................................................
.....

'LDHB-CX-14a_ON'      ......................................C...............................
.....T-....C...T..-........------.......TTA.....-T.......G.T..........
...------------------.................................................
.......-.A...C...T.....................T.....G.....----...............
......................................................................
.............................................................ATA....C-
-----------------.............T..................G.............G...--.
................................T.....................................
.............................A.....T......A...........................
......................................................................
..A................................C..........................T.......
......................................................................
........................-TT.......................................--..
......................................................................
..A.........A..-----....T...-...---...................................
......................................................................
.AA..-------......T.-.............---......-.....C..........T----.....
..................C...................................................
...................................C..................................
.--..C..................................--............................
.......................................................--.............
...........G.......................G..................................
.....

'LDHB-CX-14b_ON'      ...........................A..........C...............................
.....TC-..........-........------.......TTT.....-T.......G.T..........
...------------------...............T.................................
.......-.A...C...T..........G................G.....----...............
...................G......................................G...........
.............................................................--.......
.T............................T...............AA.G.............G...--.
.....T..........................T.....................................
.............................A.....T......A...........................
......................................................T...............
...................................C..................................
.T........T...........................................................
........................---.......................................TA..
....................................C.................................
..AC........A.TTTGTA....T...-...---...................................
....................................................................G.
.....-------T....AT.A.............---......T-....-.........------.....
......................................................................
......................................................................
.--..............................GG.....TTCGA.................T.......
.......................................................--.............
...........G..........................................................
.....

'LDHB-CX-15a_MB'      ...........................A..........C...............................
.....TC-..........-........------.......TTT.....-T.......G.T..........
...------------------...............T.................................
.......-.A...C...T..........G................G.....----...............
...................G......................................G...........
.............................................................--.......
.T............................T...............AA.G.............G...--.
.....T..........................T.....................................
.............................A.....T......A...........................
......................................................T...............
...................................C..................................
.T........T...........................................................
........................---.......................................TA..
....................................C.................................
..AC........A.TTTGTA....T...-...---...................................
....................................................................G.
.....-------T....AT.A.............---......T-....-.........------.....
......................................................................
......................................................................
.--..............................GG.....TTCGA.................T.......
.......................................................--.............
...........G..........................................................
.....

'LDHB-CX-15b_MB'      ......................................C...............................
...T.TT...........-........------.......---..C..---......G.TG.........
...------------------.........T........T..............................
.......-.A...C...T...........................GT....----...............
...................G..................................................
.............................................................ATA....A-
-----------------.......G....AT..................-.............G...--.
................................T.....................................
.............................A.....T......A...........................
..........................................A...........................
...................................C..................................
................G.....................................................
........................---.......................................--..
....................................C.................................
..AC........A..TTGTA....T...-...---...................................
......................................................................
.AA..-------......T.-.............---......-.....-..........-----.....
.....................................................................A
...................................C..................................
.--..C.........................A........--............................
.......................................................--.............
...........G.......................G..................................
.....

'LDHB-CX-16a_MB'      ......................................C...............................
.....T-...........-........------.......TTT.A...-A.......G.TG.........
...------------------....T..........T.................................
.......-.A...C...T..........G................G.....----...............
...................G......................................G...........
.............................................................--.......
.T............................T...............AA.G.............G...--.
.....T..........................T.....................................
.............................A.....T......A...........................
......................................................T...............
...................................C..................................
.T........T...........................................................
........................---.......................................TA..
....................................C.................................
..AC........A..TTGTAT...T...-...---...................................
......................................................................
.....-------T....AT.A.............---......T-....-.........------.....
......................................................................
......................................................................
.--..............................GG.....TTCGA.................T.......
.......................................................--.............
...........G..........................................................
.....

'LDHB-CX-16b_MB'      ......................................C...............................
.....T-...........-........------.......TTT.....-T.......G.T..........
...------------------...............T.................................
.......-.A...C...T..........G..........T.....G.....----...............
...................G......................................G...........
.............................................................--.......
.T............................T...........T...AA.G.............G...--.
.....T..........................T.....................................
.............................A.....T......A...........................
......................................................T...............
...................................C..................................
.T........T...........................................................
........................---.......................................TA..
....................................C.................................
..AC........A..TTGTA....T...-...---..................T................
......................................................................
.....-------T....AT.A.............---......T-....-..........TT---.....
......................................................................
......................................................................
.--...............................G.....TT............................
............................A..........................--.............
...........G..........................................................
.....

'LDHB-CX-17a_SK'      ...........................A..........C...............................
.....TC-..........-........------.......TTT.....-T.......G.T..........
...------------------...............T.................................
.......-.A...C...T..........G................G.....----...............
...................G......................................G...........
.............................................................--.......
.T............................T...............AA.G.............G...--.
.....T..........................T.....................................
.............................A.....T......A...........................
......................................................T...............
...................................C..................................
.T........T...........................................................
........................---.......................................TA..
....................................C.................................
..AC........A.TTTGTA....T...-...---...................................
....................................................................G.
.....-------T....AT.A.............---......T-....-.........------.....
......................................................................
......................................................................
.--..............................GG.....TTCGA.................T.......
.......................................................--.............
...........G..........................................................
.....

'LDHB-CX-17b_SK'      ......................................C.............................-.
.....T-...........-........------.......TTT.G...A-.......G.TG.........
...------------------...............T.....G...........................
.......-.A.......T...........................G.....----...............
...................G......................................G...........
.............................................................--.......
.T............................T...............AA.G.............G...--.
.....T..........................T.....................................
.............................A.....T......A...........................
......................................................T...............
...................................C..................................
.T........T...........................................................
........................---.......................................TA..
....................................C.................................
..AC........A..TTGTA....T...-...---.................................T.
......................................................................
.....-------T....AT.A.............---......T-....-.G........TTT--.....
.....................................................................T
......................................................................
.--...............................G.....TT............................
............................A..........................--.............
...........G..........................................................
.....

'LDHB-CX-18a_SK'      ....................T......A..........C...............................
.....TC-..........-........------.......TTT.....-T.......G.T..........
...------------------...............T.................................
.......-.A...C...T..........G................G.....----...............
...................G......................................G...........
.............................................................--.......
.T............................T...............AA.G.............G...--.
.....T..........................T.....................................
.............................A.....T......A...........................
......................................................T...............
...................................C..................................
.T........T...........................................................
........................---.......................................TA..
....................................C.................................
..AC........A.TTTGTA....T...-...---...................................
....................................................................G.
.....-------T....AT.A.............---......T-....-.........------.....
......................................................................
......................................................................
.--..............................GG.....TTCGA.................T.......
.......................................................--.............
...........G..........................................................
.....

'LDHB-CX-18b_SK'      ......................................C.............................-.
.....T-...........-........------.......TTT.G...A-.......G.TG.........
...------------------...............T.....G...........................
.......-.A.......T...........................G.....----...............
...................G......................................G...........
.............................................................--.......
.T............................T...............AA.G.............G...--.
.....T..........................T.....................................
.............................A.....T......A...........................
......................................................T...............
...................................C..................................
.T........T...........................................................
.......................---T.......................................TA..
....................................C.................................
..AC........A..TTGTA....T...-...---.................................T.
......................................................................
.....-------T....AT.A.............---......T-....-.G........TT---.....
.....................................................................T
......................................................................
.--...............................G.....TT............................
............................A..........................--.............
...........G..........................................................
.....

'LDHB-X-01a_MI'       ......................................C...............................
...T.TT...........-........------.......---..C..---......G.TG.........
...------------------.........T........T..............................
......C-.A...C...T.....................T.....G.....----...............
...................G..................................................
.............................................................ATA....A-
-----------------.............T..................G.............G...--.
..............AT................T..........................C..........
.............................A.....T......A...........................
..................................................................T...
...................................C..................................
............................C.........................................
........................-TT.......................................--..
......................................................................
..A.........A..-----....T...-...---...................................
......................................................................
.AA..-------......T.-.............---......A..C..T..........-----.....
..................C...................................................
...................................C..................................
.--..C..................................--.........................G..
.......................................................--.............
...........G.......................G..................................
.....

'LDHB-X-01b_MI'       ......................................C...............................
...T.T-..A........-........------.......---..C..---...C..G.TG.........
...------------------.........T.......................................
.......-.A...C...T.....................T.....G..G..----...............
...................G..................................................
..................T..........................................ATA....C-
-----------------.............T....C.............G.............G...--.
................................T.....................................
.............................A.....T......A...........................
......................................................................
...................................C..........................T.......
............................C.........................................
........................-TT.......................................--..
......................................................................
..A.........A..-----...GT...-...---.............................A.....
......................................................................
.AA..-------......T.-.............---......A..C..T..........-----.....
..................C...................................................
...................................C..................................
.--..C..................................--.........................G..
.......................................................--.............
...........G.......................G..................................
.....

'LDHB-X-02a_IL'       ......................................C...............................
...T.TT...........-........------.......---..C..---......G.TG.........
...------------------.........T........T..............................
......C-.A...C...T.....................T.....G.....----...............
...................G..................................................
.............................................................ATA....C-
-----------------.............T....C.............G.............G...--.
................................T.....................................
.............................A.....T......A...........................
......................................................................
[truncated: 97,918 more chars]
