# Supplementary material for: Evolutionary factors affecting Lactate dehydrogenase A and B variation in the Daphnia pulex species complex
Source: BMC Evol Biol. 2011 Jul 18;11:212. doi: 10.1186/1471-2148-11-212 (PMC3231769; doi:10.1186/1471-2148-11-212)
Supplement: Additional file 4 — LDHA amino acid alignment. Sequential alignment of LDHA sequences from members of the Daphnia pulex species complex in FastA and Nexus formats. [file 1471-2148-11-212-S4.TXT]

Additional File 4.  Sequential alignment of all LdhA amino acid sequences from members of the Daphnia pulex species complex in FastA and Nexus format.  

>LDHA-ARE-01_OR
MATSVDKLKT EIQTPVAHSG SKVTIVGVGQ VGMACAFSIM TQGIASELTL IDVMEDKLKG ELMDMQHGLA FLGNIKMTAG
SDYALSAGSK LCIVTAGARQ REGESRLNLV QRNADILKGM IPKLVQHSPD TLLLIVSNPV DLMTYVAWKL SGLPKERVIG
SGTNLDSSRF RFLLSERFNV APNSTHGWII GEHGDSSVPV WSGVNVAGVR LRDLNPAAGT DADTENWGQI HTQVVQSAYE
IIRLKGYTSW AIGLSVSILT KAILKNSRNV FAVSTFVQGI HGVEQPVFLS VPCVVGENGI TDVIQQTLTE GERNQLQKSA
ATLNEVQ
>LDHA-ARE-02_OR
MATSVDKLKT EIQTPVAHSG SKVTIVGVGQ VGMACAFSIM TQGIASELTL IDVMEDKLKG ELMDMQHGLA FLGNIKMTAG
SDYALSAGSK LCIVTAGARQ REGESRLNLV QRNADILKGM IPKLVQHSPD TLLLIVSNPV DLMTYVAWKL SGLPKERVIG
SGTNLDSSRF RFLLSERFNV APNSTHGWII GEHGDSSVPV WSGVNVAGVR LRDLNPAAGT DADTENWGQI HTQVVQSAYE
IIRLKGYTSW AIGLSVSILT KAILKNSRNV FAVSTFVQGI HGVEQPVFLS VPCVVGENGI TDVIQQTLTE GERNQLQKSA
ATLNEVQ
>LDHA-ARE-03_OR
MATSVDKLKT EIQTPVAHSG SKVTIVGVGQ VGMACAFSIM TQGIASELTL IDVMEDKLKG ELMDMQHGLA FLGNIKMTAG
SDYALSAGSK LCIVTAGARQ REGESRLNLV QRNADILKGM IPKLVQHSPD TLLLIVSNPV DLMTYVAWKL SGLPKERVIG
SGTNLDSSRF RFLLSERFNV APNSTHGWII GEHGDSSVPV WSGVNVAGVR LRDLNPAAGT DADTENWGQI HTQVVQSAYE
IIRLKGYTSW AIGLSVSILT KAILKNSRNV FAVSTFVQGI HGVEQPVFLS VPCVVGENGI TDVIQQTLTE GERNQLQKSA
ATLNEVQ
>LDHA-EPC-01a_CZR
MATSVDKLKT EIQTPVAHSG SKVTIVGVGQ VGMACAFSIM TQGIASELTL IDVMEDKLKG ELMDMQHGLA FLGNIKMTAG
SDYALSAGSK LCIVTAGARQ REGESRLNLV QRNADILKGM IPKLVQHSPD TLLLIVSNPV DLMTYVAWKL SGLPKERVIG
SGTNLDSSRF RFLLSERFNV APNSTHGWII GEHGDSSVPV WSGVNVAGVR LRDLNPAAGT DADTENWGQI HTQVVQSAYE
IIRLKGYTSW AIGLSVSILT KAILKNSRNV FAVSTFVQGI HGVEQPVFLS VPCVVGENGI TDVIQQTLTE GERSQLQKSA
ATLNEVQ
>LDHA-EPC-01b_CZR
MATSVDKLKT EIQTPVAHSG SKVTIVGVGQ VGMACAFSIM TQGIASELTL IDVMEDKLKG ELMDMQHGLA FLGNIKMTAG
SDYALSAGSK LCIVTAGARQ REGESRLNLV QRNADILKGM IPKLVQHSPD TLLLIVSNPV DLMTYVAWKL SGLPKERVIG
SGTNLDSSRF RFLLSERFNV APNSTHGWII GEHGDSSVPV WSGVNVAGVR LRDLNPAAGT DADTENWGQI HTQVVQSAYE
IIRLKGYTSW AIGLSVSILT KAILKNSRNV FAVSTFVQGI HGVEQPVFLS VPCVVGENGI TDVIQQTLTE GERSQLQKSA
ATLNEVQ
>LDHA-EPC-02_SPA
MATSVDKLKT EIQTPVAHSG SKVTIVGVGQ VGMACAFSIM TQGIASELTL IDVMEDKLKG ELMDMQHGLA FLGNIKMTAG
SDYALSAGSK LCIVTAGARQ REGESRLNLV QRNADILKGM IPKLVQHSPD TLLLIVSNPV DLMTYVAWKL SGLPKERVIG
SGTNLDSSRF RFLLSERFNV APNSTHGWII GEHGDSSVPV WSGVNVAGVR LRDLNPAAGT DADTENWGQI HTQVVQSAYE
IIRLKGYTSW AIGLSVSILT KAILKNSRNV FAVSTFVQGI HGVEQPVFLS VPCVVGENGI TDVIQQTLTE GERSQLQKSA
ATLNEVQ
>LDHA-EPC-03_CZR
MATSVDKLKT EIQTPVAHSG SKVTIVGVGQ VGMACAFSIM TQGIASELTL IDVMEDKLKG ELMDMQHGLA FLGNIKMTAG
SDYALSAGSK LCIVTAGARQ REGESRLNLV QRNADILKGM IPKLVQHSPD TLLLIVSNPV DLMTYVAWKL SGLPKERVIG
SGTNLDSSRF RFLLSERFNV APNSTHGWII GEHGDSSVPV WSGVNVAGVR LRDLNPAAGT DADTENWGQI HTQVVQSAYE
IIRLKGYTSW AIGLSVSILT KAILKNSRNV FAVSTFVQGI HGVEQPVFLS VPCVVGENGI TDVIQQTLTE GERSQLQKSA
ATLNEVQ
>LDHA-EPX-a_CZR
MATSVDKLKT EIQTPVAHSG SKVTIVGVGQ VGMACAFSIM TQGIASELTL IDVMEDKLKG ELMDMQHGLA FLGNIKMTAG
SDYALSAGSK LCIVTAGARQ REGESRLNLV QRNADILKGM IPKLVQHSPD TILLIVSNPV DLMTYVAWKL SGLPKERVIG
SGTNLDSSRF RFLLSERFNV APNSTHGWII GEHGDSSVPV WSGVNVAGVR LRDLNPAAGT DADTENWGQI HTQVVQSAYE
IIRLKGYTSW AIGLSVSILT KAILKNSRNV FAVSTFVQGI HGVEQPVFLS VPCVVGENGI TDVIQQTLTE GERNQLQKSA
ATLNEVQ
>LDHA-EPX-b_CZR
MATSVDKLKT EIQTPVAHSG SKVTIVGVGQ VGMACAFSIM TQGIASELTL IDVMEDKLKG ELMDMQHGLA FLGNIKMTAG
SDYALSAGSK LCIVTAGARQ REGESRLNLV QRNADILKGM IPKLVQHSPD TILLIVSNPV DLMTYVAWKL SGLPKERVIG
SGTNLDSSRF RFLLSERFNV APNSTHGWII GEHGDSSVPV WSGVNVAGVR LRDLNPAAGT DADTENWGQI HTQVVQSAYE
IIRLKGYTSW AIGLSVSILT KAILKNSRNV FAVSTFVQGI HGVEQPVFLS VPCVVGENGI TDVIQQTLTE GERNQLQKSA
ATLNEVQ
>LDHA-C-01_ON
MATSVEKLKT EIQTPVAHSG SKVTIVGVGQ VGMACAFSIM TQGIASELTL IDVMEDKLKG ELMDMQHGLA FLGNIKMTAG
SDYALSAGSK LCIVTAGARQ REGESRLNLV QRNADILKGM IPKLVQHSPD TLLLIVSNPV DLMTYVAWKL SGLPKERVIG
SGTNLDSSRF RFLLSERFNV APNSTHGWII GEHGDSSVPV WSGVNVAGVR LRDLNPAAGT DADTENWGEI HTQVVQSAYE
IIRLKGYTSW AIGLSVSILT KAILKNSRNV FAVSTFVQGI HGVEQPVFLS VPCVVGENGI TDVIQQTLTE GERSQLQKSA
ATLNEVQ
>LDHA-C-02_ME
MATSVEKLKT EIQTPVAHSG SKVTIVGVGQ VGMACAFSIM TQGIASELTL IDVMEDKLKG ELMDMQHGLA FLGNIKMTAG
SDYALSAGSK LCIVTAGARQ REGESRLNLV QRNADILKGM IPKLVQHSPD TLLLIVSNPV DLMTYVAWKL SGLPKERVIG
SGTNLDSSRF RFLLSERFNV APNSTHGWII GEHGDSSVPV WSGVNVAGVR LRDLNPAAGT DADTENWGEI HTQVVQSAYE
IIRLKGYTSW AIGLSVSILT KAILKNSRNV FAVSTFVQGI HGVEQPVFLS VPCVVGENGI TDVIQQTLTE GERSQLQKSA
ATLNEVQ
>LDHA-C-03_MI
MATSVEKLKT EIQTPVAHSG SKVTIVGVGQ VGMACAFSIM TQGIASELTL IDVMEDKLKG ELMDMQHGLA FLGNIKMTAG
SDYALSAGSK LCIVTAGARQ REGESRLNLV QRNADILKGM IPKLVQHSPD TLLLIVSNPV DLMTYVAWKL SGLPKERVIG
SGTNLDSSRF RFLLSERFNV APNSTHGWII GEHGDSSVPV WSGVNVAGVR LRDLNPAAGT DADTENWGEI HTQVVQSAYE
IIRLKGYTSW AIGLSVSILT KAILKNSRNV FAVSTFVQGI HGVEQPVFLS VPCVVGENGI TDVIQQTLTE GERSQLQKSA
ATLNEVQ
>LDHA-C-04_PA
MATSVEKLKT EIQTPVAHSG SKVTIVGVGQ VGMACAFSIM TQGIASELTL IDVMEDKLKG ELMDMQHGLA FLGNIKMTAG
SDYALSAGSK LCIVTAGARQ REGESRLNLV QRNADILKGM IPKLVQHSPD TLLLIVSNPV DLMTYVAWKL SGLPKERVIG
SGTNLDSSRF RFLLSERFNV APNSTHGWII GEHGDSSVPV WSGVNVAGVR LRDLNPAAGT DADTENWGEI HTQVVQSAYE
IIRLKGYTSW AIGLSVSILT KAILKNSRNV FAVSTFVQGI HGVEQPVFLS VPCVVGENGI TDVIQQTLTE GERSQLQKSA
ATLNEVQ
>LDHA-C-05a_SK
MATSVEKLKT EIQTPVAHSG SKVTIVGVGQ VGMACAFSIM TQGIASELTL IDVMEDKLKG ELMDMQHGLA FLGNIKMTAG
SDYALSAGSK LCIVTAGARQ REGESRLNLV QRNADILKGM IPKLVQHSPD TLLLIVSNPV DLMTYVAWKL SGLPKERVIG
SGTNLDSSRF RFLLSERFNV APNSTHGWII GEHGDSSVPV WSGVNVAGVR PRDLNPAAGT DADTENWGEI HTQVVQSAYE
IIRLKGYTSW AIGLSVSILT KAILKNSRNV FAVSTFVQGI HGVEQPVFLS VPCVVGENGI TDVIQQTLTE GERSQLQKSA
ATLNEVQ
>LDHA-C-05b_SK
MATSVEKLKT EIQTPVAHSG SKVTIVGVGQ VGMACAFSIM TQGIASELTL IDVMEDKLKG ELMDMQHGLA FLGNIKMTAG
SDYALSAGSK LCIVTAGARQ REGESRLNLV QRNADILKGM IPKLVQHSPD TLLLIVSNPV DLMTYVAWKL SGLPKERVIG
SGTNLDSSRF RFLLSERFNV APNSTHGWII GEHGDSSVPV WSGVNVAGVR LRDLNPAAGT DADTENWGEI HTQVVQSAYE
IIRLKGYTSW AIGLSVSILT KAILKNSRNV FAVSTFVQGI HGVEQPVFLS VPCVVGENGI TDVIQQTLTE GERSQLQKSA
ATLNEVQ
>LDHA-C-06a_WY
MATSVEKLKT EIQTPVAHSG SKVTIVGVGQ VGMACAFSIM TQGIASELTL IDVMEDKLKG ELMDMQHGLA FLGNIKMTAG
SDYALSAGSK LCIVTAGARQ REGESRLNLV QRNADILKGM IPKLVQHSPD TLLLIVSNPV DLMTYVAWKL SGLPKERVIG
SGTNLDSSRF RFLLSERFNV APNSTHGWII GEHGDSSVPV WSGVNVAGVR LRDLNPAAGT DADTENWGEI HTQVVQSAYE
IIRLKGYTSW AIGLSVSILT KAILKNSRNV FAVSTFVQGI HGVEQPVFLS VPCVVGENGI TDVIQQTLTE GERSQLQKSA
ATLNEVQ
>LDHA-C-06b_WY
MATSVEKLKT EIQTPVAHSG SKVTIVGVGQ VGMACAFSIM TQGIASELTL IDVMEDKLKG ELMDMQHGLA FLGNIKMTAG
SDYALSAGSK LCIVTAGARQ REGESRLNLV QRNADILKGM IPKLVQHSPD TLLLIVSNPV DLMTYVAWKL SGLPKERVIG
SGTNLDSSRF RFLLSERFNV APNSTHGWII GEHGDSSVPV WSGVNVAGVR LRDLNPAAGT DADTENWGEI HTQVVQSAYE
IIRLKGYTSW AIGLSVSILT KAILKNSRNV FAVSTFVQGI HGVEQPVFLS VPCVVGENGI TDVIQQTLTE GERSQLQKSA
ATLNEVQ
>LDHA-C-07_IL
MATSVEKLKT EIQTPVAHSG SKVTIVGVGQ VGMACAFSIM TQGIASELTL IDVMEDKLKG ELMDMQHGLA FLGNIKMTAG
SDYALSAGSK LCIVTAGARQ REGESRLNLV QRNADILKGM IPKLVQHSPD TLLLIVSNPV DLMTYVAWKL SGLPKERVIG
SGTNLDSSRF RFLLSERFNV APNSTHGWII GEHGDSSVPV WSGVNVAGVR LRDLNPAAGT DADTENWGEI HTQVVQSAYE
IIRLKGYTSW AIGLSVSILT KAILKNSRNV FAVSTFVQGI HGVEQPVFLS VPCVVGENGI TDVIQQTLTE GERSQLQKSA
ATLNEVQ
>LDHA-C-08a_ID
MATSVEKLKT EIQTPVAHSG SKVTIVGVGQ VGMACAFSIM TQGIASELTL IDVMEDKLKG ELMDMQHGLA FLGNIKMTAG
SDYALSAGSK LCIVTAGARQ REGESRLNLV QRNADILKGM IPKLVQHSPD TLLLIVSNPV DLMTYVAWKL SGLPKERVIG
SGTNLDSSRF RFLLSERFNV APNSTHGWII GEHGDSSVPV WSGVNVAGVR LRDLNPAAGT DADTENWGEI HTQVVQSAYE
IIRLKGYTSW AIGLSVSILT KAILKNSRNV FAVSTFVQGI HGVEQPVFLS VPCVVGENGI TDVIQQTLTE GERSQLQKSA
ATLNEVQ
>LDHA-C-08b_ID
MATSVEKLKT EIQTPVAHSG SKVTIVGVGQ VGMACAFSIM TQGIASELTL IDVMEDKLKG ELMDMQHGLA FLGNIKMTAG
SDYALSAGSK LCIVTAGARQ REGESRLNLV QRNADILKGM IPKLVQHSPD TLLLIVSNPV DLMTYVAWKL SGLPKERVIG
SGTNLDSSRF RFLLSERFNV APNSTHGWII GEHGDSSVPV WSGVNVAGVR LRDLNPAAGT DADTENWGEI HTQVVQSAYE
IIRLKGYTSW AIGLSVSILT KAILKNSRNV FAVSTFVQGI HGVEQPVFLS VPCVVGENGI TDVIQQTLTE GERSQLQKSA
ATLNEVQ
>LDHA-C-09_IL
MATSVEKLKT EIQTPVAHSG SKVTIVGVGQ VGMACAFSIM TQGIASELTL IDVMEDKLKG ELMDMQHGLA FLGNIKMTAG
SDYALSAGSK LCIVTAGARQ REGESRLNLV QRNADILKGM IPKLVQHSPD TLLLIVSNPV DLMTYVAWKL SGLPKERVIG
SGTNLDSSRF RFLLSERFNV APNSTHGWII GEHGDSSVPV WSGVNVAGVR LRDLNPAAGT DADTENWGEI HTQVVQSAYE
IIRLKGYTSW AIGLSVSILT KAILKNSRNV FAVSTFVQGI HGVEQPVFLS VPCVVGENGI TDVIQQTLTE GERSQLQKSA
ATLNEVQ
>LDHA-C-10_IL
MATSVEKLKT EIQTPVAHSG SKVTIVGVGQ VGMACAFSIM TQGIASELTL IDVMEDKLKG ELMDMQHGLA FLGNIKMTAG
SDYALSAGSK LCIVTAGARQ REGESRLNLV QRNADILKGM IPKLVQHSPD TLLLIVSNPV DLMTYVAWKL SGLPKERVIG
SGTNLDSSRF RFLLSERFNV APNSTHGWII GEHGDSSVPV WSGVNVAGVR LRDLNPAAGT DADTENWGEI HTQVVQSAYE
IIRLKGYTSW AIGLSVSILT KAILKNSRNV FAVSTFVQGI HGVEQPVFLS VPCVVGENGI TDVIQQTLTE GERSQLQKSA
ATLNEVQ
>LDHA-C-11_WA
MATSVEKLKT EIQTPVAHSG SKVTIVGVGQ VGMACAFSIM TQGIASELTL IDVMEDKLKG ELMDMQHGLA FLGNIKMTAG
SDYALSAGSK LCIVTAGARQ REGESRLNLV QRNADILKGM IPKLVQHSPD TLLLIVSNPV DLMTYVAWKL SGLPKERVIG
SGTNLDSSRF RFLLSERFNV APNSTHGWII GEHGDSSVPV WSGVNVAGVR LRDLNPAAGT DADTENWGEI HTQVVQSAYE
IIRLKGYTSW AIGLSVSILT KAILKNSRNV FAVSTFVQGI HGVEQPVFLS VPCVVGENGI TDVIQQTLTE GERSQLQKSA
ATLNEVQ
>LDHA-C-12a_QC
MATSVEKLKT EIQTPVAHSG SKVTIVGVGQ VGMACAFSIM TQGIASELTL IDVMEDKLKG ELMDMQHGLA FLGNIKMTAG
SDYALSAGSK LCIVTAGARQ REGESRLNLV QRNADILKGM IPKLVQHSPD TLLLIVSNPV DLMTYVAWKL SGLPKERVIG
SGTNLDSSRF RFLLSERFNV APNSTHGWII GEHGDSSVPV WSGVNVAGVR LRDLNPAAGT DADTENWGEI HTQVVQSAYE
IIRLKGYTSW AIGLSVSILT KAILKNSRNV FAVSTFVQGI HGVEQPVFLS VPCVVGENGI TDVIQQTLTE GERSQLQKSA
ATLNEVQ
>LDHA-C-12b_QC
MATSVEKLKT EIQTPVAHSG SKVTIVGVGQ VGMACAFSIM TQGIASELTL IDVMEDKLKG ELMDMQHGLA FLGNIKMTAG
SDYALSAGSK LCIVTAGARQ REGESRLNLV QRNADILKGM IPKLVQHSPD TLLLIVSNPV DLMTYVAWKL SGLPKERVIG
SGTNLDSSRF RFLLSERFNV APNSTHGWII GEHGDSSVPV WSGVNVAGVR LRDLNPAAGT DADTENWGEI HTQVVQSAYE
IIRLKGYTSW AIGLSVSILT KAILKNSRNV FAVSTFVQGI HGVEQPVFLS VPCVVGENGI TDVIQQTLTE GERSQLQKSA
ATLNEVQ
>LDHA-C-13_SK
MATSVEKLKT EIQTPVAHSG SKVTIVGVGQ VGMACAFSIM TQGIASELTL IDVMEDKLKG ELMDMQHGLA FLGNIKMTAG
SDYALSAGSK LCIVTAGARQ REGESRLNLV QRNADILKGM IPKLVQHSPD TLLLIVSNPV DLMTYVAWKL SGLPKERVIG
SGTNLDSSRF RFLLSERFNV APNSTHGWII GEHGDSSVPV WSGVNVAGVR LRDLNPAAGT DADTENWGEI HTQVVQSAYE
IIRLKGYTSW AIGLSVSILT KAILKNSRNV FAVSTFVQGI HGVEQPVFLS VPCVVGENGI TDVIQQTLTE GERSQLQKSA
ATLNEVQ
>LDHA-C-14a_SK
MATSVEKLKT EIQTPVAHSG SKVTIVGVGQ VGMACAFSIM TQGIASELTL IDVMEDKLKG ELMDMQHGLA FLGNIKMTAG
SDYALSAGSK LCIVTAGARQ REGESRLNLV QRNADILKGM IPKLVQHSPN TLLLIVSNPV DLMTYVAWKL SGLPKERVIG
SGTNLDSSRF RFLLSERFNV APNSTHGWII GEHGDSSVPV WSGVNVAGVR LRDLNPAAGT DADTENWGEI HTQVVQSAYE
IIRLKGYTSW AIGLSVSILT KAILKNSRNV FAVSTFVQGI HGVEQPVFLS VPCVVGENGI TDVIQQTLTE GERSQLQKSA
ATLNEVQ
>LDHA-C-14b_SK
MATSVEKLKT EIQTPVAHSG SKVTIVGVGQ VGMACAFSIM TQGIASELTL IDVMEDKLKG ELMDMQHGLA FLGNIKMTAG
SDYALSAGSK LCIVTAGARQ REGESRLNLV QRNADILKGM IPKLVQHSPD TLLLIVSNPV DLMTYVAWKL SGLPKERVIG
SGTNLDSSRF RFLLSERFNV APNSTHGWII GEHGDSSVPV WSGVNVAGVR LRDLNPAAGT DADTENWGEI HTQVVQSAYE
IIRLKGYTSW AIGLSVSILT KAILKNSRNV FAVSTFVQGI HGVEQPVFLS VPCVVGENGI TDVIQQTLTE GERSQLQKSA
ATLNEVQ
>LDHA-C-15a_MB
MATSVEKLKT EIQTPVAHSG SKVTIVGVGQ VGMACAFSIM TQGIASELTL IDVMEDKLKG ELMDMQHGLA FLGNIKMTAG
SDYALSAGSK LCIVTAGARQ REGESRLNLV QRNADILKGM IPKLVQHSPD TLLLIVSNPV DLMTYVAWKL SGLPKERVIG
SGTNLDSSRF RFLLSERFNV APNSTHGWII GEHGDSSVPV WSGVNVAGVR LRDLNPAAGT DADTENWGEI HTQVVQSAYE
IIRLKGYTSW AIGLSVSILT KAILKNSRNV FAVSTFVQGI HGVEQPVFLS VPCVVGENGI TDVIQQTLTE GERSQLQKSA
ATLNEVQ
>LDHA-C-15b_MB
MATSVEKLKT EIQTPVAHSG SKVTIVGVGQ VGMACAFSIM TQGIASELTL IDVMEDKLKG ELMDMQHGLA FLGNIKMTAG
SDYALSAGSK LCIVTAGARQ REGESRLNLV QRNADILKGM IPKLVQHSPD TLLLIVSNPV DLMTYVAWKL SGLPKERVIG
SGTNLDSSRF RFLLSERFNV APNSTHGWII GEHGDSSVPV WSGVNVAGVR LRDLNPAAGT DADTENWGEI HTQVVQSAYE
IIRLKGYTSW AIGLSVSILT KAILKNSRNV FAVSTFVQGI HGVEQPVFLS VPCVVGENGI TDVIQQTLTE GERSQLQKSA
ATLNEVQ
>LDHA-C-16a_MB
MATSVEKLKT EIQTPVAHSG SKVTIVGVGQ VGMACAFSIM TQGIASELTL IDVMEDKLKG ELMDMQHGLA FLGNIKMTAG
SDYALSAGSK LCIVTAGARQ REGESRLNLV QRNADILKGM IPKLVQHSPD TLLLIVSNPV DLMTYVAWKL SGLPKERVIG
SGTNLDSSRF RFLLSERFNV APNSTHGWII GEHGDSSVPV WSGVNVAGVR LRDLNPAAGT DADTENWGEI HTQVVQSAYE
IIRLKGYTSW AIGLSVSILT KAILKNSRNV FAVSTFVQGI HGVEQPVFLS VPCVVGENGI TDVIQQTLTE GERSQLQKSA
ATLNEVQ
>LDHA-C-16b_MB
MATSVEKLKT EIQTPVAHSG SKVTIVGVGQ VGMACAFSIM TQGIASELTL IDVMEDKLKG ELMDMQHGLA FLGNIKMTAG
SDYALSAGSK LCIVTAGARQ REGESRLNLV QRNADILKGM IPKLVQHSPD TLLLIVSNPV DLMTYVAWKL SGLPKERVIG
SGTNLDSSRF RFLLSERFNV APNSTHGWII GEHGDSSVPV WSGVNVAGVR LRDLNPAAGT DADTENWGEI HTQVVQSAYE
IIRLKGYTSW AIGLSVSILT KAILKNSRNV FAVSTFVQGI HGVEQPVFLS VPCVVGENGI TDVIQQTLTE GERSQLQKSA
ATLNEVQ
>LDHA-C-17_SK
MATSVEKLKT EIQTPVAHSG SKVTIVGVGQ VGMACAFSIM TQGIASELTL IDVMEDKLKG ELMDMQHGLA FLGNIKMTAG
SDYALSAGSK LCIVTAGARQ REGESRLNLV QRNADILKGM IPKLVQHSPD TLLLIVSNPV DLMTYVAWKL SGLPKERVIG
SGTNLDSSRF RFLLSERFNV APNSTHGWII GEHGDSSVPV WSGVNVAGVR LRDLNPAAGT DADTENWGEI HTQVVQSAYE
IIRLKGYTSW AIGLSVSILT KAILKNSRNV FAVSTFVQGI HGVEQPVFLS VPCVVGENGI TDVIQQTLTE GERSQLQKSA
ATLNEVQ
>LDHA-MEL_OR
MATSVDKLKT EIQTPVAHSG SKVTIVGVGQ VGMACAFSIM TQGIASELTL IDVMEDKLKG ELMDMQHGLA FLGNIKMTAG
SDYALSAGSK LCIVTAGARQ REGESRLNLV QRNADILKGM IPKLVQHSPD TLLLIVSNPV DLMTYVAWKL SGLPKERVIG
SGTNLDSSRF RFLLSERFNV APNSTHGWII GEHGDSSVPV WSGVNVAGVR LRDLNPAAGT DADTENWGEI HTQVVQSAYE
IIRLKGYTSW AIGLSVSILT KAILKNSRNV FAVSTFVQGI HGVEQPVFLS VPCVVGENGI TDVIQQTLTE GERSQLQKSA
ATLNEVQ
>LDHA-MID-01a_MB
MATSVDKLKT EIQTPVAHSG SKVTIVGVGQ VGMACAFSIM TQGIASELTL IDVMEDKLKG ELMDMQHGLA FLGNIKMTAG
SDYALSAGSK LCIVTAGARQ REGESRLNLV QRNADILKGM IPKLVQHSPD TLLLIVSNPV DLMTYVAWKL SGLPKERVIG
SGTNLDSSRF RFLLSERFNV APNSTHGWII GEHGDSSVPV WSGVNVAGVR LRDLNPAAGT DADTENWGQI HTQVVQSAYE
IIRLKGYTSW AIGLSVSILT KAILKNSRNV FAVSTFVQGI HGVEQPVFLS VPCVVGENGI TDVIQQTLTE GERSQLQKSA
ATLNEVQ
>LDHA-MID-01b_MB
MATSVDKLKT EIQTPVAHSG SKVTIVGVGQ VGMACAFSIM TQGIASELTL IDVMEDKLKG ELMDMQHGLA FLGNIKMTAG
SDYALSAGSK LCIVTAGARQ REGESRLNLV QRNADILKGM IPKLVQHSPD TLLLIVSNPV DLMTYVAWKL SGLPKERVIG
SGTNLDSSRF RFLLSERFNV APNSTHGWII GEHGDSSVPV WSGVNVAGVR LRDLNPAAGT DADTENWGQI HTQVVQSAYE
IIRLKGYTSW AIGLSVSILT KAILKNSRNV FAVSTFVQGI HGVEQPVFLS VPCVVGENGI TDVIQQTLTE GERSQLQKSA
ATLNEVQ
>LDHA-MID-01c_MB
MATSVEKLKT EIQTPVAHSG SKVTIVGVGQ VGMACAFSIM TQGIASELTL IDVMEDKLKG ELMDMQHGLA FLGNIKMTAG
SDYALSAGSK LCIVTAGARQ REGESRLNLV QRNADILKGM IPKLVQHSPD TLLLIVSNPV DLMTYVAWKL SGLPKERVIG
SGTNLDSSRF RFLLSERFNV APNSTHGWII GEHGDSSVPV WSGVNVAGVR LRDLNPAAGT DADTENWGEI HTQVVQSAYE
IIRLKGYTSW AIGLSVSILT KAILKNSRNV FAVSTFVQGI HGVEQPVFLS VPCVVGENGI TDVIQQTLTE GERSQLQKSA
ATLNEVQ
>LDHA-MID-02a_BAF
MATSVDKLKT EIQTPVAHSG SKVTIVGVGQ VGMACAFSIM TQGIASELTL IDVMEDKLKG ELMDMQHGLA FLGNIKMTAG
SDYALSAGSK LCIVTAGARQ REGESRLNLV QRNADILKGM IPKLVQHSPD TLLLIVSNPV DLMTYVAWKL SGLPKERVIG
SGTNLDSSRF RFLLSERFNV APNSTHGWII GEHGDSSVPV WSGVNVAGVR LRDLNPAAGT DADTENWGQI HTQVVQSAYE
IIRLKGYTSW AIGLSVSILT KAILKNSRNV FAVSTFVQGI HGVEQPVFLS VPCVVGENGI TDVIQQTLTE GERSQLQKSA
ATLNEVQ
>LDHA-MID-02b_BAF
MATSVDKLKT EIQTPVAHSG SKVTIVGVGQ VGMACAFSIM TQGIASELTL IDVMEDKLKG ELMDMQHGLA FLGNIKMTAG
SDYALSAGSK LCIVTAGARQ REGESRLNLV QRNADILKGM IPKLVQHSPD TLLLIVSNPV DLMTYVAWKL SGLPKERVIG
SGTNLDSSRF RFLLSERFNV APNSTHGWII GEHGDSSVPV WSGVNVAGVR LRDLNPAAGT DADTENWGQI HTQVVQSAYE
IIRLKGYTSW AIGLSVSILT KAILKNSRNV FAVSTFVQGI HGVEQPVFLS VPCVVGENGI TDVIQQTLTE GERSQLQKSA
ATLNEVQ
>LDHA-OBT_IL
MATSVDKLKT EIQTPVAHSG SKVTIVGVGQ VGMACAFSIM TQGIASELTL IDVMEDKLKG ELMDMQHGLA FLGNIKMTAG
SDYALSAGSK LCIVTAGARQ REGESRLNLV QRNADILKGM IPKLVQHSPD TLLLIVSNPV DLMTYVAWKL SGLPKERVIG
SGTNLDSSRF RFLLSERFNV APNSTHGWII GEHGDSSVPV WSGVNVAGVR LRDLNPAAGT DADTENWGQI HTQVVQSAYE
IIRLKGYTSW AIGLSVSILT KAILKNSRNV FAVSTFVQGI HGVEQPVFLS VPCVVGENGI TDVIQQTLTE GERSQLQKSA
ATLNEVQ
>LDHA-SAPC-01a_BOL
MATSVDKLKT EIQTPVAHSG SKVTIVGVGQ VGMACAFSIM TQGIASELTL IDVMEDKLKG ELMDMQHGLA FLGNIKMTAG
SDYALSAGSK LCIVTAGARQ REGESRLNLV QRNADILKGM IPKLVQHSPD TLLLIVSNPV DLMTYVAWKL SGLPKERVIG
SGTNLDSSRF RFLLSERFNV APNSTHGWII GEHGDSSVPV WSGVNVAGVR LRDLNPAAGT DADTENWGQI HTQVVQSAYE
IIRLKGYTSW AIGLSVSILT KAILKNSRNV FAVSTFVQGI HGVEQPVFLS VPCVVGENGI TDVIQQTLTE GERSQLQKSA
ATLNEVQ
>LDHA-SAPC-01b_BOL
MATSVEKLKT EIQTPVAHSG SKVTIVGVGQ VGMACAFSIM TQGIASELTL IDVMEDKLKG ELMDMQHGLA FLGNIKMTAG
SDYALSAGSK LCIVTAGARQ REGESRLNLV QRNADILKGM IPKLVQHSPD TLLLIVSNPV DLMTYVAWKL SGLPKERVIG
SGTNLDSSRF RFLLSERFNV APNSTHGWII GEHGDSSVPV WSGVNVAGVR LRDLNPAAGT DADTENWGEI HTQVVQSAYE
IIRLKGYTSW AIGLSVSILT KAILKNSRNV FAVSTFVQGI HGVEQPVFLS VPCVVGENGI TDVIQQTLTE GERSQLQKSA
ATLNEVQ
>LDHA-SAPC-02a_PER
MATSVDKLKT EIQTPVAHSG SKVTIVGVGQ VGMACAFSIM TQGIASELTL IDVMEDKLKG ELMDMQHGLA FLGNIKMTAG
SDYALSAGSK LCIVTAGARQ REGESRLNLV QRNADILKGM IPKLVQHSPD TLLLIVSNPV DLMTYVAWKL SGLPKERVIG
SGTNLDSSRF RFLLSERFNV APNSTHGWII GEHGDSSVPV WSGVNVAGVR LRDLNPAAGT DADTENWGQI HTQVVQSAYE
IIRLKGYTSW AIGLSVSILT KAILKNSRNV FAVSTFVQGI HGVEQPVFLS VPCVVGENGI TDVIQQTLTE GERSQLQKSA
ATLNEVQ
>LDHA-SAPC-02b_PER
MATSVEKLKT EIQTPVAHSG SKVTIVGVGQ VGMACAFSIM TQGIASELTL IDVMEDKLKG ELMDMQHGLA FLGNIKMTAG
SDYALSAGSK LCIVTAGARQ REGESRLNLV QRNADILKGM IPKLVQHSPD TLLLIVSNPV DLMTYVAWKL SGLPKERVIG
SGTNLDSSRF RFLLSERFNV APNSTHGWII GEHGDSSVPV WSGVNVAGVR LRDLNPAAGT DADTENWGEI HTQVVQSAYE
IIRLKGYTSW AIGLSVSILT KAILKNSRNV FAVSTFVQGI HGVEQPVFLS VPCVVGENGI TDVIQQTLTE GERSQLQKSA
ATLNEVQ
>LDHA-SAPC-03a_BOL
MATSVDKLKT EIQTPVAHSG SKVTIVGVGQ VGMACAFSIM TQGIASELTL IDVMEDKLKG ELMDMQHGLA FLGNIKMTAG
SDYALSAGSK LCIVTAGARQ REGESRLNLV QRNADILKGM IPKLVQHSPD TLLLIVSNPV DLMTYVAWKL SGLPKERVIG
SGTNLDSSRF RFLLSERFNV APNSTHGWII GEHGDSSVPV WSGVNVAGVR LRDLNPAAGT DADTENWGQI HTQVVQSAYE
IIRLKGYTSW AIGLSVSILT KAILKNSRNV FAVSTFVQGI HGVEQPVFLS VPCVVGENGI TDVIQQTLTE GERSQLQKSA
ATLNEVQ
>LDHA-SAPC-03b_BOL
MATSVEKLKT EIQTPVAHSG SKVTIVGVGQ VGMACAFSIM TQGIASELTL IDVMEDKLKG ELMDMQHGLA FLGNIKMTAG
SDYALSAGSK LCIVTAGARQ REGESRLNLV QRNADILKGM IPKLVQHSPD TLLLIVSNPV DLMTYVAWKL SGLPKERVIG
SGTNLDSSRF RFLLSERFNV APNSTHGWII GEHGDSSVPV WSGVNVAGVR LRDLNPAAGT DADTENWGEI HTQVVQSAYE
IIRLKGYTSW AIGLSVSILT KAILKNSRNV FAVSTFVQGI HGVEQPVFLS VPCVVGENGI TDVIQQTLTE GERSQLQKSA
ATLNEVQ
>LDHA-CX-01a_ICE
MATSVEKLKT EIQTPVAHSG SKVTIVGVGQ VGMACAFSIM TQGIASELTL IDVMEDKLKG ELMDMQHGLA FLGNIKMTAG
SDYALSAGSK LCIVTAGARQ REGESRLNLV QRNADILKGM IPKLVQHSPD TLLLIVSNPV DLMTYVAWKL SGLPKERVIG
SGTNLDSSRF RFLLSERFNV APNSTHGWII GEHGDSSVPV WSGVNVAGVR LRDLNPAAGT DADTENWGEI HTQVVQSAYE
IIRLKGYTSW AIGLSVSILT KAILKNSRNV FAVSTFVQGI HGVEQPVFLS VPCVVGENGI TDVIQQTLTE GERSQLQKSA
ATLNEVQ
>LDHA-CX-01b_ICE
MATSVDKLKT EIQTPVAHSG SKVTIVGVGQ VGMACAFSIM TQGIASELTL IDVMEDKLKG ELMDMQHGLA FLGNIKMTAG
SDYALSAGSK LCIVTAGARQ REGESRLNLV QRNADILKGM IPKLVQHSPD TLLLIVSNPV DLMTYVAWKL SGLPKERVIG
SGTNLDSSRF RFLLSERFNV APNSTHGWII GEHGDSSVPV WSGVNVAGVR LRDLNPAAGT DADTENWGQI HTQVVQSAYE
IIRLKGYTSW AIGLSVSILT KAILKNSRNV FAVSTFVQGI HGVEQPVFLS VPCVVGENGI TDVIQQTLTE GERSQLQKSA
ATLNEVQ
>LDHA-CX-02a_QC
MATSVEKLKT EIQTPVAHSG SKVTIVGVGQ VGMACAFSIM TQGIASELTL IDVMEDKLKG ELMDMQHGLA FLGNIKMTAG
SDYALSAGSK LCIVTAGARQ REGESRLNLV QRNADILKGM IPKLVQHSPD TLLLIVSNPV DLMTYVAWKL SGLPKERVIG
SGTNLDSSRF RFLLSERFNV APNSTHGWII GEHGDSSVPV WSGVNVAGVR LRDLNPAAGT DADTENWGEI HTQVVQSAYE
IIRLKGYTSW AIGLSVSILT KAILKNSRNV FAVSTFVQGI HGVEQPVFLS VPCVVGENGI TDVIQQTLTE GERSQLQKSA
ATLNEVQ
>LDHA-CX-02b_QC
MATSVDKLKT EIQTPVAHSG SKVTIVGVGQ VGMACAFSIM TQGIASELTL IDVMEDKLKG ELMDMQHGLA FLGNIKMTAG
SDYALSAGSK LCIVTAGARQ REGESRLNLV QRNADILKGM IPKLVQHSPD TLLLIVSNPV DLMTYVAWKL SGLPKERVIG
SGTNLDSSRF RFLLSERFNV APNSTHGWII GEHGDSSVPV WSGVNVAGVR LRDLNPAAGT DADTENWGQI HTQVVQSAYE
IIRLKGYTSW AIGLSVSILT KAILKNSRNV FAVSTFVQGI HGVEQPVFLS VPCVVGENGI TDVIQQTLTE GERSQLQKSA
ATLNEVQ
>LDHA-CX-03a_MI
MATSVEKLKT EIQTPVAHSG SKVTIVGVGQ VGMACAFSIM TQGIASELTL IDVMEDKLKG ELMDMQHGLA FLGNIKMTAG
SDYALSAGSK LCIVTAGARQ REGESRLNLV QRNADILKGM IPKLVQHSPD TLLLIVSNPV DLMTYVAWKL SGLPKERVIG
SGTNLDSSRF RFLLSERFNV APNSTHGWII GEHGDSSVPV WSGVNVAGVR LRDLNPAAGT DADTENWGEI HTQVVQSAYE
IIRLKGYTSW AIGLSVSILT KAILKNSRNV FAVSTFVQGI HGVEQPVFLS VPCVVGENGI TDVIQQTLTE GERSQLQKSA
ATLNEVQ
>LDHA-CX-03b_MI
MATSVDKLKT EIQTPVAHSG SKVTIVGVGQ VGMACAFSIM TQGIASELTL IDVMEDKLKG ELMDMQHGLA FLGNIKMTAG
SDYALSAGSK LCIVTAGARQ REGESRLNLV QRNADILKGM IPKLVQHSPD TLLLIVSNPV DLMTYVAWKL SGLPKERVIG
SGTNLDSSRF RFLLSERFNV APNSTHGWII GEHGDSSVPV WSGVNVAGVR LRDLNPAAGT DADTENWGQI HTQVVQSAYE
IIRLKGYTSW AIGLSVSILT KAILKNSRNV FAVSTFVQGI HGVEQPVFLS VPCVVGENGI TDVIQQTLTE GERSQLQKSA
ATLNEVQ
>LDHA-CX-04a_ME
MATSVEKLKT EIQTPVAHSG SKVTIVGVGQ VGMACAFSIM TQGIASELTL IDVMEDKLKG ELMDMQHGLA FLGNIKMTAG
SDYALSAGSK LCIVTAGARQ REGESRLNLV QRNADILKGM IPKLVQHSPD TLLLIVSNPV DLMTYVAWKL SGLPKERVIG
SGTNLDSSRF RFLLSERFNV APNSTHGWII GEHGDSSVPV WSGVNVAGVR LRDLNPAAGT DADTENWGEI HTQVVQSAYE
IIRLKGYTSW AIGLSVSILT KAILKNSRNV FAVSTFVQGI HGVEQPVFLS VPCVVGENGI TDVIQQTLTE GERSQLQKSA
ATLNEVQ
>LDHA-CX-04b_ME
MATSVDKLKT EIQTPVAHSG SKVTIVGVGQ VGMACAFSIM TQGIASELTL IDVMEDKLKG ELMDMQHGLA FLGNIKMTAG
SDYALSAGSK LCIVTAGARQ REGESRLNLV QRNADILKGM IPKLVQHSPD TLLLIVSNPV DLMTYVAWKL SGLPKERVIG
SGTNLDSSRF RFLLSERFNV APNSTHGWII GEHGDSSVPV WSGVNVAGVR LRDLNPAAGT DADTENWGQI HTQVVQSAYE
IIRLKGYTSW AIGLSVSILT KAILKNSRNV FAVSTFVQGI HGVEQPVFLS VPCVVGENGI TDVIQQTLTE GERSQLQKSA
ATLNEVQ
>LDHA-CX-05a_NB
MATSVEKLKT EIQTPVAHSG SKVTIVGVGQ VGMACAFSIM TQGIASELTL IDVMEDKLKG ELMDMQHGLA FLGNIKMTAG
SDYALSAGSK LCIVTAGARQ REGESRLNLV QRNADILKGM IPKLVQHSPD TLLLIVSNPV DLMTYVAWKL SGLPKERVIG
SGTNLDSSRF RFLLSERFNV APNSTHGWII GEHGDSSVPV WSGVNVAGVR LRDLNPAAGT DADTENWGEI HTQVVQSAYE
IIRLKGYTSW AIGLSVSILT KAILKNSRNV FAVSTFVQGI HGVEQPVFLS VPCVVGENGI TDVIQQTLTE GERSQLQKSA
ATLNEVQ
>LDHA-CX-05b_NB
MATSVDKLKT EIQTPVAHSG SKVTIVGVGQ VGMACAFSIM TQGIASELTL IDVMEDKLKG ELMDMQHGLA FLGNIKMTAG
SDYALSAGSK LCIVTAGARQ REGESRLNLV QRNADILKGM IPKLVQHSPD TLLLIVSNPV DLMTYVAWKL SGLPKERVIG
SGTNLDSSRF RFLLSERFNV APNSTHGWII GEHGDSSVPV WSGVNVAGVR LRDLNPAAGT DADTENWGQI HTQVVQSAYE
IIRLKGYTSW AIGLSVSILT KAILKNSRNV FAVSTFVQGI HGVEQPVFLS VPCVVGENGI TDVIQQTLTE GERSQLQKSA
ATLNEVQ
>LDHA-CX-06a_NB
MATSVEKLKT EIQTPVAHSG SKVTIVGVGQ VGMACAFSIM TQGIASELTL IDVMEDKLKG ELMDMQHGLA FLGNIKMTAG
SDYALSAGSK LCIVTAGARQ REGESRLNLV QRNADILKGM IPKLVQHSPD TLLLIVSNPV DLMTYVAWKL SGLPKERVIG
SGTNLDSSRF RFLLSERFNV APNSTHGWII GEHGDSSVPV WSGVNVAGVR LRDLNPAAGT DADTENWGEI HTQVVQSAYE
IIRLKGYTSW AIGLSVSILT KAILKNSRNV FAVSTFVQGI HGVEQPVFLS VPCVVGENGI TDVIQQTLTE GERSQLQKSA
ATLNEVQ
>LDHA-CX-06b_NB
MATSVDKLKT EIQTPVAHSG SKVTIVGVGQ VGMACAFSIM TQGIASELTL IDVMEDKLKG ELMDMQHGLA FLGNIKMTAG
SDYALSAGSK LCIVTAGARQ REGESRLNLV QRNADILKGM IPKLVQHSPD TLLLIVSNPV DLMTYVAWKL SGLPKERVIG
SGTNLDSSRF RFLLSERFNV APNSTHGWII GEHGDSSVPV WSGVNVAGVR LRDLNPAAGT DADTENWGQI HTQVVQSAYE
IIRLKGYTSW AIGLSVSILT KAILKNSRNV FAVSTFVQGI HGVEQPVFLS VPCVVGENGI TDVIQQTLTE GERSQLQKSA
ATLNEVQ
>LDHA-CX-07a_IN
MATSVDKLKT EIQTPVAHSG SKVTIVGVGQ VGMACAFSIM TQGIASELTL IDVMEDKLKG ELMDMQHGLA FLGNIKMTAG
SDYALSAGSK LCIVTAGARQ REGESRLNLV QRNADILKGM IPKLVQHSPD TLLLIVSNPV DLMTYVAWKL SGLPKERVIG
SGTNLDSSRF RFLLSERFNV APNSTHGWII GEHGDSSVPV WSGVNVAGVR LRDLNPAAGT DADTENWGQI HTQVVQSAYE
IIRLKGYTSW AIGLSVSILT KAILKNSRNV FAVSTFVQGI HGVEQPVFLS VPCVVGENGI TDVIQQTLTE GERNQLQKSA
ATLNEVQ
>LDHA-CX-07b_IN
MATSVDKLKT EIQTPVAHSG SKVTIVGVGQ VGMACAFSIM TQGIASELTL IDVMEDKLKG ELMDMQHGLA FLGNIKMTAG
SDYALSAGSK LCIVTAGARQ REGESRLNLV QRNADILKGM IPKLVQHSPD TLLLIVSNPV DLMTYVAWKL SGLPKERVIG
SGTNLDSSRF RFLLSERFNV APNSTHGWII GEHGDSSVPV WSGVNVAGVR LRDLNPAAGT DADTENWGEI HTQVVQSAYE
IIRLKGYTSW AIGLSVSILT KAILKNSRNV FAVSTFVQGI HGVEQPVFLS VPCVVGENGI TDVIQQTLTE GERNQLQKSA
ATLNEVQ
>LDHA-CX-08a_ON
MATSVEKLKT EIQTPVAHSG SKVTIVGVGQ VGMACAFSIM TQGIASELTL IDVMEDKLKG ELMDMQHGLA FLGNIKMTAG
SDYALSAGSK LCIVTAGARQ REGESRLNLV QRNADILKGM IPKLVQHSPD TLLLIVSNPV DLMTYVAWKL SGLPKERVIG
SGTNLDSSRF RFLLSERFNV APNSTHGWII GEHGDSSVPV WSGVNVAGVR LRDLNPAAGT DADTENWGEI HTQVVQSAYE
IIRLKGYTSW AIGLSVSILT KAILKNSRNV FAVSTFVQGI HGVEQPVFLS VPCVVGENGI TDVIQQTLTE GERSQLQKSA
ATLNEVQ
>LDHA-CX-08b_ON
MATSVDKLKT EIQTPVAHSG SKVTIVGVGQ VGMACAFSIM TQGIASELTL IDVMEDKLKG ELMDMQHGLA FLGNIKMTAG
SDYALSAGSK LCIVTAGARQ REGESRLNLV QRNADILKGM IPKLVQHSPD TLLLIVSNPV DLMTYVAWKL SGLPKERVIG
SGTNLDSSRF RFLLSERFNV APNSTHGWII GEHGDSSVPV WSGVNVAGVR LRDLNPAAGT DADTENWGQI HTQVVQSAYE
IIRLKGYTSW AIGLSVSILT KAILKNSRNV FAVSTFVQGI HGVEQPVFLS VPCVVGENGI TDVIQQTLTE GERSQLQKSA
ATLNEVQ
>LDHA-CX-09a_ON
MATSVEKLKT EIQTPVAHSG SKVTIVGVGQ VGMACAFSIM TQGIASELTL IDVMEDKLKG ELMDMQHGLA FLGNIKMTAG
SDYALSAGSK LCIVTAGARQ REGESRLNLV QRNADILKGM IPKLVQHSPD TLLLIVSNPV DLMTYVAWKL SGLPKERVIG
SGTNLDSSRF RFLLSERFNV APNSTHGWII GEHGDSSVPV WSGVNVAGVR LRDLNPAAGT DADTENWGEI HTQVVQSAYE
IIRLKGYTSW AIGLSVSILT KAILKNSRNV FAVSTFVQGI HGVEQPVFLS VPCVVGENGI TDVIQQTLTE GERSQLQKSA
ATLNEVQ
>LDHA-CX-09b_ON
MATSVDKLKT EIQTPVAHSG SKVTIVGVGQ VGMACAFSIM TQGIASELTL IDVMEDKLKG ELMDMQHGLA FLGNIKMTAG
SDYALSAGSK LCIVTAGARQ REGESRLNLV QRNADILKGM IPKLVQHSPD TLLLIVSNPV DLMTYVAWKL SGLPKERVIG
SGTNLDSSRF RFLLSERFNV APNSTHGWII GEHGDSSVPV WSGVNVAGVR LRDLNPAAGT DADTENWGQI HTQVVQSAYE
IIRLKGYTSW AIGLSVSILT KAILKNSRNV FAVSTFVQGI HGVEQPVFLS VPCVVGENGI TDVIQQTLTE GERSQLQKSA
ATLNEVQ
>LDHA-CX-10a_ME
MATSVEKLKT EIQTPVAHSG SKVTIVGVGQ VGMACAFSIM TQGIASELTL IDVMEDKLKG ELMDMQHGLA FLGNIKMTAG
SDYALSAGSK LCIVTAGARQ REGESRLNLV QRNADILKGM IPKLVQHSPD TLLLIVSNPV DLMTYVAWKL SGLPKERVIG
SGTNLDSSRF RFLLSERFNV APNSTHGWII GEHGDSSVPV WSGVNVAGVR LRDLNPAAGT DADTENWGEI HTQVVQSAYE
IIRLKGYTSW AIGLSVSILT KAILKNSRNV FAVSTFVQGI HGVEQPVFLS VPCVVGENGI TDVIQQTLTE GERSQLQKSA
ATLNEVQ
>LDHA-CX-10b_ME
MATSVDKLKT EIQTPVAHSG SKVTIVGVGQ VGMACAFSIM TQGIASELTL IDVMEDKLKG ELMDMQHGLA FLGNIKMTAG
SDYALSAGSK LCIVTAGARQ REGESRLNLV QRNADILKGM IPKLVQHSPD TLLLIVSNPV DLMTYVAWKL SGLPKERVIG
SGTNLDSSRF RFLLSERFNV APNSTHGWII GEHGDSSVPV WSGVNVAGVR LRDLNPAAGT DADTENWGQI HTQVVQSAYE
IIRLKGYTSW AIGLSVSILT KAILKNSRNV FAVSTFVQGI HGVEQPVFLS VPCVVGENGI TDVIQQTLTE GERSQLQKSA
ATLNEVQ
>LDHA-CX-11a_MI
MATSVEKLKT EIQTPVAHSG SKVTIVGVGQ VGMACAFSIM TQGIASELTL IDVMEDKLKG ELMDMQHGLA FLGNIKMTAG
SDYALSAGSK LCIVTAGARQ REGESRLNLV QRNADILKGM IPKLVQHSPD TLLLIVSNPV DLMTYVAWKL SGLPKERVIG
SGTNLDSSRF RFLLSERFNV APNSTHGWII GEHGDSSVPV WSGVNVAGVR LRDLNPAAGT DADTENWGEI HTQVVQSAYE
IIRLKGYTSW AIGLSVSILT KAILKNSRNV FAVSTFVQGI HGVEQPVFLS VPCVVGENGI TDVIQQTLTE GERSQLQKSA
ATLNEVQ
>LDHA-CX-11b_MI
MATSVDKLKT EIQTPVAHSG SKVTIVGVGQ VGMACAFSIM TQGIASELTL IDVMEDKLKG ELMDMQHGLA FLGNIKMTAG
SDYALSAGSK LCIVTAGARQ REGESRLNLV QRNADILKGM IPKLVQHSPD TLLLIVSNPV DLMTYVAWKL SGLPKERVIG
SGTNLDSSRF RFLLSERFNV APNSTHGWII GEHGDSSVPV WSGVNVAGVR LRDLNPAAGT DADTENWGQI HTQVVQSAYE
IIRLKGYTSW AIGLSVSILT KAILKNSRNV FAVSTFVQGI HGVEQPVFLS VPCVVGENGI TDVIQQTLTE GERSQLQKSA
ATLNEVQ
>LDHA-CX-12a_NB
MATSVEKLKT EIQTPVAHSG SKVTIVGVGQ VGMACAFSIM TQGIASELTL IDVMEDKLKG ELMDMQHGLA FLGNIKMTAG
SDYALSAGSK LCIVTAGARQ REGESRLNLV QRNADILKGM IPKLVQHSPD TLLLIVSNPV DLMTYVAWKL SGLPKERVIG
SGTNLDSSRF RFLLSERFNV APNSTHGWII GEHGDSSVPV WSGVNVAGVR LRDLNPAAGT DADTENWGEI HTQVVQSAYE
IIRLKGYTSW AIGLSVSILT KAILKNSRNV FAVSTFVQGI HGVEQPVFLS VPCVVGENGI TDVIQQTLTE GERSQLQKSA
ATLNEVQ
>LDHA-CX-12b_NB
MATSVDKLKT EIQTPVAHSG SKVTIVGVGQ VGMACAFSIM TQGIASELTL IDVMEDKLKG ELMDMQHGLA FLGNIKMTAG
SDYALSAGSK LCIVTAGARQ REGESRLNLV QRNADILKGM IPKLVQHSPD TLLLIVSNPV DLMTYVAWKL SGLPKERVIG
SGTNLDSSRF RFLLSERFNV APNSTHGWII GEHGDSSVPV WSGVNVAGVR LRDLNPAAGT DADTENWGQI HTQVVQSAYE
IIRLKGYTSW AIGLSVSILT KAILKNSRNV FAVSTFVQGI HGVEQPVFLS VPCVVGENGI TDVIQQTLTE GERSQLQKSA
ATLNEVQ
>LDHA-CX-13a_NT
MATSVEKLKT EIQTPVAHSG SKVTIVGVGQ VGMACAFSIM TQGIASELTL IDVMEDKLKG ELMDMQHGLA FLGNIKMTAG
SDYALSAGSK LCIVTAGARQ REGESRLNLV QRNADILKGM IPKLVQHSPD TLLLIVSNPV DLMTYVAWKL SGLPKERVIG
SGTNLDSSRF RFLLSERFNV APNSTHGWII GEHGDSSVPV WSGVNVAGVR LRDLNPAAGT DADTENWGEI HTQVVQSAYE
IIRLKGYTSW AIGLSVSILT KAILKNSRNV FAVSTFVQGI HGVEQPVFLS VPCVVGENGI TDVIQQTLTE GERSQLQKSA
ATLNEVQ
>LDHA-CX-13b_NT
MATSVDKLKT EIQTPVAHSG SKVTIVGVGQ VGMACAFSIM TQGIASELTL IDVMEDKLKG ELMDMQHGLA FLGNIKMTAG
SDYALSAGSK LCIVTAGARQ REGESRLNLV QRNADILKGM IPKLVQHSPD TLLLIVSNPV DLMTYVAWKL SGLPKERVIG
SGTNLDSSRF RFLLSERFNV APNSTHGWII GEHGDSSVPV WSGVNVAGVR LRDLNPAAGT DADTENWGQI HTQVVQSAYE
IIRLKGYTSW AIGLSVSILT KAILKNSRNV FAVSTFVQGI HGVEQPVFLS VPCVVGENGI TDVIQQTLTE GERSQLQKSA
ATLNEVQ
>LDHA-CX-14a_ON
MATSVEKLKT EIQTPVAHSG SKVTIVGVGQ VGMACAFSIM TQGIASELTL IDVMEDKLKG ELMDMQHGLA FLGNIKMTAG
SDYALSAGSK LCIVTAGARQ REGESRLNLV QRNADILKGM IPKLVQHSPD TLLLIVSNPV DLMTYVAWKL SGLPKERVIG
SGTNLDSSRF RFLLSERFNV APNSTHGWII GEHGDSSVPV WSGVNVAGVR LRDLNPAAGT DADTENWGEI HTQVVQSAYE
IIRLKGYTSW AIGLSVSILT KAILKNSRNV FAVSTFVQGI HGVEQPVFLS VPCVVGENGI TDVIQQTLTE GERSQLQKSA
ATLNEVQ
>LDHA-CX-14b_ON
MATSVDKLKT EIQTPVAHSG SKVTIVGVGQ VGMACAFSIM TQGIASELTL IDVMEDKLKG ELMDMQHGLA FLGNIKMTAG
SDYALSAGSK LCIVTAGARQ REGESRLNLV QRNADILKGM IPKLVQHSPD TLLLIVSNPV DLMTYVAWKL SGLPKERVIG
SGTNLDSSRF RFLLSERFNV APNSTHGWII GEHGDSSVPV WSGVNVAGVR LRDLNPAAGT DADTENWGQI HTQVVQSAYE
IIRLKGYTSW AIGLSVSILT KAILKNSRNV FAVSTFVQGI HGVEQPVFLS VPCVVGENGI TDVIQQTLTE GERSQLQKSA
ATLNEVQ
>LDHA-CX-15a_MB
MATSVEKLKT EIQTPVAHSG SKVTIVGVGQ VGMACAFSIM TQGIASELTL IDVMEDKLKG ELMDMQHGLA FLGNIKMTAG
SDYALSAGSK LCIVTAGARQ REGESRLNLV QRNADILKGM IPKLVQHSPD TLLLIVSNPV DLMTYVAWKL SGLPKERVIG
SGTNLDSSRF RFLLSERFNV APNSTHGWII GEHGDSSVPV WSGVNVAGVR LRDLNPAAGT DADTENWGEI HTQVVQSAYE
IIRLKGYTSW AIGLSVSILT KAILKNSRNV FAVSTFVQGI HGVEQPVFLS VPCVVGENGI TDVIQQTLTE GERSQLQKSA
ATLNEVQ
>LDHA-CX-15b_MB
MATSVDKLKT EIQTPVAHSG SKVTIVGVGQ VGMACAFSIM TQGIASELTL IDVMEDKLKG ELMDMQHGLA FLGNIKMTAG
SDYALSAGSK LCIVTAGARQ REGESRLNLV QRNADILKGM IPKLVQHSPD TLLLIVSNPV DLMTYVAWKL SGLPKERVIG
SGTNLDSSRF RFLLSERFNV APNSTHGWII GEHGDSSVPV WSGVNVAGVR LRDLNPAAGT DADTENWGQI HTQVVQSAYE
IIRLKGYTSW AIGLSVSILT KAILKNSRNV FAVSTFVQGI HGVEQPVFLS VPCVVGENGI TDVIQQTLTE GERSQLQKSA
ATLNEVQ
>LDHA-CX-16a_MB
MATSVEKLKT EIQTPVAHSG SKVTIVGVGQ VGMACAFSIM TQGIASELTL IDVMEDKLKG ELMDMQHGLA FLGNIKMTAG
SDYALSAGSK LCIVTAGARQ REGESRLNLV QRNADILKGM IPKLVQHSPD TLLLIVSNPV DLMTYVAWKL SGLPKERVIG
SGTNLDSSRF RFLLSERFNV APNSTHGWII GEHGDSSVPV WSGVNVAGVR LRDLNPAAGT DADTENWGEI HTQVVQSAYE
IIRLKGYTSW AIGLSVSILT KAILKNSRNV FAVSTFVQGI HGVEQPVFLS VPCVVGENGI TDVIQQTLTE GERSQLQKSA
ATLNEVQ
>LDHA-CX-16b_MB
MATSVDKLKT EIQTPVAHSG SKVTIVGVGQ VGMACAFSIM TQGIASELTL IDVMEDKLKG ELMDMQHGLA FLGNIKMTAG
SDYALSAGSK LCIVTAGARQ REGESRLNLV QRNADILKGM IPKLVQHSPD TLLLIVSNPV DLMTYVAWKL SGLPKERVIG
SGTNLDSSRF RFLLSERFNV APNSTHGWII GEHGDSSVPV WSGVNVAGVR LRDLNPAAGT DADTENWGQI HTQVVQSAYE
IIRLKGYTSW AIGLSVSILT KAILKNSRNV FAVSTFVQGI HGVEQPVFLS VPCVVGENGI TDVIQQTLTE GERSQLQKSA
ATLNEVQ
>LDHA-CX-17a_SK
MATSVEKLKT EIQTPVAHSG SKVTIVGVGQ VGMACAFSIM TQGIASELTL IDVMEDKLKG ELMDMQHGLA FLGNIKMTAG
SDYALSAGSK LCIVTAGARQ REGESRLNLV QRNADILKGM IPKLVQHSPD TLLLIVSNPV DLMTYVAWKL SGLPKERVIG
SGTNLDSSRF RFLLSERFNV APNSTHGWII GEHGDSSVPV WSGVNVAGVR LRDLNPAAGT DADTENWGEI HTQVVQSAYE
IIRLKGYTSW AIGLSVSILT KAILKNSRNV FAVSTFVQGI HGVEQPVFLS VPCVVGENGI TDVIQQTLTE GERSQLQKSA
ATLNEVQ
>LDHA-CX-17b_SK
MATSVDKLKT EIQTPVAHSG SKVTIVGVGQ VGMACAFSIM TQGIASELTL IDVMEDKLKG ELMDMQHGLA FLGNIKMTAG
SDYALSAGSK LCIVTAGARQ REGESRLNLV QRNADILKGM IPKLVQHSPD TLLLIVSNPV DLMTYVAWKL SGLPKERVIG
SGTNLDSSRF RFLLSERFNV APNSTHGWII GEHGDSSVPV WSGVNVAGVR LRDLNPAAGT DADTENWGQI HTQVVQSAYE
IIRLKGYTSW AIGLSVSILT KAILKNSRNV FAVSTFVQGI HGVEQPVFLS VPCVVGENGI TDVIQQTLTE GERSQLQKSA
ATLNEVQ
>LDHA-CX-18a_SK
MATSVEKLKT EIQTPVAHSG SKVTIVGVGQ VGMACAFSIM TQGIASELTL IDVMEDKLKG ELMDMQHGLA FLGNIKMTAG
SDYALSAGSK LCIVTAGARQ REGESRLNLV QRNADILKGM IPKLVQHSPD TLLLIVSNPV DLMTYVAWKL SGLPKERVIG
SGTNLDSSRF RFLLSERFNV APNSTHGWII GEHGDSSVPV WSGVNVAGVR LRDLNPAAGT DADTENWGEI HTQVVQSAYE
IIRLKGYTSW AIGLSVSILT KAILKNSRNV FAVSTFVQGI HGVEQPVFLS VPCVVGENGI TDVIQQTLTE GERSQLQKSA
ATLNEVQ
>LDHA-CX-18b_SK
MATSVDKLKT EIQTPVAHSG SKVTIVGVGQ VGMACAFSIM TQGIASELTL IDVMEDKLKG ELMDMQHGLA FLGNIKMTAG
SDYALSAGSK LCIVTAGARQ REGESRLNLV QRNADILKGM IPKLVQHSPD TLLLIVSNPV DLMTYVAWKL SGLPKERVIG
SGTNLDSSRF RFLLSERFNV APNSTHGWII GEHGDSSVPV WSGVNVAGVR LRDLNPAAGT DADTENWGQI HTQVVQSAYE
IIRLKGYTSW AIGLSVSILT KAILKNSRNV FAVSTFVQGI HGVEQPVFLS VPCVVGENGI TDVIQQTLTE GERSQLQKSA
ATLNEVQ
>LDHA-X-01a_MI
MATSVDKLKT EIQTPVAHSG SKVTIVGVGQ VGMACAFSIM TQGIASELTL IDVMEDKLKG ELMDMQHGLA FLGNIKMTAG
SDYALSAGSK LCIVTAGARQ REGESRLNLV QRNADILKGM IPKLVQHSPD TLLLIVSNPV DLMTYVAWKL SGLPKERVIG
SGTNLDSSRF RFLLSERFNV APNSTHGWII GEHGDSSVPV WSGVNVAGVR LRDLNPAAGT DADTENWGQI HTQVVQSAYE
IIRLKGYTSW AIGLSVSILT KAILKNSRNV FAVSTFVQGI HGVEQPVFLS VPCVVGENGI TDVIQQTLTE GERSQLQKSA
ATLNEVQ
>LDHA-X-01b_MI
MATSVDKLKT EIQTPVAHSG SKVTIVGVGQ VGMACAFSIM TQGIASELTL IDVMEDKLKG ELMDMQHGLA FLGNIKMTAG
SDYALSAGSK LCIVTAGARQ REGESRLNLV QRNADILKGM IPKLVQHSPD TLLLIVSNPV DLMTYVAWKL SGLPKERVIG
SGTNLDSSRF RFLLSERFNV APNSTHGWII GEHGDSSVPV WSGVNVAGVR LRDLNPAAGT DADTENWGQI HTQVVQSAYE
IIRLKGYTSW AIGLSVSILT KAILKNSRNV FAVSTFVQGI HGVEQPVFLS VPCVVGENGI TDVIQQTLTE GERSQLQKSA
ATLNEVQ
>LDHA-X-02a_IL
MATSVDKLKT EIQTPVAHSG SKVTIVGVGQ VGMACAFSIM TQGIASELTL IDVMEDKLKG ELMDMQHGLA FLGNIKMTAG
SDYALSAGSK LCIVTAGARQ REGESRLNLV QRNADILKGM IPKLVQHSPD TLLLIVSNPV DLMTYVAWKL SGLPKERVIG
SGTNLDSSRF RFLLSERFNV APNSTHGWII GEHGDSSVPV WSGVNVAGVR LRDLNPAAGT DADTENWGQI HTQVVQSAYE
IIRLKGYTSW AIGLSVSILT KAILKNSRNV FAVSTFVQGI HGVEQPVFLS VPCVVGENGI TDVIQQTLTE GERSQLQKSA
ATLNEVQ
>LDHA-X-02b_IL
MATSVDKLKT EIQTPVAHSG SKVTIVGVGQ VGMACAFSIM TQGIASELTL IDVMEDKLKG ELMDMQHGLA FLGNIKMTAG
SDYSLSAGSK LCIVTAGARQ REGESRLNLV QRNADILKGM IPKLVQHSPD TLLLIVSNPV DLMTYVAWKL SGLPKERVIG
SGTNLDSSRF RFLLSERFNV APNSTHGWII GEHGDSSVPV WSGVNVAGVR LRDLNPAAGT DADTENWGQI HTQVVQSAYE
IIRLKGYTSW AIGLSVSILT KAILKNSRNV FAVSTFVQGI HGVEQPVFLS VPCVVGENGI TDVIQQTLTE GERSQLQKSA
ATLNEVQ
>LDHA-X-03a_WI
MATSVDKLKT EIQTPVAHSG SKVTIVGVGQ VGMACAFSIM TQGIASELTL IDVMEDKLKG ELMDMQHGLA FLGNIKMTAG
SDYALSAGSK LCIVTAGARQ REGESRLNLV QRNADILKGM IPKLVQHSPD TLLLIVSNPV DLMTYVAWKL SGLPKERVIG
SGTNLDSSRF RFLLSERFNV APNSTHGWII GEHGDSSVPV WSGVNVAGVR LRDLNPAAGT DADTENWGQI HTQVVQSAYE
IIRLKGYTSW AIGLSVSILT KAILKNSRNV FAVSTFVQGI HGVEQPVFLS VPCVVGENGI TDVIQQTLTE GERSQLQKSA
ATLNEVQ
>LDHA-X-03b_WI
MATSVDKLKT EIQTPVAHSG SKVTIVGVGQ VGMACAFSIM TQGIASELTL IDVMEDKLKG ELMDMQHGLA FLGNIKMTAG
SDYALSAGSK LCIVTAGARQ REGESRLNLV QRNADILKGM IPKLVQHSPD TLLLIVSNPV DLMTYVAWKL SGLPKERVIG
SGTNLDSSRF RFLLSERFNV APNSTHGWII GEHGDSSVPV WSGVNVAGVR LRDLNPAAGT DADTENWGQI HTQVVQSAYE
IIRLKGYTSW AIGLSVSILT KAILKNSRNV FAVSTFVQGI HGVEQPVFLS VPCVVGENGI TDVIQQTLTE GERSQLQKSA
ATLNEVQ
>LDHA-X-04a_IL
MATSVDKLKT EIQTPVAHSG SKVTIVGVGQ VGMACAFSIM TQGIASELTL IDVMEDKLKG ELMDMQHGLA FLGNIKMTAG
SDYALSAGSK LCIVTAGARQ REGESRLNLV QRNADILKGM IPKLVQHSPD TLLLIVSNPV DLMTYVAWKL SGLPKERVIG
SGTNLDSSRF RFLLSERFNV APNSTHGWII GEHGDSSVPV WSGVNVAGVR LRDLNPAAGT DADTENWGQI HTQVVQSAYE
IIRLKGYTSW AIGLSVSILT KAILKNSRNV FAVSTFVQGI HGVEQPVFLS VPCVVGENGI TDVIQQTLTE GERSQLQKSA
ATLNEVQ
>LDHA-X-04b_IL
MATSVDKLKT EIQTPVAHSG SKVTIVGVGQ VGMACAFSIM TQGIASELTL IDVMEDKLKG ELMDMQHGLA FLGNIKMTAG
SDYALSAGSK LCIVTAGARQ REGESRLNLV QRNADILKGM IPKLVQHSPD TLLLIVSNPV DLMTYVAWKL SGLPKERVIG
SGTNLDSSRF RFLLSERFNV APNSTHGWII GEHGDSSVPV WSGVNVAGVR LRDLNPAAGT DADTENWGQI HTQVVQSAYE
IIRLKGYTSW AIGLSVSILT KAILKNSRNV FAVSTFVQGI HGVEQPVFLS VPCVVGENGI TDVIQQTLTE GERSQLQKSA
ATLNEVQ
>LDHA-X-05_ON
MATSVDKLKT EIQTPVANSG SKVTIVGVGQ VGMACAFSIM TQGIASELTL IDVMEDKLKG ELMDMQHGLA FLGNIKMTAG
SDYALSAGSK LCIVTAGARQ REGESRLNLV QRNADILKGM IPKLVQHSPD TLLLIVSNPV DLMTYVAWKL SGLPKERVIG
SGTNLDSSRF RFLLSERFNV APNSTHGWII GEHGDSSVPV WSGVNVAGVR LRDLNPAAGT DADTENWGQI HTQVVQSAYE
IIRLKGYTSW AIGLSVSILT KAILKNSRNV FAVSTFVQGI HGVEQPVFLS VPCVVGENGI TDVIQQTLTE GERSQLQKSA
ATLNEVQ
>LDHA-X-06a_MN
MATSVDKLKT EIQTPVAHSG SKVTIVGVGQ VGMACAFSIM TQGIASELTL IDVMEDKLKG ELMDMQHGLA FLGNIKMTAG
SDYALSAGSK LCIVTAGARQ REGESRLNLV QRNADILKGM IPKLVQHSPD TLLLIVSNPV DLMTYVAWKL SGLPKERVIG
SGTNLDSSRF RFLLSERFNV APNSTHGWII GEHGDSSVPV WSGVNVAGVR LRDLNPAAGT DADTENWGQI HTQVVQSAYE
IIRLKGYTSW AIGLSVSILT KAILKNSRNV FAVSTFVQGI HGVEQPVFLS VPCVVGENGI TDVIQQTLTE GERSQLQKSA
ATLNEVQ
>LDHA-X-06b_MN
MATSVDKLKT EIQTPVAHSG SKVTIVGVGQ VGMACAFSIM TQGIASELTL IDVMEDKLKG ELMDMQHGLA FLGNIKMTAG
SDYALSAGSK LCIVTAGARQ REGESRLNLV QRNADILKGM IPKLVQHSPD TLLLIVSNPV DLMTYVAWKL SGLPKERVIG
SGTNLDSSRF RFLLSERFNV APNSTHGWII GEHGDSSVPV WSGVNVAGVR LRDLNPAAGT DADTENWGQI HTQVVQSAYE
IIRLKGYTSW AIGLSVSILT KAILKNSRNV FAVSTFVQGI HGVEQPVFLS VPCVVGENGI TDVIQQTLTE GERNQLQKSA
ATLNEVQ
>LDHA-X-07_ON
MATSVDKLKT EIQTPVAHSG SKVTIVGVGQ VGMACAFSIM TQGIASELTL IDVMEDKLKG ELMDMQHGLA FLGNIKMTAG
SDYALSAGSK LCIVTAGARQ REGESRLNLV QRNADILKGM IPKLVQHSPD TLLLIVSNPV DLMTYVAWKL SGLPKERVIG
SGTNLDSSRF RFLLSERFNV APNSTHGWII GEHGDSSVPV WSGVNVAGVR LRDLNPAAGT DADTENWGQI HTQVVQSAYE
IIRLKGYTSW AIGLSVSILT KAILKNSRNV FAVSTFVQGI HGVEQPVFLS VPCVVGENGI TDVIQQTLTE GERSQLQKSA
ATLNEVQ
>LDHA-X-08a_IL
MATSVDKLKT EIQTPVAHSG SKVTIVGVGQ VGMACAFSIM TQGIASELTL IDVMEDKLKG ELMDMQHGLA FLGNIKMTAG
SDYALSAGSK LCIVTAGARQ REGESRLNLV QRNADILKGM IPKLVQHSPD TLLLIVSNPV DLMTYVAWKL SGLPKERVIG
SGTNLDSSRF RFLLSERFNV APNSTHGWII GEHGDSSVPV WSGVNVAGVR LRDLNPAAGT DADTENWGQI HTQVVQSAYE
IIRLKGYTSW AIGLSVSILT KAILKNSRNV FAVSTFVQGI HGVEQPVFLS VPCVVGENGI TDVIQQTLTE GERSQLQKSA
ATLNEVQ
>LDHA-X-08b_IL
MATSVDKLKT EIQTPVAHSG SKVTIVGVGQ VGMACAFSIM TQGIASELTL IDVMEDKLKG ELMDMQHGLA FLGNIKMTAG
SDYALSAGSK LCIVTAGARQ REGESRLNLV QRNADILKGM IPKLVQHSPD TLLLIVSNPV DLMTYVAWKL SGLPKERVIG
SGTNLDSSRF RFLLSERFNV APNSTHGWII GEHGDSSVPV WSGVNVAGVR LRDLNPAAGT DADTENWGQI HTQVVQSAYE
IIRLKGYTSW AIGLSVSILT KAILKNSRNV FAVSTFVQGI HGVEQPVFLS VPCVVGENGI TDVIQQTLTE GERSQLQKSA
ATLNEVQ
>LDHA-X-09_ON
MATSVDKLKT EIQTPVAHSG SKVTIVGVGQ VGMACAFSIM TQGIASELTL IDVMEDKLKG ELMDMQHGLA FLGNIKMTAG
SDYALSAGSK LCIVTAGARQ REGESRLNLV QRNADILKGM IPKLVQHSPD TLLLIVSNPV DLMTYVAWKL SGLPKERVIG
SGTNLDSSRF RFLLSERFNV APNSTHGWII GEHGDSSVPV WSGVNVAGVR LRDLNPAAGT DADTENWGQI HTQVVQSAYE
IIRLKGYTSW AIGLSVSILT KAILKNSRNV FAVSTFVQGI HGVEQPVFLS VPCVVGENGI TDVIQQTLTE GERSQLQKSA
ATLNEVQ
>LDHA-X-10_IN
MATSVDKLKT EIQTPVAHSG SKVTIVGVGQ VGMACAFSIM TQGIASELTL IDVMEDKLKG ELMDMQHGLA FLGNIKMTAG
SDYALSAGSK LCIVTAGARQ REGESRLNLV QRNADILKGM IPKLVQHSPD TLLLIVSNPV DLMTYVAWKL SGLPKERVIG
SGTNLDSSRF RFLLSERFNV APNSTHGWII GEHGDSSVPV WSGVNVAGVR LRDLNPAAGT DADTENWGQI HTQVVQSAYE
IIRLKGYTSW AIGLSVSILT KAILKNSRNV FAVSTFVQGI HGVEQPVFLS VPCVVGENGI TDVIQQTLTE GERSQLQKSA
ATLNEVQ
>LDHA-X-11a_IN
MATSVDKLKT EIQTPVAHSG SKVTIVGVGQ VGMACAFSIM TQGIASELTL IDVMEDKLKG ELMDMQHGLA FLGNIKMTAG
SDYALSAGSK LCIVTAGARQ REGESRLNLV QRNADILKGM IPKLVQHSPD TLLLIVSNPV DLMTYVAWKL SGLPKERVIG
SGTNLDSSRF RFLLSERFNV APNSTHGWII GEHGDSSVPV WSGVNVAGVR LRDLNPAAGT DADTENWGQI HTQVVQSAYE
IIRLKGYTSW AIGLSVSILT KAILKNSRNV FAVSTFVQGI HGVEQPVFLS VPCVVGENGI TDVIQQTLTE GERSQLQKSA
ATLNEVQ
>LDHA-X-11b_IN
MATSVDKLKT EIQTPVAHSG SKVTIVGVGQ VGMACAFSIM TQGIASELTL IDVMEDKLKG ELMDMQHGLA FLGNIKMTAG
SDYALSAGSK LCIVTAGARQ REGESRLNLV QRNADILKGM IPKLVQHSPD TLLLIVSNPV DLMTYVAWKL SGLPKERVIG
SGTNLDSSRF RFLLSERFNV APNSTHGWII GEHGDSSVPV WSGVNVAGVR LRDLNPAAGT DADTENWGQI HTQVVQSAYE
IIRLKGYTSW AIGLSVSILT KAILKNSRNV FAVSTFVQGI HGVEQPVFLS VPCVVGENGI TDVIQQTLTE GERSQLQKSA
ATLNEVQ
>LDHA-X-12a_MI
MATSVDKLKT EIQTPVAHSG SKVTIVGVGQ VGMACAFSIM TQGIASELTL IDVMEDKLKG ELMDMQHGLA FLGNIKMTAG
SDYALSAGSK LCIVTAGARQ REGESRLNLV QRNADILKGM IPKLVQHSPD TLLLIVSNPV DLMTYVAWKL SGLPKERVIG
SGTNLDSSRF RFLLSERFNV APNSTHGWII GEHGDSSVPV WSGVNVAGVR LRDLNPAAGT DADTENWGQI HTQVVQSAYE
IIRLKGYTSW AIGLSVSILT KAILKNSRNV FAVSTFVQGI HGVEQPVFLS VPCVVGENGI TDVIQQTLTE GERSQLQKSA
ATLNEVQ
>LDHA-X-12b_MI
MATSVDKLKT EIQTPVAHSG SKVTIVGVGQ VGMACAFSIM TQGIASELTL IDVMEDKLKG ELMDMQHGLA FLGNIKMTAG
SDYALSAGSK LCIVTAGARQ REGESRLNLV QRNADILKGM IPKLVQHSPD TLLLIVSNPV DLMTYVAWKL SGLPKERVIG
SGTNLDSSRF RFLLSERFNV APNSTHGWII GEHGDSSVPV WSGVNVAGVR LRDLNPAAGT DADTENWGQI HTQVVQSAYE
IIRLKGYTSW AIGLSVSILT KAILKNSRNV FAVSTFVQGI HGVEQPVFLS VPCVVGENGI TDVIQQTLTE GERSQLQKSA
ATLNEVQ
>LDHA-X-13a_MI
MATSVDKLKT EIQTPVAHSG SKVTIVGVGQ VGMACAFSIM TQGIASELTL IDVMEDKLKG ELMDMQHGLA FLGNIKMTAG
SDYALSAGSK LCIVTAGARQ REGESRLNLV QRNADILKGM IPKLVQHSPD TLLLIVSNPV DLMTYVAWKL SGLPKERVIG
SGTNLDSSRF RFLLSERFNV APNSTHGWII GEHGDSSVPV WSGVNVAGVR LRDLNPAAGT DADTENWGQI HTQVVQSAYE
IIRLKGYTSW AIGLSVSILT KAILKNSRNV FAVSTFVQGI HGVEQPVFLS VPCVVGENGI TDVIQQTLTE GERSQLQKSA
ATLNEVQ
>LDHA-X-13b_MI
MATSVDKLKT EIQTPVAHSG SKVTIVGVGQ VGMACAFSIM TQGIASELTL IDVMEDKLKG ELMDMQHGLA FLGNIKMTAG
SDYALSAGSK LCIVTAGARQ REGESRLNLV QRNADILKGM IPKLVQHSPD TLLLIVSNPV DLMTYVAWKL SGLPKERVIG
SGTNLDSSRF RFLLSERFNV APNSTHGWII GEHGDSSVPV WSGVNVAGVR LRDLNPAAGT DADTENWGQI HTQVVQSAYE
IIRLKGYTSW AIGLSVSILT KAILKNSRNV FAVSTFVQGI HGVEQPVFLS VPCVVGENGI TDVIQQTLTE GERSQLQKSA
ATLNEVQ
>LDHA-X-14a_QC
MATSVDKLKT EIQTPVAHSG SKVTIVGVGQ VGMACAFSIM TQGIASELTL IDVMEDKLKG ELMDMQHGLA FLGNIKMTAG
SDYALSAGSK LCIVTAGARQ REGESRLNLV QRNADILKGM IPKLVQHSPD TLLLIVSNPV DLMTYVAWKL SGLPKERVIG
SGTNLDSSRF RFLLSERFNV APNSTHGWII GEHGDSSVPV WSGVNVAGVR LRDLNPAAGT DADTENWGQI HTQVVQSAYE
IIRLKGYTSW AIGLSVSILT KAILKNSRNV FAVSTFVQGI HGVEQPVFLS VPCVVGENGI TDVIQQTLTE GERSQLQKSA
ATLNEVQ
>LDHA-X-14b_QC
MATSVDKLKT EIQTPVAHSG SKVTIVGVGQ VGMACAFSIM TQGIASELTL IDVMEDKLKG ELMDMQHGLA FLGNIKMTAG
SDYALSAGSK LCIVTAGARQ REGESRLNLV QRNADILKGM IPKLVQHSPD TLLLIVSNPV DLMTYVAWKL SGLPKERVIG
SGTNLDSSRF RFLLSERFNV APNSTHGWII GEHGDSSVPV WSGVNVAGVR LRDLNPAAGT DADTENWGQI HTQVVQSAYE
IIRLKGYTSW AIGLSVSILT KAILKNSRNV FAVSTFVQGI HGVEQPVFLS VPCVVGENGI TDVIQQTLTE GERSQLQKSA
ATLNEVQ
>LDHA-X-15a_QC
MATSVDKLKT EIQTPVAHSG SKVTIVGVGQ VGMACAFSIM TQGIASELTL IDVMEDKLKG ELMDMQHGLA FLGNIKMTAG
SDYALSAGSK LCIVTAGARQ REGESRLNLV QRNADILKGM IPKLVQHSPD TLLLIVSNPV DLMTYVAWKL SGLPKERVIG
SGTNLDSSRF RFLLSERFNV APNSTHGWII GEHGDSSVPV WSGVNVAGVR LRDLNPAAGT DADTENWGQI HTQVVQSAYE
IIRLKGYTSW AIGLSVSILT KAILKNSRNV FAVSTFVQGI HGVEQPVFLS VPCVVGENGI TDVIQQTLTE GERNQLQKSA
ATLNEVQ
>LDHA-X-15b_QC
MATSVDKLKT EIQTPVAHSG SKVTIVGVGQ VGMACAFSIM TQGIASELTL IDVMEDKLKG ELMDMQHGLA FLGNIKMTAG
SDYALSAGSK LCIVTAGARQ REGESRLNLV QRNADILKGM IPKLVQHSPD TLLLIVSNPV DLMTYVAWKL SGLPKERVIG
SGTNLDSSRF RFLLSERFNV APNSTHGWII GEHGDSSVPV WSGVNVAGVR LRDLNPAAGT DADTENWGQI HTQVVQSAYE
IIRLKGYTSW AIGLSVSILT KAILKNSRNV FAVSTFVQGI HGVEQPVFLS VPCVVGENGI TDVIQQTLTE GERSQLQKSA
ATLNEVQ
>LDHA-X-16a_MI
MATSVDKLKT EIQTPVAHSG SKVTIVGVGQ VGMACAFSIM TQGIASELTL IDVMEDKLKG ELMDMQHGLA FLGNIKMTAG
SDYALSAGSK LCIVTAGARQ REGESRLNLV QRNADILKGM IPKLVQHSPD TLLLIVSNPV DLMTYVAWKL SGLPKERVIG
SGTNLDSSRF RFLLSERFNV APNSTHGWII GEHGDSSVPV WSGVNVAGVR LRDLNPAAGT DADTENWGQI HTQVVQSAYE
IIRLKGYTSW AIGLSVSILT KAILKNSRNV FAVSTFVQGI HGVEQPVFLS VPCVVGENGI TDVIQQTLTE GERSQLQKSA
ATLNEVQ
>LDHA-X-16b_MI
MATSVDKLKT EIQTPVAHSG SKVTIVGVGQ VGMACAFSIM TQGIASELTL IDVMEDKLKG ELMDMQHGLA FLGNIKMTAG
SDYALSAGSK LCIVTAGARQ REGESRLNLV QRNADILKGM IPKLVQHSPD TLLLIVSNPV DLMTYVAWKL SGLPKERVIG
SGTNLDSSRF RFLLSERFNV APNSTHGWII GEHGDSSVPV WSGVNVAGVR LRDLNPAAGT DADTENWGQI HTQVVQSAYE
IIRLKGYTSW AIGLSVSILT KAILKNSRNV FAVSTFVQGI HGVEQPVFLS VPCVVGENGI TDVIQQTLTE GERSQLQKSA
ATLNEVQ
>LDHA-X-17_ON
MATSVDKLKT EIQTPVAHSG SKVTIVGVGQ VGMACAFSIM TQGIASELTL IDVMEDKLKG ELMDMQHGLA FLGNIKMTAG
SDYALSAGSK LCIVTAGARQ REGESRLNLV QRNADILKGM IPKLVQHSPD TLLLIVSNPV DLMTYVAWKL SGLPKERVIG
SGTNLDSSRF RFLLSERFNV APNSTHGWII GEHGDSSVPV WSGVNVAGVR LRDLNPAAGT DADTENWGQI HTQVVQSAYE
IIRLKGYTSW AIGLSVSILT KAILKNSRNV FAVSTFVQGI HGVEQPVFLS VPCVVGENGI TDVIQQTLTE GERSQLQKSA
ATLNEVQ
>LDHA-X-18a_NY
MATSVDKLKT EIQTPVAHSG SKVTIVGVGQ VGMACAFSIM TQGIASELTL IDVMEDKLKG ELMDMQHGLA FLGNIKMTAG
SDYALSAGSK LCIVTAGARQ REGESRLNLV QRNADILKGM IPKLVQHSPD TLLLIVSNPV DLMTYVAWKL SGLPKERVIG
SGTNLDSSRF RFLLSERFNV APNSTHGWII GEHGDSSVPV WSGVNVAGVR LRDLNPAAGT DADTENWGQI HTQVVQSAYE
IIRLKGYTSW AIGLSVSILT KAILKNSRNV FAVSTFVQGI HGVEQPVFLS VPCVVGENGI TDVIQQTLTE GERSQLQKSA
ATLNEVQ
>LDHA-X-18b_NY
MATSVDKLKT EIQTPVAHSG SKVTIVGVGQ VGMACAFSIM TQGIASELTL IDVMEDKLKG ELMDMQHGLA FLGNIKMTAG
SDYALSAGSK LCIVTAGARQ REGESRLNLV QRNADILKGM IPKLVQHSPD TLLLIVSNPV DLMTYVAWKL SGLPKERVIG
SGTNLDSSRF RFLLSERFNV APNSTHGWII GEHGDSSVPV WSGVNVAGVR LRDLNPAAGT DADTENWGQI HTQVVQSAYE
IIRLKGYTSW AIGLSVSILT KAILKNSRNV FAVSTFVQGI HGVEQPVFLS VPCVVGENGI TDVIQQTLTE GERSQLQKSA
ATLNEVQ
>LDHA-X-19a_MI
MATSVDKLKT EIQTPVAHSG SKVTIVGVGQ VGMACAFSIM TQGIASELTL IDVMEDKLKG ELMDMQHGLA FLGNIKMTAG
SDYALSAGSK LCIVTAGARQ REGESRLNLV QRNADILKGM IPKLVQHSPD TLLLIVSNPV DLMTYVAWKL SGLPKERVIG
SGTNLDSSRF RFLLSERFNV APNSTHGWII GEHGDSSVPV WSGVNVAGVR LRDLNPAAGT DADTENWGQI HTQVVQSAYE
IIRLKGYTSW AIGLSVSILT KAILKNSRNV FAVSTFVQGI HGVEQPVFLS VPCVVGENGI TDVIQQTLTE GERSQLQKSA
ATLNEVQ
>LDHA-X-19b_MI
MATSVDKLKT EIQTPVAHSG SKVTIVGVGQ VGMACAFSIM TQGIASELTL IDVMEDKLKG ELMDMQHGLA FLGNIKMTAG
SDYALSAGSK LCIVTAGARQ REGESRLNLV QRNADILKGM IPKLVQHSPD TLLLIVSNPV DLMTYVAWKL SGLPKERVIG
SGTNLDSSRF RFLLSERFNV APNSTHGWII GEHGDSSVPV WSGVNVAGVR LRDLNPAAGT DADTENWGQI HTQVVQSAYE
IIRLKGYTSW AIGLSVSILT KAILKNSRNV FAVSTFVQGI HGVEQPVFLS VPCVVGENGI TDVIQQTLTE GERSQLQKSA
ATLNEVQ
>LDHA-X-20a_WI
MATSVDKLKT EIQTPVAHSG SKVTIVGVGQ VGMACAFSIM TQGIASELTL IDVMEDKLKG ELMDMQHGLA FLGNIKMTAG
SDYALSAGSK LCIVTAGARQ REGESRLNLV QRNADILKGM IPKLVQHSPD TLLLIVSNPV DLMTYVAWKL SGLPKERVIG
SGTNLDSSRF RFLLSERFNV APNSTHGWII GEHGDSSVPV WSGVNVAGVR LRDLNPAAGT DADTENWGQI HTQVVQSAYE
IIRLKGYTSW AIGLSVSILT KAILKNSRNV FAVSTFVQGI HGVEQPVFLS VPCVVGENGI TDVIQQTLTE GERSQLQKSA
ATLNEVQ
>LDHA-X-20b_WI
MATSVDKLKT EIQTPVAHSG SKVTIVGVGQ VGMACAFSIM TQGIASELTL IDVMEDKLKG ELMDMQHGLA FLGNIKMTAG
SDYALSAGSK LCIVTAGARQ REGESRLNLV QRNADILKGM IPKLVQHSPD TLLLIVSNPV DLMTYVAWKL SGLPKERVIG
SGTNLDSSRF RFLLSERFNV APNSTHGWII GEHGDSSVPV WSGVNVAGVR LRDLNPAAGT DADTENWGQI HTQVVQSAYE
IIRLKGYTSW AIGLSVSILT KAILKNSRNV FAVSTFVQGI HGVEQPVFLS VPCVVGENGI TDVIQQTLTE GERSQLQKSA
ATLNEVQ
>LDHA-X-21_OR
MATSVDKLKT EIQTPVAHSG SKVTIVGVGQ VGMACAFSIM TQGIASELTL IDVMEDKLKG ELMDMQHGLA FLGNIKMTAG
SDYALSAGSK LCIVTAGARQ REGESRLNLV QRNADILKGM IPKLVQHSPD TLLLIVSNPV DLMTYVAWKL SGLPKERVIG
SGTNLDSSRF RFLLSERFNV APNSTHGWII GEHGDSSVPV WSGVNVAGVR LRDLNPAAGT DADTENWGQI HTQVVQSAYE
IIRLKGYTSW AIGLSVSILT KAILKNSRNV FAVSTFVQGI HGVEQPVFLS VPCVVGENGI TDVIQQTLTE GERSQLQKSA
ATLNEVQ
>LDHA-X-22_QC
MATSVDKLKT EIQTPVAHSG SKVTIVGVGQ VGMACAFSIM TQGIASELTL IDVMEDKLKG ELMDMQHGLA FLGNIKMTAG
SDYALSAGSK LCIVTAGARQ REGESRLNLV QRNADILKGM IPKLVQHSPD TLLLIVSNPV DLMTYVAWKL SGLPKERVIG
SGTNLDSSRF RFLLSERFNV APNSTHGWII GEHGDSSVPV WSGVNVAGVR LRDLNPAAGT DADTENWGQI HTQVVQSAYE
IIRLKGYTSW AIGLSVSILT KAILKNSRNV FAVSTFVQGI HGVEQPVFLS VPCVVGENGI TDVIQQTLTE GERSQLQKSA
ATLNEVQ
>LDHA-X-23a_QC
MATSVDKLKT EIQTPVAHSG SKVTIVGVGQ VGMACAFSIM TQGIASELTL IDVMEDKLKG ELMDMQHGLA FLGNIKMTAG
SDYALSAGSK LCIVTAGARQ REGESRLNLV QRNADILKGM IPKLVQHSPD TLLLIVSNPV DLMTYVAWKL SGLPKERVIG
SGTNLDSSRF RFLLSERFNV APNSTHGWII GEHGDSSVPV WSGVNVAGVR LRDLNPAAGT DADTENWGQI HTQVVQSAYE
IIRLKGYTSW AIGLSVSILT KAILKNSRNV FAVSTFVQGI HGVEQPVFLS VPCVVGENGI TDVIQQTLTE GERSQLQKSA
ATLNEVQ
>LDHA-X-23b_QC
MATSVDKLKT EIQTPVAHSG SKVTIVGVGQ VGMACAFSIM TQGIASELTL IDVMEDKLKG ELMDMQHGLA FLGNIKMTAG
SDYALSAGSK LCIVTAGARQ REGESRLNLV QRNADILKGM IPKLVQHSPD TLLLIVSNPV DLMTYVAWKL SGLPKERVIG
SGTNLDSSRF RFLLSERFNV APNSTHGWII GEHGDSSVPV WSGVNVAGVR LRDLNPAAGT DADTENWGQI HTQVVQSAYE
IIRLKGYTSW AIGLSVSILT KAILKNSRNV FAVSTFVQGI HGVEQPVFLS VPCVVGENGI TDVIQQTLTE GERSQLQKSA
ATLNEVQ
>LDHA-X-24_MI
MATSVDKLKT EIQTPVAHSG SKVTIVGVGQ VGMACAFSIM TQGIASELTL IDVMEDKLKG ELMDMQHGLA FLGNIKMTAG
SDYALSAGSK LCIVTAGARQ REGESRLNLV QRNADILKGM IPKLVQHSPD TLLLIVSNPV DLMTYVAWKL SGLPKERVIG
SGTNLDSSRF RFLLSERFNV APNSTHGWII GEHGDSSVPV WSGVNVAGVR LRDLNPAAGT DADTENWGQI HTQVVQSAYE
IIRLKGYTSW AIGLSVSILT KAILKNSRNV FAVSTFVQGI HGVEQPVFLS VPCVVGENGI TDVIQQTLTE GERSQLQKSA
ATLNEVQ
>LDHA-X-25a_MN
MATSVDKLKT EIQTPVAHSG SKVTIVGVGQ VGMACAFSIM TQGIASELTL IDVMEDKLKG ELMDMQHGLA FLGNIKMTAG
SDYALSAGSK LCIVTAGARQ REGESRLNLV QRNADILKGM IPKLVQHSPD TLLLIVSNPV DLMTYVAWKL SGLPKERVIG
SGTNLDSSRF RFLLSERFNV APNSTHGWII GEHGDSSVPV WSGVNVAGVR LRDLNPAAGT DADTENWGQI HTQVVQSAYE
IIRLKGYTSW AIGLSVSILT KAILKNSRNV FAVSTFVQGI HGVEQPVFLS VPCVVGENGI TDVIQQTLTE GERSQLQKSA
ATLNEVQ
>LDHA-X-25b_MN
MATSVDKLKT EIQTPVAHSG SKVTIVGVGQ VGMACAFSIM TQGIASELTL IDVMEDKLKG ELMDMQHGLA FLGNIKMTAG
SDYALSAGSK LCIVTAGARQ REGESRLNLV QRNADILKGM IPKLVQHSPD TLLLIVSNPV DLMTYVAWKL SGLPKERVIG
SGTNLDSSRF RFLLSERFNV APNSTHGWII GEHGDSSVPV WSGVNVAGVR LRDLNPAAGT DADTENWGQI HTQVVQSAYE
IIRLKGYTSW AIGLSVSILT KAILKNSRNV FAVSTFVQGI HGVEQPVFLS VPCVVGENGI TDVIQQTLTE GERSQLQKSA
ATLNEVQ
>LDHA-X-26_ME
MATSVDKLKT EIQTPVAHSG SKVTIVGVGQ VGMACAFSIM TQGIASELTL IDVMEDKLKG ELMDMQHGLA FLGNIKMTAG
SDYALSAGSK LCIVTAGARQ REGESRLNLV QRNADILKGM IPKLVQHSPD TLLLIVSNPV DLMTYVAWKL SGLPKERVIG
SGTNLDSSRF RFLLSERFNV APNSTHGWII GEHGDSSVPV WSGVNVAGVR LRDLNPAAGT DADTENWGQI HTQVVQSAYE
IIRLKGYTSW AIGLSVSILT KAILKNSRNV FAVSTFVQGI HGVEQPVFLS VPCVVGENGI TDVIQQTLTE GERSQLQKSA
ATLNEVQ
>LDHA-X-27_NY
MATSVDKLKT EIQTPVAHSG SKVTIVGVGQ VGMACAFSIM TQGIASELTL IDVMEDKLKG ELMDMQHGLA FLGNIKMTAG
SDYALSAGSK LCIVTAGARQ REGESRLNLV QRNADILKGM IPKLVQHSPD TLLLIVSNPV DLMTYVAWKL SGLPKERVIG
SGTNLDSSRF RFLLSERFNV APNSTHGWII GEHGDSSVPV WSGVNVAGVR LRDLNPAAGT DADTENWGQI HTQVVQSAYE
IIRLKGYTSW AIGLSVSILT KAILKNSRNV FAVSTFVQGI HGVEQPVFLS VPCVVGENGI TDVIQQTLTE GERSQLQKSA
ATLNEVQ
>LDHA-X-28a_ON
MATSVDKLKT EIQTPVAHSG SKVTIVGVGQ VGMACAFSIM TQGIASELTL IDVMEDKLKG ELMDMQHGLA FLGNIKMTAG
SDYALSAGSK LCIVTAGARQ REGESRLNLV QRNADILKGM IPKLVQHSPD TLLLIVSNPV DLMTYVAWKL SGLPKERVIG
SGTNLDSSRF RFLLSERFNV APNSTHGWII GEHGDSSVPV WSGVNVAGVR LRDLNPAAGT DADTENWGQI HTQVVQSAYE
IIRLKGYTSW AIGLSVSILT KAILKNSRNV FAVSTFVQGI HGVEQPVFLS VPCVVGENGI TDVIQQTLTE GERSQLQKSA
ATLNEVQ
>LDHA-X-28b_ON
MATSVDKLKT EIQTPVAHSG SKVTIVGVGQ VGMACAFSIM TQGIASELTL IDVMEDKLKG ELMDMQHGLA FLGNIKMTAG
SDYALSAGSK LCIVTAGARQ REGESRLNLV QRNADILKGM IPKLVQHSPD TLLLIVSNPV DLMTYVAWKL SGLPKERVIG
SGTNLDSSRF RFLLSERFNV APNSTHGWII GEHGDSSVPV WSGVNVAGVR LRDLNPAAGT DADTENWGQI HTQVVQSAYE
IIRLKGYTSW AIGLSVSILT KAILKNSRNV FAVSTFVQGI HGVEQPVFLS VPCVVGENGI TDVIQQTLTE GERSQLQKSA
ATLNEVQ
>LDHA-X-29a_ME
MATSVDKLKT EIQTPVAHSG SKVTIVGVGQ VGMACAFSIM TQGIASELTL IDVMEDKLKG ELMDMQHGLA FLGNIKMTAG
SDYALSAGSK LCIVTAGARQ REGESRLNLV QRNADILKGM IPKLVQHSPD TLLLIVSNPV DLMTYVAWKL SGLPKERVIG
SGTNLDSSRF RFLLSERFNV APNSTHGWII GEHGDSSVPV WSGVNVAGVR LRDLNPAAGT DADTENWGQI HTQVVQSAYE
IIRLKGYTSW AIGLSVSILT KAILKNSRNV FAVSTFVQGI HGVEQPVFLS VPCVVGENGI TDVIQQTLTE GERSQLQKSA
ATLNEVQ
>LDHA-X-29b_ME
MATSVDKLKT EIQTPVAHSG SKVTIVGVGQ VGMACAFSIM TQGIASELTL IDVMEDKLKG ELMDMQHGLA FLGNIKMTAG
SDYALSAGSK LCIVTAGARQ REGESRLNLV QRNADILKGM IPKLVQHSPD TLLLIVSNPV DLMTYVAWKL SGLPKERVIG
SGTNLDSSRF RFLLSERFNV APNSTHGWII GEHGDSSVPV WSGVNVAGVR LRDLNPAAGT DADTENWGQI HTQVVQSAYE
IIRLKGYTSW AIGLSVSILT KAILKNSRNV FAVSTFVQGI HGVEQPVFLS VPCVVGENGI TDVIQQTLTE GERSQLQKSA
ATLNEVQ
>LDHA-X-30a_OH
MATSVDKLKT EIQTPVAHSG SKVTIVGVGQ VGMACAFSIM TQGIASELTL IDVMEDKLKG ELMDMQHGLA FLGNIKMTAG
SDYALSAGSK LCIVTAGARQ REGESRLNLV QRNADILKGM IPKLVQHSPD TLLLIVSNPV DLMTYVAWKL SGLPKERVIG
SGTNLDSSRF RFLLSERFNV APNSTHGWII GEHGDSSVPV WSGVNVAGVR LRDLNPAAGT DADTENWGQI HTQVVQSAYE
IIRLKGYTSW AIGLSVSILT KAILKNSRNV FAVSTFVQGI HGVEQPVFLS VPCVVGENGI TDVIQQTLTE GERSQLQKSA
ATLNEVQ
>LDHA-X-30b_OH
MATSVDKLKT EIQTPVAHSG SKVTIVGVGQ VGMACAFSIM TQGIASELTL IDVMEDKLKG ELMDMQHGLA FLGNIKMTAG
SDYALSAGSK LCIVTAGARQ REGESRLNLV QRNADILKGM IPKLVQHSPD TLLLIVSNPV DLMTYVAWKL SGLPKERVIG
SGTNLDSSRF RFLLSERFNV APNSTHGWII GEHGDSSVPV WSGVNVAGVR LRDLNPAAGT DADTENWGQI HTQVVQSAYE
IIRLKGYTSW AIGLSVSILT KAILKNSRNV FAVSTFVQGI HGVEQPVFLS VPCVVGENGI TDVIQQTLTE GERSQLQKSA
ATLNEVQ
>LDHA-X-31_ON
MATSVDKLKT EIQTPVAHSG SKVTIVGVGQ VGMACAFSIM TQGIASELTL IDVMEDKLKG ELMDMQHGLA FLGNIKMTAG
SDYALSAGSK LCIVTAGARQ REGESRLNLV QRNADILKGM IPKLVQHSPD TLLLIVSNPV DLMTYVAWKL SGLPKERVIG
SGTNLDSSRF RFLLSERFNV APNSTHGWII GEHGDSSVPV WSGVNVAGVR LRDLNPAAGT DADTENWGQI HTQVVQSAYE
IIRLKGYTSW AIGLSVSILT KAILKNSRNV FAVSTFVQGI HGVEQPVFLS VPCVVGENGI TDVIQQTLTE GERSQLQKSA
ATLNEVQ
>LDHA-X-32a_SK
MATSVDKLKT EIQTPVAHSG SKVTIVGVGQ VGMACAFSIM TQGIASELTL IDVMEDKLKG ELMDMQHGLA FLGNIKMTAG
SDYALSAGSK LCIVTAGARQ REGESRLNLV QRNADILKGM IPKLVQHSPD TLLLIVSNPV DLMTYVAWKL SGLPKERVIG
SGTNLDSSRF RFLLSERFNV APNSTHGWII GEHGDSSVPV WSGVNVAGVR LRDLNPAAGT DADTENWGQI HTQVVQSAYE
IIRLKGYTSW AIGLSVSILT KAILKNSRNV FAVSTFVQGI HGVEQPVFLS VPCVVGENGI TDVIQQTLTE GERSQLQKSA
ATLNEVQ
>LDHA-X-32b_SK
MATSVDKLKT EIQTPVAHSG SKVTIVGVGQ VGMACAFSIM TQGIASELTL IDVMEDKLKG ELMDMQHGLA FLGNIKMTAG
SDYALSAGSK LCIVTAGARQ REGESRLNLV QRNADILKGM IPKLVQHSPD TLLLIVSNPV DLMTYVAWKL SGLPKERVIG
SGTNLDSSRF RFLLSERFNV APNSTHGWII GEHGDSSVPV WSGVNVAGVR LRDLNPAAGT DADTENWGQI HTQVVQSAYE
IIRLKGYTSW AIGLSVSILT KAILKNSRNV FAVSTFVQGI HGVEQPVFLS VPCVVGENGI TDVIQQTLTE GERSQLQKSA
ATLNEVQ
>LDHA-X-33a_SK
MATSVDKLKT EIQTPVAHSG SKVTIVGVGQ VGMACAFSIM TQGIASELTL IDVMEDKLKG ELMDMQHGLA FLGNIKMTAG
SDYALSAGSK LCIVTAGARQ REGESRLNLV QRNADILKGM IPKLVQHSPD TLLLIVSNPV DLMTYVAWKL SGLPKERVIG
SGTNLDSSRF RFLLSERFNV APNSTHGWII GEHGDSSVPV WSGVNVAGVR LRDLNPAAGT DADTENWGQI HTQVVQSAYE
IIRLKGYTSW AIGLSVSILT KAILKNSRNV FAVSTFVQGI HGVEQPVFLS VPCVVGENGI TDVIQQTLTE GERSQLQKSA
ATLNEVQ
>LDHA-X-33b_SK
MATSVDKLKT EIQTPVAHSG SKVTIVGVGQ VGMACAFSIM TQGIASELTL IDVMEDKLKG ELMDMQHGLA FLGNIKMTAG
SDYALSAGSK LCIVTAGARQ REGESRLNLV QRNADILKGM IPKLVQHSPD TLLLIVSNPV DLMTYVAWKL SGLPKERVIG
SGTNLDSSRF RFLLSERFNV APNSTHGWII GEHGDSSVPV WSGVNVAGVR LRDLNPAAGT DADTENWGQI HTQVVQSAYE
IIRLKGYTSW AIGLSVSILT KAILKNSRNV FAVSTFVQGI HGVEQPVFLS VPCVVGENGI TDVIQQTLTE GERSQLQKSA
ATLNEVQ
>LDHA-X-34a_SK
MATSVDKLKT EIQTPVAHSG SKVTIVGVGQ VGMACAFSIM TQGIASELTL IDVMEDKLKG ELMDMQHGLA FLGNIKMTAG
SDYALSAGSK LCIVTAGARQ REGESRLNLV QRNADILKGM IPKLVQHSPD TLLLIVSNPV DLMTYVAWKL SGLPKERVIG
SGTNLDSSRF RFLLSERFNV APNSTHGWII GEHGDSSVPV WSGVNVAGVR LRDLNPAAGT DADTENWGQI HTQVVQSAYE
IIRLKGYTSW AIGLSVSILT KAILKNSRNV FAVSTFVQGI HGVEQPVFLS VPCVVGENGI TDVIQQTLTE GERSQLQKSA
ATLNEVQ
>LDHA-X-34b_SK
MATSVDKLKT EIQTPVAHSG SKVTIVGVGQ VGMACAFSIM TQGIASELTL IDVMEDKLKG ELMDMQHGLA FLGNIKMTAG
SDYALSAGSK LCIVTAGARQ REGESRLNLV QRNADILKGM IPKLVQHSPD TLLLIVSNPV DLMTYVAWKL SGLPKERVIG
SGTNLDSSRF RFLLSERFNV APNSTHGWII GEHGDSSVPV WSGVNVAGVR LRDLNPAAGT DADTENWGQI HTQVVQSAYE
IIRLKGYTSW AIGLSVSILT KAILKNSRNV FAVSTFVQGI HGVEQPVFLS VPCVVGENGI TDVIQQTLTE GERSQLQKSA
ATLNEVQ
>LDHA-X-35a_IL
MATSVDKLKT EIQTPVAHSG SKVTIVGVGQ VGMACAFSIM TQGIASELTL IDVMEDKLKG ELMDMQHGLA FLGNIKMTAG
SDYALSAGSK LCIVTAGARQ REGESRLNLV QRNADILKGM IPKLVQHSPD TLLLIVSNPV DLMTYVAWKL SGLPKERVIG
SGTNLDSSRF RFLLSERFNV APNSTHGWII GEHGDSSVPV WSGVNVAGVR LRDLNPAAGT DADTENWGQI HTQVVQSAYE
IIRLKGYTSW AIGLSVSILT KAILKNSRNV FAVSTFVQGI HGVEQPVFLS VPCVVGENGI TDVIQQTLTE GERSQLQKSA
ATLNEVQ
>LDHA-X-35b_IL
MATSVDKLKT EIQTPVAHSG SKVTIVGVGQ VGMACAFSIM TQGIASELTL IDVMEDKLKG ELMDMQHGLA FLGNIKMTAG
SDYAMSAGSK LCIVTAGARQ REGESRLNLV QRNADILKGM IPKLVQHSPD TLLLIVSNPV DLMTYVAWKL SGLPKERVIG
SGTNLDSSRF RFLLSERFNV APNSTHGWII GEHGDSSVPV WSGVNVAGVR LRDLNPAAGT DADTENWGQI HTQVVQSAYE
IIRLKGYTSW AIGLSVSILT KAILKNSRNV FAVSTFVQGI HGVEQPVFLS VPCVVGENGI TDVIQQTLTE GERSQLQKSA
ATLNEVQ
>LDHA-TEN-a_NUN
MATSVDKLKT EIQTPVAHSG SKVTIVGVGQ VGMACAFSIM TQGIASELTL IDVMEDKLKG ELMDMQHGLA FLGNIKMTAG
SDYALSAGSK LCIVTAGARQ REGESRLNLV QRNADILKGM IPKLVQHSPD TLLLIVSNPV DLMTYVAWKL SGLPKERVIG
SGTNLDSSRF RFLLSERFNV APNSTHGWII GEHGDSSVPV WSGVNVAGVR LRDLNPAAGT DADTENWGQI HTQVVQSAYE
IIRLKGYTSW AIGLSVSILT KAILKNSRNV FAVSTFVQGI HGVEQPVFLS VPCVVGENGI TDVIQQTLTE GERSQLQKSA
ATLNEVQ
>LDHA-TEN-b_NUN
MATSVDKLKT EIQTPVAHSG SKVTIVGVGQ VGMACAFSIM TQGIASELTL IDVMEDKLKG ELMDMQHGLA FLGNIKMTAG
SDYALSAGSK LCIVTAGARQ REGESRLNLV QRNADILKGM IPKLVQHSPD TLLLIVSNPV DLMTYVAWKL SGLPKERVIG
SGTNLDSSRF RFLLSERFNV APNSTHGWII GEHGDSSVPV WSGVNVAGVR LRDLNPAAGT DADTENWGQI HTQVVQSAYE
IIRLKGYTSW AIGLSVSILT KAILKNSRNV FAVSTFVQGI HGVEQPVFLS VPCVVGENGI TDVIQQTLTE GERSQLQKSA
ATLNEVQ

#NEXUS
[ Title LDHA proteins]
begin taxa;
   dimensions ntax= 143;
   taxlabels
      LDHA-ARE-01_OR
      LDHA-ARE-02_OR
      LDHA-ARE-03_OR
      LDHA-EPC-01a_CZR
      LDHA-EPC-01b_CZR
      LDHA-EPC-02_SPA
      LDHA-EPC-03_CZR
      LDHA-EPX-a_CZR
      LDHA-EPX-b_CZR
      LDHA-C-01_ON
      LDHA-C-02_ME
      LDHA-C-03_MI
      LDHA-C-04_PA
      LDHA-C-05a_SK
      LDHA-C-05b_SK
      LDHA-C-06a_WY
      LDHA-C-06b_WY
      LDHA-C-07_IL
      LDHA-C-08a_ID
      LDHA-C-08b_ID
      LDHA-C-09_IL
      LDHA-C-10_IL
      LDHA-C-11_WA
      LDHA-C-12a_QC
      LDHA-C-12b_QC
      LDHA-C-13_SK
      LDHA-C-14a_SK
      LDHA-C-14b_SK
      LDHA-C-15a_MB
      LDHA-C-15b_MB
      LDHA-C-16a_MB
      LDHA-C-16b_MB
      LDHA-C-17_SK
      LDHA-MEL_OR
      LDHA-MID-01a_MB
      LDHA-MID-01b_MB
      LDHA-MID-01c_MB
      LDHA-MID-02a_BAF
      LDHA-MID-02b_BAF
      LDHA-OBT_IL
      LDHA-SAPC-01a_BOL
      LDHA-SAPC-01b_BOL
      LDHA-SAPC-02a_PER
      LDHA-SAPC-02b_PER
      LDHA-SAPC-03a_BOL
      LDHA-SAPC-03b_BOL
      LDHA-CX-01a_ICE
      LDHA-CX-01b_ICE
      LDHA-CX-02a_QC
      LDHA-CX-02b_QC
      LDHA-CX-03a_MI
      LDHA-CX-03b_MI
      LDHA-CX-04a_ME
      LDHA-CX-04b_ME
      LDHA-CX-05a_NB
      LDHA-CX-05b_NB
      LDHA-CX-06a_NB
      LDHA-CX-06b_NB
      LDHA-CX-07a_IN
      LDHA-CX-07b_IN
      LDHA-CX-08a_ON
      LDHA-CX-08b_ON
      LDHA-CX-09a_ON
      LDHA-CX-09b_ON
      LDHA-CX-10a_ME
      LDHA-CX-10b_ME
      LDHA-CX-11a_MI
      LDHA-CX-11b_MI
      LDHA-CX-12a_NB
      LDHA-CX-12b_NB
      LDHA-CX-13a_NT
      LDHA-CX-13b_NT
      LDHA-CX-14a_ON
      LDHA-CX-14b_ON
      LDHA-CX-15a_MB
      LDHA-CX-15b_MB
      LDHA-CX-16a_MB
      LDHA-CX-16b_MB
      LDHA-CX-17a_SK
      LDHA-CX-17b_SK
      LDHA-CX-18a_SK
      LDHA-CX-18b_SK
      LDHA-X-01a_MI
      LDHA-X-01b_MI
      LDHA-X-02a_IL
      LDHA-X-02b_IL
      LDHA-X-03a_WI
      LDHA-X-03b_WI
      LDHA-X-04a_IL
      LDHA-X-04b_IL
      LDHA-X-05_ON
      LDHA-X-06a_MN
      LDHA-X-06b_MN
      LDHA-X-07_ON
      LDHA-X-08a_IL
      LDHA-X-08b_IL
      LDHA-X-09_ON
      LDHA-X-10_IN
      LDHA-X-11a_IN
      LDHA-X-11b_IN
      LDHA-X-12a_MI
      LDHA-X-12b_MI
      LDHA-X-13a_MI
      LDHA-X-13b_MI
      LDHA-X-14a_QC
      LDHA-X-14b_QC
      LDHA-X-15a_QC
      LDHA-X-15b_QC
      LDHA-X-16a_MI
      LDHA-X-16b_MI
      LDHA-X-17_ON
      LDHA-X-18a_NY
      LDHA-X-18b_NY
      LDHA-X-19a_MI
      LDHA-X-19b_MI
      LDHA-X-20a_WI
      LDHA-X-20b_WI
      LDHA-X-21_OR
      LDHA-X-22_QC
      LDHA-X-23a_QC
      LDHA-X-23b_QC
      LDHA-X-24_MI
      LDHA-X-25a_MN
      LDHA-X-25b_MN
      LDHA-X-26_ME
      LDHA-X-27_NY
      LDHA-X-28a_ON
      LDHA-X-28b_ON
      LDHA-X-29a_ME
      LDHA-X-29b_ME
      LDHA-X-30a_OH
      LDHA-X-30b_OH
      LDHA-X-31_ON
      LDHA-X-32a_SK
      LDHA-X-32b_SK
      LDHA-X-33a_SK
      LDHA-X-33b_SK
      LDHA-X-34a_SK
      LDHA-X-34b_SK
      LDHA-X-35a_IL
      LDHA-X-35b_IL
      LDHA-TEN-a_NUN
      LDHA-TEN-b_NUN
;
end;
begin characters;
   dimensions nchar= 327;
   format missing=? gap=- matchchar=. datatype=protein;
   matrix

[!Domain=Data;]
LDHA-ARE-01_OR
MATSVDKLKTEIQTPVAHSGSKVTIVGVGQVGMACAFSIMTQGIASELTLIDVMEDKLKGELMDMQHGLAFLGNIKMTAG
SDYALSAGSKLCIVTAGARQREGESRLNLVQRNADILKGMIPKLVQHSPDTLLLIVSNPVDLMTYVAWKLSGLPKERVIG
SGTNLDSSRFRFLLSERFNVAPNSTHGWIIGEHGDSSVPVWSGVNVAGVRLRDLNPAAGTDADTENWGQIHTQVVQSAYE
IIRLKGYTSWAIGLSVSILTKAILKNSRNVFAVSTFVQGIHGVEQPVFLSVPCVVGENGITDVIQQTLTEGERNQLQKSA
ATLNEVQ
LDHA-ARE-02_OR
................................................................................
................................................................................
................................................................................
................................................................................
.......
LDHA-ARE-03_OR
................................................................................
................................................................................
................................................................................
................................................................................
.......
LDHA-EPC-01a_CZR
................................................................................
................................................................................
................................................................................
.........................................................................S......
.......
LDHA-EPC-01b_CZR
................................................................................
................................................................................
................................................................................
.........................................................................S......
.......
LDHA-EPC-02_SPA
................................................................................
................................................................................
................................................................................
.........................................................................S......
.......
LDHA-EPC-03_CZR
................................................................................
................................................................................
................................................................................
.........................................................................S......
.......
LDHA-EPX-a_CZR
................................................................................
...................................................I............................
................................................................................
................................................................................
.......
LDHA-EPX-b_CZR
................................................................................
...................................................I............................
................................................................................
................................................................................
.......
LDHA-C-01_ON
.....E..........................................................................
................................................................................
....................................................................E...........
.........................................................................S......
.......
LDHA-C-02_ME
.....E..........................................................................
................................................................................
....................................................................E...........
.........................................................................S......
.......
LDHA-C-03_MI
.....E..........................................................................
................................................................................
....................................................................E...........
.........................................................................S......
.......
LDHA-C-04_PA
.....E..........................................................................
................................................................................
....................................................................E...........
.........................................................................S......
.......
LDHA-C-05a_SK
.....E..........................................................................
................................................................................
..................................................P.................E...........
.........................................................................S......
.......
LDHA-C-05b_SK
.....E..........................................................................
................................................................................
....................................................................E...........
.........................................................................S......
.......
LDHA-C-06a_WY
.....E..........................................................................
................................................................................
....................................................................E...........
.........................................................................S......
.......
LDHA-C-06b_WY
.....E..........................................................................
................................................................................
....................................................................E...........
.........................................................................S......
.......
LDHA-C-07_IL
.....E..........................................................................
................................................................................
....................................................................E...........
.........................................................................S......
.......
LDHA-C-08a_ID
.....E..........................................................................
................................................................................
....................................................................E...........
.........................................................................S......
.......
LDHA-C-08b_ID
.....E..........................................................................
................................................................................
....................................................................E...........
.........................................................................S......
.......
LDHA-C-09_IL
.....E..........................................................................
................................................................................
....................................................................E...........
.........................................................................S......
.......
LDHA-C-10_IL
.....E..........................................................................
................................................................................
....................................................................E...........
.........................................................................S......
.......
LDHA-C-11_WA
.....E..........................................................................
................................................................................
....................................................................E...........
.........................................................................S......
.......
LDHA-C-12a_QC
.....E..........................................................................
................................................................................
....................................................................E...........
.........................................................................S......
.......
LDHA-C-12b_QC
.....E..........................................................................
................................................................................
....................................................................E...........
.........................................................................S......
.......
LDHA-C-13_SK
.....E..........................................................................
................................................................................
....................................................................E...........
.........................................................................S......
.......
LDHA-C-14a_SK
.....E..........................................................................
.................................................N..............................
....................................................................E...........
.........................................................................S......
.......
LDHA-C-14b_SK
.....E..........................................................................
................................................................................
....................................................................E...........
.........................................................................S......
.......
LDHA-C-15a_MB
.....E..........................................................................
................................................................................
....................................................................E...........
.........................................................................S......
.......
LDHA-C-15b_MB
.....E..........................................................................
................................................................................
....................................................................E...........
.........................................................................S......
.......
LDHA-C-16a_MB
.....E..........................................................................
................................................................................
....................................................................E...........
.........................................................................S......
.......
LDHA-C-16b_MB
.....E..........................................................................
................................................................................
....................................................................E...........
.........................................................................S......
.......
LDHA-C-17_SK
.....E..........................................................................
................................................................................
....................................................................E...........
.........................................................................S......
.......
LDHA-MEL_OR
................................................................................
................................................................................
....................................................................E...........
.........................................................................S......
.......
LDHA-MID-01a_MB
................................................................................
................................................................................
................................................................................
.........................................................................S......
.......
LDHA-MID-01b_MB
................................................................................
................................................................................
................................................................................
.........................................................................S......
.......
LDHA-MID-01c_MB
.....E..........................................................................
................................................................................
....................................................................E...........
.........................................................................S......
.......
LDHA-MID-02a_BAF
................................................................................
................................................................................
................................................................................
.........................................................................S......
.......
LDHA-MID-02b_BAF
................................................................................
................................................................................
................................................................................
.........................................................................S......
.......
LDHA-OBT_IL
................................................................................
................................................................................
................................................................................
.........................................................................S......
.......
LDHA-SAPC-01a_BOL
................................................................................
................................................................................
................................................................................
.........................................................................S......
.......
LDHA-SAPC-01b_BOL
.....E..........................................................................
................................................................................
....................................................................E...........
.........................................................................S......
.......
LDHA-SAPC-02a_PER
................................................................................
................................................................................
................................................................................
.........................................................................S......
.......
LDHA-SAPC-02b_PER
.....E..........................................................................
................................................................................
....................................................................E...........
.........................................................................S......
.......
LDHA-SAPC-03a_BOL
................................................................................
................................................................................
................................................................................
.........................................................................S......
.......
LDHA-SAPC-03b_BOL
.....E..........................................................................
................................................................................
....................................................................E...........
.........................................................................S......
.......
LDHA-CX-01a_ICE
.....E..........................................................................
................................................................................
....................................................................E...........
.........................................................................S......
.......
LDHA-CX-01b_ICE
................................................................................
................................................................................
................................................................................
.........................................................................S......
.......
LDHA-CX-02a_QC
.....E..........................................................................
................................................................................
....................................................................E...........
.........................................................................S......
.......
LDHA-CX-02b_QC
................................................................................
................................................................................
................................................................................
.........................................................................S......
.......
LDHA-CX-03a_MI
.....E..........................................................................
................................................................................
....................................................................E...........
.........................................................................S......
.......
LDHA-CX-03b_MI
................................................................................
................................................................................
................................................................................
.........................................................................S......
.......
LDHA-CX-04a_ME
.....E..........................................................................
................................................................................
....................................................................E...........
.........................................................................S......
.......
LDHA-CX-04b_ME
................................................................................
................................................................................
................................................................................
.........................................................................S......
.......
LDHA-CX-05a_NB
.....E..........................................................................
................................................................................
....................................................................E...........
.........................................................................S......
.......
LDHA-CX-05b_NB
................................................................................
................................................................................
................................................................................
.........................................................................S......
.......
LDHA-CX-06a_NB
.....E..........................................................................
................................................................................
....................................................................E...........
.........................................................................S......
.......
LDHA-CX-06b_NB
................................................................................
................................................................................
................................................................................
.........................................................................S......
.......
LDHA-CX-07a_IN
................................................................................
................................................................................
................................................................................
................................................................................
.......
LDHA-CX-07b_IN
................................................................................
................................................................................
....................................................................E...........
................................................................................
.......
LDHA-CX-08a_ON
.....E..........................................................................
................................................................................
....................................................................E...........
.........................................................................S......
.......
LDHA-CX-08b_ON
................................................................................
................................................................................
................................................................................
.........................................................................S......
.......
LDHA-CX-09a_ON
.....E..........................................................................
................................................................................
....................................................................E...........
.........................................................................S......
.......
LDHA-CX-09b_ON
................................................................................
................................................................................
................................................................................
.........................................................................S......
.......
LDHA-CX-10a_ME
.....E..........................................................................
................................................................................
....................................................................E...........
.........................................................................S......
.......
LDHA-CX-10b_ME
................................................................................
................................................................................
................................................................................
.........................................................................S......
.......
LDHA-CX-11a_MI
.....E..........................................................................
................................................................................
....................................................................E...........
.........................................................................S......
.......
LDHA-CX-11b_MI
................................................................................
................................................................................
................................................................................
.........................................................................S......
.......
LDHA-CX-12a_NB
.....E..........................................................................
................................................................................
....................................................................E...........
.........................................................................S......
.......
LDHA-CX-12b_NB
................................................................................
................................................................................
................................................................................
.........................................................................S......
.......
LDHA-CX-13a_NT
.....E..........................................................................
................................................................................
....................................................................E...........
.........................................................................S......
.......
LDHA-CX-13b_NT
................................................................................
................................................................................
................................................................................
.........................................................................S......
.......
LDHA-CX-14a_ON
.....E..........................................................................
................................................................................
....................................................................E...........
.........................................................................S......
.......
LDHA-CX-14b_ON
................................................................................
................................................................................
................................................................................
.........................................................................S......
.......
LDHA-CX-15a_MB
.....E..........................................................................
................................................................................
....................................................................E...........
.........................................................................S......
.......
LDHA-CX-15b_MB
................................................................................
................................................................................
................................................................................
.........................................................................S......
.......
LDHA-CX-16a_MB
.....E..........................................................................
................................................................................
....................................................................E...........
.........................................................................S......
.......
LDHA-CX-16b_MB
................................................................................
................................................................................
................................................................................
.........................................................................S......
.......
LDHA-CX-17a_SK
.....E..........................................................................
................................................................................
....................................................................E...........
.........................................................................S......
.......
LDHA-CX-17b_SK
................................................................................
................................................................................
................................................................................
.........................................................................S......
.......
LDHA-CX-18a_SK
.....E..........................................................................
................................................................................
....................................................................E...........
.........................................................................S......
.......
LDHA-CX-18b_SK
................................................................................
................................................................................
................................................................................
.........................................................................S......
.......
LDHA-X-01a_MI
................................................................................
................................................................................
................................................................................
.........................................................................S......
.......
LDHA-X-01b_MI
................................................................................
................................................................................
................................................................................
.........................................................................S......
.......
LDHA-X-02a_IL
................................................................................
................................................................................
................................................................................
.........................................................................S......
.......
LDHA-X-02b_IL
................................................................................
...S............................................................................
................................................................................
.........................................................................S......
.......
LDHA-X-03a_WI
................................................................................
................................................................................
................................................................................
.........................................................................S......
.......
LDHA-X-03b_WI
................................................................................
................................................................................
................................................................................
.........................................................................S......
.......
LDHA-X-04a_IL
................................................................................
................................................................................
................................................................................
.........................................................................S......
.......
LDHA-X-04b_IL
................................................................................
................................................................................
................................................................................
.........................................................................S......
.......
LDHA-X-05_ON
.................N..............................................................
................................................................................
................................................................................
.........................................................................S......
.......
LDHA-X-06a_MN
................................................................................
................................................................................
................................................................................
.........................................................................S......
.......
LDHA-X-06b_MN
................................................................................
................................................................................
................................................................................
................................................................................
.......
LDHA-X-07_ON
................................................................................
................................................................................
................................................................................
.........................................................................S......
.......
LDHA-X-08a_IL
................................................................................
................................................................................
................................................................................
.........................................................................S......
.......
LDHA-X-08b_IL
................................................................................
................................................................................
................................................................................
.........................................................................S......
.......
LDHA-X-09_ON
................................................................................
................................................................................
................................................................................
.........................................................................S......
.......
LDHA-X-10_IN
................................................................................
................................................................................
................................................................................
.........................................................................S......
.......
LDHA-X-11a_IN
................................................................................
................................................................................
................................................................................
.........................................................................S......
.......
LDHA-X-11b_IN
................................................................................
................................................................................
................................................................................
.........................................................................S......
.......
LDHA-X-12a_MI
................................................................................
................................................................................
................................................................................
.........................................................................S......
.......
LDHA-X-12b_MI
................................................................................
................................................................................
................................................................................
.........................................................................S......
.......
LDHA-X-13a_MI
................................................................................
................................................................................
................................................................................
.........................................................................S......
.......
LDHA-X-13b_MI
................................................................................
................................................................................
................................................................................
.........................................................................S......
.......
LDHA-X-14a_QC
................................................................................
................................................................................
................................................................................
.........................................................................S......
.......
LDHA-X-14b_QC
................................................................................
................................................................................
................................................................................
.........................................................................S......
.......
LDHA-X-15a_QC
................................................................................
................................................................................
................................................................................
................................................................................
.......
LDHA-X-15b_QC
................................................................................
................................................................................
................................................................................
.........................................................................S......
.......
LDHA-X-16a_MI
................................................................................
................................................................................
................................................................................
.........................................................................S......
.......
LDHA-X-16b_MI
................................................................................
................................................................................
................................................................................
.........................................................................S......
.......
LDHA-X-17_ON
................................................................................
................................................................................
................................................................................
.........................................................................S......
.......
LDHA-X-18a_NY
................................................................................
................................................................................
................................................................................
.........................................................................S......
.......
LDHA-X-18b_NY
................................................................................
................................................................................
................................................................................
.........................................................................S......
.......
LDHA-X-19a_MI
................................................................................
................................................................................
................................................................................
.........................................................................S......
.......
LDHA-X-19b_MI
................................................................................
................................................................................
................................................................................
.........................................................................S......
.......
LDHA-X-20a_WI
................................................................................
................................................................................
................................................................................
.........................................................................S......
.......
LDHA-X-20b_WI
................................................................................
................................................................................
................................................................................
.........................................................................S......
.......
LDHA-X-21_OR
................................................................................
................................................................................
................................................................................
.........................................................................S......
.......
LDHA-X-22_QC
................................................................................
................................................................................
................................................................................
.........................................................................S......
.......
LDHA-X-23a_QC
................................................................................
................................................................................
................................................................................
.........................................................................S......
.......
LDHA-X-23b_QC
................................................................................
................................................................................
................................................................................
.........................................................................S......
.......
LDHA-X-24_MI
................................................................................
................................................................................
................................................................................
.........................................................................S......
.......
LDHA-X-25a_MN
................................................................................
................................................................................
................................................................................
.........................................................................S......
.......
LDHA-X-25b_MN
................................................................................
................................................................................
................................................................................
.........................................................................S......
.......
LDHA-X-26_ME
................................................................................
................................................................................
................................................................................
.........................................................................S......
.......
LDHA-X-27_NY
................................................................................
................................................................................
................................................................................
.........................................................................S......
.......
LDHA-X-28a_ON
................................................................................
................................................................................
................................................................................
.........................................................................S......
.......
LDHA-X-28b_ON
................................................................................
................................................................................
................................................................................
.........................................................................S......
.......
LDHA-X-29a_ME
................................................................................
................................................................................
................................................................................
.........................................................................S......
.......
LDHA-X-29b_ME
................................................................................
................................................................................
................................................................................
.........................................................................S......
.......
LDHA-X-30a_OH
................................................................................
................................................................................
................................................................................
.........................................................................S......
.......
LDHA-X-30b_OH
................................................................................
................................................................................
................................................................................
.........................................................................S......
.......
LDHA-X-31_ON
................................................................................
................................................................................
................................................................................
.........................................................................S......
.......
LDHA-X-32a_SK
................................................................................
................................................................................
................................................................................
.........................................................................S......
.......
LDHA-X-32b_SK
................................................................................
................................................................................
................................................................................
.........................................................................S......
.......
LDHA-X-33a_SK
................................................................................
................................................................................
................................................................................
.........................................................................S......
.......
LDHA-X-33b_SK
................................................................................
................................................................................
................................................................................
.........................................................................S......
.......
LDHA-X-34a_SK
................................................................................
................................................................................
................................................................................
.........................................................................S......
.......
LDHA-X-34b_SK
................................................................................
................................................................................
................................................................................
.........................................................................S......
.......
LDHA-X-35a_IL
................................................................................
................................................................................
................................................................................
.........................................................................S......
.......
LDHA-X-35b_IL
................................................................................
....M...........................................................................
................................................................................
.........................................................................S......
.......
LDHA-TEN-a_NUN
................................................................................
................................................................................
................................................................................
.........................................................................S......
.......
LDHA-TEN-b_NUN
................................................................................
................................................................................
................................................................................
.........................................................................S......
.......
;
end;
