# Supplementary material for: Evolutionary factors affecting Lactate dehydrogenase A and B variation in the Daphnia pulex species complex
Source: BMC Evol Biol. 2011 Jul 18;11:212. doi: 10.1186/1471-2148-11-212 (PMC3231769; doi:10.1186/1471-2148-11-212)
Supplement: Additional file 5 — LHDB amino acid alignment. Sequential alignment of LDHB sequences from members of the Daphnia pulex species complex in FastA and Nexus formats. [file 1471-2148-11-212-S5.TXT]

Additional File 5.  Sequential alignment of all LdhB amino acid sequences from members of the Daphnia pulex species complex in FastA and Nexus format.  

>LDHB-ARE-01_OR
MQTKASVDTV SGTKVTVVGV GQVGISIAFS IMTQGIASEM TLVDVMEDKL KGELMDLQHG LTFLDNMKIT AGSDYALSAG
SKLCIVTAGA QMREGESRLD LDQRNTDILK GIIPKLVQYS PDTILLIVSD PVDLLTYVAW KLSGLPKERV IGSGTNVDSS
RFRFLLSERF DVAPTSIHGW IIGEHGDSSV PVWSGVDVAG VRLRDLNPAA GTSEDTENWN SIHRQVIQSA YEIIRLKGYP
SWAMALSVSV LTRAILNNTR NVYAVSTFVE GIHGVQYPVF LSVPCVLGEN GITDVIQQTL TEDERTQFQK SAATLNEVQS
NLVF*
>LDHB-ARE-02_OR
MQTKASVDTV SGTKVTVVGV GQVGISIAFS IMTQGIASEM TLVDVMEDKL KGELMDLQHG LTFLDNMKIT AGSDYALSAG
SKLCIVTAGA QMREGESRLD LDQRNTDILK DIIPKLVQYS PDTILLIVSD PVDLLTYVAW KLSGLPKERV IGSGTNVDSS
RFRFLLSERF DVAPTSIHGW IIGEHGDSSV PVWSGVDVAG VRLRDLNPAA GTSEDTENWN SIHRQVIQSA YEIIRLKGYP
SWAMALSVSV LTRAILNNTR NVYAVSTFVE GIHGVQYPVF LSVPCVLGEN GITDVIQQTL TEDERTQFQK SAATLNEVQS
NLVF*
>LDHB-ARE-03_OR
MQTKASVDTV SGTKVTVVGV GQVGISIAFS IMTQGIASEM TLVDVMEDKL KGELMDLQHG LTFLDNMKIT AGSDYALSAG
SKLCIVTAGA QMREGESRLD LDQRNTDILK GIIPKLVQYS PDTILLIVSD PVDLLTYVAW KLSGLPKERV IGSGTNVDSS
RFRFLLSERF DVAPTSIHGW IIGEHGDSSV PVWSGVDVAG VRLRDLNPAA GTSEDTENWN SIHRQVIQSA YEIIRLKGYP
SWAMALSVSV LTRAILNNTR NVYAVSTFVE GIHGVQYPVF LSVPCVLGEN GITDVIQQTL TEDERTQFQK SAATLNEVQS
NLVF*
>LDHB-EPC-01_CZR
MQTKASVDTV SGTKVTVVGV GQVGISIAFS IMTQGIASEM TLVDVMEDKL KGELMDLQHG LTFLDNMKIT AGSDYALSAG
SKLCIVTAGA QMREGESRLD LDQRNTNILK DIIPKLVQYS PDTILLIVSD PVDLLTYVAW KLSGLPKERV IGSGTNVDSS
RFRFLLSERF DVAPTSIHGW IIGEHGDSSV PVWSGVDVAG VRLRDLNPAA GTSEDTENWN SIHKQVIQSA YEIIRLKGYP
SWAMALSVSV LTRAILNNTR NVYAVSTFVE GIHGVQYPVF LSVPCVLGEN GITDVIQQTL TEDELTQFQK SAATLNEVQS
NLVF*
>LDHB-EPC-02_SPA
MQTKASVDTV SGTKVTVVGV GQVGISIAFS IMTQGIASEM TLVDVMEDKL KGELMDLQHG LTFLDNMKIT AGSDYALSAG
SKLCIVTAGA QMREGESRLD LDQRNTNILK DIIPKLVQYS PDTILLIVSD PVDLLTYVAW KLSGLPKERV IGSGTNVDSS
RFRFLLSERF DVAPTSIHGW IIGEHGDSSV PVWSGVDVAG VRLRDLNPAA GTSEDTENWN SIHKQVIQSA YEIIRLKGYP
SWAMALSVSV LTRAILNNTR NVYAVSTFVE GIHGVQYPVF LSVPCVLGEN GITDVIQQTL TEDERTQFQK SAATLNEVQS
NLVF*
>LDHB-EPC-03_CZR
MQTKASVDTV SGTKVTVVGV GQVGISIAFS IMTQGIASEM TLVDVMEDKL KGELMDLQHG LTFLDNMKIT AGSDYALSAG
SKLCIVTAGA QMREGESRLD LDQRNTNILK DIIPKLVQYS PDTILLIVSD PVDLLTYVAW KLSGLPKERV IGSGTNVDSS
RFRFLLSERF DVAPTSIHGW IIGEHGDSSV PVWSGVDVAG VRLRDLNPAA GTSEDTENWN SIHRQVIQSA YEIIRLKGYP
SWAMALSVSV LTRAILNNTR NVYAVSTFVE GIHGVQYPVF LSVPCVLGEN GITDVIQQTL TEDELTQFQK SAATLNEVQS
NLVF*
>LDHB-EPX_CZR
MQTKASVDTV SGTKVTVVGV GQVGISIAFS IMTQGIASEM TLVDVMEDKL KGELMDLQHG LTFLDNMKIT AGSDYALSAG
SKLCIVTAGA QMREGESRLD LDQRNTNILK DIIPKLVQYS PDTILLIVSD PVDLLTYVAW KLSGLPKERV IGSGTNVDSS
RFRFLLSERF DVAPTSIHGW IIGEHGDSSV PVWSGVDVAG VRLRDLNPAA GTSEDTENWN SIHRQVIQSA YEIIRLKGYP
SWAMALSVSV LTRAILNNTR NVYAVSTFVE GIHGVQYPVF LSVPCVLGEN GITDVIQQTL TEDERTQFQK SAATLNEVQS
NLVF*
>LDHB-C-01a_ON
MQTKASVDTV SGTKVTVVGV GQVGMSIAFS IMTQGIASEM TLVDVMEDKL KGELMDLQHG LTFLDNMKIT AGSDYALSAG
SKLCIVTAGA QMREGESRLD LDQRNTNILK DIIPKLVQYS PDTILLIVSD PVDLLTYVAW KLSGLPKERV IGSGTNVDSS
RFRFLLSERF DVAPTSIHGW IIGEHGDSSV PVWSGVDVAG VRLRDLNPAV GTSEDTENWN SIHRQVIQSA YEIIRLKGYP
SWAMALSVSV LTRAILNNTR NVYAVSTFVE GIHGVQYPVF LSVPCVLGEN GITDVIQQTL TEDERTQFQK SAATLNEVQS
NLVF*
>LDHB-C-01b_ON
MQTKASVDTV SGTKVTVVGV GQVGISIAFS IMTQGIASEM TLVDVMEDKL KGELMDLQHG LTFLDNMKIT AGSDYALSAG
SKLCIVTAGA QMREGESRLD LDQRNTNILK DIIPKLVQYS PDTILLIVSD PVDLLTYVAW KLSGLPKERV IGSGTNVDSS
RFRFLLSERF DVAPTSIHGW IIGEHGDSSV PVWSGVDVAG VRLRDLNPAA GTSEDTENWN SIHRQVIQSA YEIIRLKGYP
SWAMALSVSV LTRAILNNTR NVYAVSTFVE GIHGVQYPVF LSVPCVLGEN GITDVIQQTL TEDERTQFQK SAATLNEVQS
NLVF*
>LDHB-C-02a_ME
MQTKASVDTV SGTKVTVVGV GQVGMSIAFS IMTQGIASEM TLVDVMEDKL KGELMDLQHG LTFLDNMKIT AGSDYALSAG
SKLCIVTAGA QMREGESRLD LDQRNTNILK DIIPKLVQYS PDTILLIVSD PVDLLTYVAW KLSGLPKERV IGSGTNVDSS
RFRFLLSERF DVAPTSIHGW IIGEHGDSSV PVWSGVDVAG VRLRDLNPAV GTSEDTENWN SIHRQVIQSA YEIIRLKGYP
SWAMALSVSV LTRAILNNTR NVYAVSTFVE GIHGVQYPVF LSVPCVLGEN GITDVIQQTL TEDERTQFQK SAATLNEVQS
NLVF*
>LDHB-C-02b_ME
MQTKASVDTV SGTKVTVVGV GQVGMSIAFS IMTQGIASEM TLVDVMEDKL KGELMDLQHG LTFLDNMKIT AGSDYALSAG
SKLCIVTAGA QMREGESRLD LDQRNTNILK DIIPKLVQYS PDTILLIVSD PVDLLTYVAW KLSGLPKERV IGSGTNVDSS
RFRFLLSERF DVAPTSIHGW IIGEHGDSSV PVWSGVDVAG VRLRDLNPAV GTSEDTENWN SIHRQVIQSA YEIIRLKGYP
SWAMALSVSV LTRAILNNTR NVYAVSTFVE GIHGVQYPVF LSVPCVLGEN GITDVIQQTL TEDERTQFQK SAATLNEVQS
NLVF*
>LDHB-C-03a_MI
MQTKASVDTV SGTKVTVVGV GQVGMSIAFS IMTQGIASEM TLVDVMEDKL KGELMDLQHG LTFLDNMKIT AGSDYALSAG
SKLCIVTAGA QMRKGESRLD LDQRNTNILK DIIPKLVQYS PDTILLIVSD PVDLLTYVAW KLSGLPKERV IGSGTNVDSS
RFRFLLSERF DVAPTSIHGW IIGEHGDSSV PVWSGVDVAG VRLRDLNPAV GTSEDTENWN SIHRQVIQSA YEIIRLKGYP
SWAMALSVSV LTRAILNNTR NVYAVSTFVE GIHGVQYPVF LSVPCVLGEN GITDVIQQTL TEDERTQFQK SAATLNEVQS
NLVF*
>LDHB-C-03b_MI
MQTKASVDTV SGTKVTVVGV GQVGMSIAFS IMTQGIASEM TLVDVMEDKL KGELMDLQHG LTFLDNMKIT AGSDYALSAG
SKLCIVTAGA QMREGESRLD LDQRNTNILK DIIPKLVQYS PDTILLIVSD PVDLLTYVAW KLSGLPKERV IGSGTNVDSS
RFRFLLSERF DVAPTSIHGW IIGEHGDSSV PVWSGVDVAG VRLRDLNPAV GTSEDTENWN SIHRQVIQSA YEIIRLKGYP
SWAMALSVSV LTRAILNNTR NVYAVSTFVE GIHGVQYPVF LSVPCVLGEN GITDVIQQTL TEDERTQFQK SAATLNEVQS
NLVF*
>LDHB-C-04a_PA
MQTKASVDTV SGTKVTVVGV GQVGMSIAFS IMTQGIASEM TLVDVMEDKL KGELMDLQHG LTFLDNMKIT AGSDYALSAG
SKLCIVTAGA QMREGESRLD LDQRNTNILK DIIPKLVQYS PDTILLIVSD PVDLLTYVAW KLSGLPKERV IGSGTNVDSS
RFRFLLSERF DVAPTSIHGW IIGEQGDSSV PVWSGVDVAG VRLRDLNPAV GTSEDTENWN SIHRQVIQSA YEIIRLKGYP
SWAMALSVSV LTRAILNNTR NVYAVSTFVE GIHGVQYPVF LSVPCVLGEN GITDVIQQTL TEDERTQFQK SAATLNEVQS
NLVF*
>LDHB-C-04b_PA
MQTKASVDTV SGTKVTVVGV GQVGISIAFS IMTQGIASEM TLVDVMEDKL KGELMDLQHG LTFLDNMKIT AGSDYALSAG
SKLCIVTAGA QMREGESRLD LDQRNTNILK DIIPKLVQYS PDTILLIVSD PVDLLTYVAW KLSGLPKERV IGSGTNVDSS
RFRFLLSERF DVAPTSIHGW IIGEQGDSSV PVWSGVDVAG VRLRDLNPAA GTSEDTENWN SIHRQVIQSA YEIIRLKGYP
SWAMALSVSV LTRAILNNTR NVYAVSTFVE GIHGVQYPVF LSVPCVLGEN GITDVIQQTL TEDERTQFQK SAATLNEVQS
NLVF*
>LDHB-C-05a_SK
MQTKASVDTV SGTKVTVVGV GQVGISIAFS IMTQGIASEM TLVDVMEDKL KGELMDLQHG LTFLDNMKIT AGSDYALSAG
SKLCIVTAGA QMREGESRLD LDQRNTNILK DIIPKLVQYS PDTILLIVSD PVDLLTYVAW KLSGLPKERV IGSGTNVDSS
RFRFLLSERF DVAPTSIHGW IIGEHGDSSV PVWSGVDVAG VRLRDLNPAA GTSEDTENWN SIHRQVIQSA YEIIRLKGYP
SWAMALSVSV PTRAILNNTR NVYAVSTFVE GIHGVQYPVF LSVPCVLGEN GITDVIQQTL TEDERTQFQK SAATLNEVQS
NLVF*
>LDHB-C-05b_SK
MQTKASVDTV SGTKVTVVGV GQVGISIAFS IMTQGIASEM TLVDVMEDKL KGELMDLQHG LTFLDNMKIT AGSDYALSAG
SKLCIMTAGA QMREGESRLD LDQRNTNILK DIIPKLVQYS PDTILLIVSD PVDLLTYVAW KLSGLPKERV IGSGTNVDSS
RFRFLLSERF DVAPTSIHGW IIGEHGDSSV PVWSGVDVAG VRLRDLNPAA GTSEDTENWN SIHRQVIQSA YEIIRLKGYP
SWAMALSVSV LTRAILNNTR NVYAVSTFVE GIHGAQYPVF LSVPCVLGEN GITDVIQQTL TKDERTQFQK SAATLNEVQS
NLVF*
>LDHB-C-06a_WY
MQTKASVDTV SGTKVTVVGV GQVGMSIAFS IMTQGIASEM TLVDVMEDKL KGELMDLQHG LTFLDNMKIT AGSDYALSAG
SKLCIVTAGA QMREGESRLD LDQRNTNILK DIIPKLVQYS PDTILLIVSD PVDLLTYVAW KLSGLPKERV IGSGTNVDSS
RFRFLLSERF DVAPTSIHGW IIGEHGDSSV PVWSGVDVAG VRLRDLNPAV GTSEDTENWN SIHRQVIQSA YEIIRLKGYP
SWAMALSVSV LTRAILNNTR NVYAVSTFVE GIHGVQYPVF LSVPCVLGEN GITDVIQQTL TEDERTQFQK SAATLNEVQS
NLVF*
>LDHB-C-06b_WY
MQTKASVDTV SGTKVTVVGV GQVGMSIAFS IMTQGIASEM TLVDVMEDKL KGELMDLQHG LTFLDNMKIT AGSDYALSAG
SKLCIVTAGA QMREGESRLD LDQRNTNILK DIIPKLVQYS PDTILLIVSD PVDLLTYVAW KLSGLPKERV IGSGTNVDSS
RFRFLLSERF DVAPTSIHGW IIGEHGDSSV PVWSGVDVAG VRLRDLNPAV GTSEDTENWN SIHRQVIQSA YEIIRLKGYP
SWAMALSVSV LTRAILNNTR NVYAVSTFVE GIHGVQYPVF LSVPCVLGEN GITDVIQQTL TEDERTQFQK SAATLNEVQS
NLVF*
>LDHB-C-07a_IL
MQTKASVDTV SGTKVTVVGV GQVGISIAFS IMTQGIASEM TLVDVMEDKL KGELMDLQHG LTFLDNMKIT AGSDYALSAG
SKLCIVTAGA QMREGESRLD LDQRNTNILK DIIPKLVQYS PDTILLIVSD PVDLLTYVAW KLSGLPKERV IGSGTNVDSS
RFRFLLSERF DVAPTSIHGW IIGEHGDSSV PVWSGVDVAG VRLRDLNPAA GTSEDTENWN SIHRQVIQSA YEIIRLKGYP
SWAMALSVSV LTRAILNNTR NVYAVSTFVE GIHGVQYPVF LSVPCVLGEN GITDVIQQTL TEDERTQFQK SAATLNEVQS
NLVF*
>LDHB-C-07b_IL
MQTKASVDTV SGTKVTVVGV GQVGISIAFS IMTQGIASEM TLVDVMEDKL KGELMDLQHG LTFLDNMKIT AGSDYALSAG
SKLCIVTAGA QMREGESRLD LDQRNTNILK DIIPKLVQYS PDTILLIVSD PVDLLTYVAW KLSGLPKERV IGSGTNVDSS
RFRFLLSERF DVAPTSIHGW IIGEHGDSSV PVWSGVDVAG VRLRDLNPAA GTSEDTENWN SIHRQVIQSA YEIIRLKGYP
SWAMALSVSV LTRAILNNTR NVYAVSTFVE GIHGVQYPVF LSVPCVLGEN GITDVIQQTL TEDERTQFQK SAATLNEVQS
NLVF*
>LDHB-C-08a_ID
MQTKASVDTV SGTKVTVVGV GQVGISIAFS IMTQGIASEM TLVDVMEDKL KGELMDFQHG LTFLDNMKIT AGSDYALSAG
SKLCIVTAGA QMREGESRLD LDQRNTNILK DIIPKLVQYS PDTILLIVSD PVDLLTYVAW KLSGLPKERV IGSGTNVDSS
RFRFLLSERF DVAPTSIHGW IIGEHGDSSV PVWSGVDVAG VRLRDLNTAA GTSEDTENWN SIHRQVIQSA YEIIRLKGYP
SWAMALSVSV LTRAILNNTR NVYAVSTFVE GIHGVQYPVF LSVPCVLGEN GITDVIQQTL TEDERTQFQK SAATLNEVQS
NLVF*
>LDHB-C-08b_ID
MQTKASVDTV SGTKVTVVGV GQVGISIAFS IMTQGIASEM TLVDVMEDKL KGELMDFQHG LTFLDNMKIT AGSDYALSAG
SKLCIVTAGA QMREGESRLD LDQRNTNILK DIIPKLVQYS PDTILLIVSD PVDLLTYVAW KLSGLPKERV IGSGTNVDSS
RFRFLLSERF DVAPTSIHGW IIGEHGDSSV PVWSGVDVAG VRLRDLNPAA GTSEDTENWN SIHRQVIQSA YEIIRLKGYP
SWAMALSVSV LTRAILNNTR NVYAVSTFVE GIHGVQYPVF LSVPCVLGEN GITDVIQQTL TEDERTQFQK SAATLNEVQS
NLVF*
>LDHB-C-09a_IL
MQTKASVDTV SGTKVTVVGV GQVGISIAFS IMTQGIASEM TLVDVMEDKL KGELMDLQHG LTFLDNMKIT AGSDYALSAG
SKLCIVTAGA QMREGESRLD LDQRNTNILK DIIPKLVQYS PDTILLIVSD PVDLLTYVAW KLSGLPKERV IGSGTNVDSS
RFRFLLSERF DVAPTSIHGW IIGEHGDSSV PVWSGVDVAG VRLRDLNPAA GTSEDTENWN SIHRQVIQSA YEIIRLKGYP
SWAMALSVSV LTRAILNNTR NVYAVSTFVE GIHGVQYPVF LSVPCVLGEN GITDVIQQTL TEDERTQFQK SAATLNEVQS
NLVF*
>LDHB-C-09b_IL
MQTKASVDTV SGTKVTVVGV GQVGMSIAFS IMTQGIASEM TLVDVMEDKL KGELMDLQHG LTFLDNMKIT AGSDYALSAG
SKLCIVTAGA QMREGESRLD LDQRNTNILK DIIPKLVQYS PDTILLIVSD PVDLLTYVAW KLSGLPKERV IGSGTNVDSS
RFRFLLSERF DVAPTSIHGW IIGEHGDSSV PVWSGVDVAG VRLRDLNPAV GTSEDTENWN SIHRQVIQSA YEIIRLKGYP
SWAMALSVSV LTRAILNNTR NVYAVSTFVE GIHGVQYPVF LSVPCVLGEN GITDVIQQTL TEDERTQFQK SAATLNEVQS
NLVF*
>LDHB-C-10a_IL
MQTKASVDTV SGTKVTIVGV GQVGMSIAFS IMTQGIASEM TLVDVMEDKL KGELMDLQHG LTFLDNMKIT AGSDYALSAG
SKLCIVTAGA QMREGESRLD LDQRNTNILK DIIPKLVQYS PDTILLIVSD PVDLLTYVAW KLSGLPKERV IGSGTNVDSS
RFRFLLSERF DVAPTSIHGW IIGEHGDSSV PVWSGVDVAG VRLRDLNPAV GTSEDTENWN SIHRQVIQSA YEIIRLKGYP
SWAMALSVSV LTRAILNNTR NVYAVSTFVE GIHGVQYPVF LSVPCVLGEN GITDVIQQTL TEDERTQFQK SAATLNEVQS
NLVF*
>LDHB-C-10b_IL
MQTKASVDTV SGTKVTVVGV GQVGISIAFS IMTQGIASEM TLVDVMEDKL KGELMDLQHG LTFLDNMKIT AGSDYALSAG
SKLCIVTAGA QMREGESRLD LDQRNTNILK DIIPKLVQYS PDTILLIVSD PVDLLTYVAW KLSGLPKERV IGSGTNVDSS
RFRFLLSERF DVAPTSIHGW IIGEHGDSSV PVWSGVDVAG VRLRDLNPAA GTSEDTENWN SIHRQVIQSA YEIIRLKGYP
SWAMALSVSV LTRAILNNTR NVYAVSTFVE GIHGVQYPVF LSVPCVLGEN GITDVIQQTL TEDERTQFQK SAATLNEVQS
NLVF*
>LDHB-C-11a_WA
MQTKASIDTV SGTKVTVVGV GQVGISIAFS IMTQGIASEM TLVDVMEDKL KGELMDLQHG LTFLDNMKIT AGSDYALSAG
SKLCIVTAGA QMREGESRLD LDQRNTNILK DIIPKLVQYS PDTILLIVSD PVDLLTYVAW KLSGLPKERV IGSGTNVDSS
RFRFLLSERF DVAPTSIHGW IIGEHGDSSV PVWSGVDVAG VRLRDLNPAA GTSEDTENWN SIHSQVIQSA YEIIRLKGYP
SWAMALSVSV LTRAILNNTR NVYAVSTFVE GIHGVQYPVF LSVPCVLGEN GITDVIQQTL TEDERTQFQK SAATLNEVQS
NLVF*
>LDHB-C-11b_WA
MQTKASVDTV SGTKVTVVGV GQVGMSIAFS IMTQGIASEM TLVDVMEDKL KGELMDLQHG LTFLDNMKIT AGSDYALSAG
SKLCIVTAGA QMREGESRLD LDQRNTNILK DIIPKLVQYS PDTILLIVSD PVDLLTYVAW KLSGLPKERV IGSGTNVDSS
RFRFLLSERF DVAPTSIHGW IIGEHGDSSV PVWSGVDVAG VRLRDLNPAV GTSEDTENWN SIHRQVIQSA YEIIRLKGYP
SWAMALSVSV LTRAILNNTR NVYAVSTFVE GIHGVQYPVF LSVPCVLGEN GITDVIQQTL TEDERTQFQK SAATLNEVQS
NLVF*
>LDHB-C-12a_QC
MQTKASVDTV SGTKVTVVGV GQVGISIAFS IMTQGIASEM TLVDVMEDKL KGELMDLQHG LTFLDNMKIT AGSDYALSAG
SKLCIVTAGA QMREGESRLD LDQRNTNILK DIIPKLVQYS PDTILLIVSD PVDLLTYVAW KLSGLPKERV IGSGTNVDSS
RFRFLLSERF DVAPTSIHGW IIGEHGDSSV PVWSGVDVAG VRLRDLNPAA GTSEDTENWN SIHRQVIQSA YEIIRLKGYP
SWAMALSVSV LTRAILNNTR NVYAVSTFVE GIHGVQYPVF LSVPCVLGEN GITDVIQQTL TEDERTQFQK SAATLNEVQS
NLVF*
>LDHB-C-12b_QC
MQTKASVDTV SGTKVTVVGV GQVGMSIAFS IMTQGIASEM TLVDVMEDKL KGELMDLQHG LTFLDNMKIT AGSDYALSAG
SKLCIVTAGA QMREGESRLD LDQRNTNILK DIIPKLVQYS PDTILLIVSD PVDLLTYVAW KLSGLPKERV IGSGTNVDSS
RFRFLLSERF DVAPTSIHGW IIGEHGDSSV PVWSGVDVAG VRLRDLNPAV GTSEDTENWN SIHRQVIQSA YEIIRLKGYP
SWAMALSVSV LTRAILNNTR NVYAVSTFVE GIHGVQYPVF LSVPCVLGEN GITDVIQQTL TEDERTQFQK SAATLNEVQS
NLVF*
>LDHB-C-13a_SK
MQTKASVDTV SGTKVTVVGV GQVGISIAFS IMTQGIASEM TLVDVMEDKL KGELMDLQHG LTFLDNMKIT AGSDYALSAG
SKLCIVTAGA QMREGESRLD LDQRNTNILK DIIPKLVQYS PDTILLIVSD PVDLLTYVAW KLSGLPKERV IGSGTNVDSS
RFRFLLSERF DVAPTSIHGW IIGEHGDSSV PVWSGVDVAG VRLRDLNPAA GTSEDTENWN SIHRQVIQSA YEIIRLKGYP
SWAMALSVSV LTRAILNNTR NVYAVSTFVE GIHGVQYPVF LSVPCVLGEN GITDVIQQTL TEDERTQFQK SAATLNEVQS
NLVF*
>LDHB-C-13b_SK
MQTKASVDTV SGTKVTVVGV GQVGMSIAFS IMTQGIASEM TLVDVMEDKL KGELMDLQHG LTFLDNMKIT AGSDYALSAG
SKLCIVTAGA QMREGESRLD LDQRNTNILK DIIPKLVQYS PDTILLIVSD PVDLLTYVAW KLSGLPKERV IGSGTNVDSS
RFRFLLSERF DVAPTSIHGW IIGEHGDSSV PVWSGVDVAG VRLRDLNPAV GTSEDTENWN SIHRQVIQSA YEIIRLKGYP
SWAMALSVSV LTRAILNNTR NVYAVSTFVE GIHGVQYPVF LSVPCVLGEN GITDVIQQTL TEDERTQFQK SAATLNEVQS
NLVF*
>LDHB-C-14a_SK
MQTKASVDTV SGTKVTVVGV GQVGMSIAFS IMTQGIASEM TLVDVMEDKL KGELMDLQHG LTFLDNMKIT AGSDYALSAG
SKLCIVTAGA QMREGESRLD LDQRNTNILK DIIPKLVQYS PDTILLIVSD PVDLLTYVAW KLSGLPKERV IGSGTNVDSS
RFRFLLSERF DVAPTSIHGW IIGEHGDSSV PVWSGVDVAG VRLRDLNPAV GTSEDTENWN SIHRQVIQSA YEIIRLKGYP
SWAMALSVSV LTRAILNNTR NVYAVSTFVE GIHGVQYPVF LSVPCVLGEN GITDVIQQTL TEDERTQFQK SAATLNEVQS
NLVF*
>LDHB-C-14b_SK
MQTKASVDTV SGTKVTVVGV GQVGMSIAFS IMTQGIASEM TLVDVMEDKL KGELMDLQHG LTFLVNMKIT AGSDYALSAG
SKLCIVTAGA QMREGESRLD LDQRNTNILK DIIPKLVQYS PDTILLIVSD PVDLLTYVAW KLSGLPKERV IGSGTNVDSS
RFRFLLSERF DVAPTSIHGW IIGEHGDSSV PVWSGVDVAG VRLRDLNPAV GTSEDTENWN SIHRQVIQSA YEIIRLKGYP
SWAMALSVSV LTRAILNNTR NVYAVSTFVE GIHGVQYPVF LSVPCVLGEN GITDVIQQTL TEDERTQFQK SAATLNEVQS
NLVF*
>LDHB-C-15a_MB
MQTKASVDTV SGTKVTVVGV GQVGISIAFS IMTQGIASEM TLVDVMEDKL KGELMDLQHG LTFLDNMKIT AGSDYALSAG
SKLCIVTAGA QMREGESRLD LDQRNTNILK DIIPKLVQYS PDTILLIVSD PVDLLTYVAW KLSGLPKERV IGSGTNVDSS
RFRFLLSERF DVAPTSIHGW IIGEHGDSSV PVWSGVDVAG VRLRDLNPAA GTSEDTENWN SIHRQVIQSA YEIIRLKGYP
SWAMALSVSV LTRAILNNTR NVYAVSTFVE GIHGVQYPVF LSVPCVLGEN GITDVIQQTL TEDERTQFQK SAATLNEVQS
NLVF*
>LDHB-C-15b_MB
MQTKASVDTV SGTKVTVVGV GQVGMSIAFS IMTQGIASEM TLVDVMEDKL KGELMDLQHG LTFLDNMKIT AGSDYALSAG
SKLCIVTAGA QMREGESRLD LDQRNTNILK DIIPKLVQYS PDTILLIVSD PVDLLTYVAW KLSGLPKERV IGSGTNVDSS
RFRFLLSERF DVAPTSIHGW IIGEHGDSSV PVWSGVDVAG VRLRDLNPAV GTSEDTENWN SIHRQVIQSA YEIIRLKGYP
SWAMALSVSV LTRAILNNTR NVYAVSTFVE GIHGVQYPVF LSVPCVLGEN GITDVIQQTL TEDERTQFQK SAATLNEVQS
NLVF*
>LDHB-C-16a_MB
MQTKASVDTV SGTKVTVVGV GQVGMSIAFS IMTQGIASEM TLVDVMEDKL KGELMDLQHG LTFLDNMKIT AGSDYALSAG
SKLCIVTAGA QMREGESRLD LDQRNTNILK DIIPKLVQYS PDTILLIVSD PVDLLTYVAW KLSGLPKERV IGSGTNVDSS
RFRFLLSERF DVAPTSIHGW IIGEHGDSSV PVWSGVDVAG VRLRDLNPAV GTSEDTENWN SIHRQVIQSA YEIIRLKGYP
SWAMALSVSV LTRAILNNTR NVYAVSTFVE GIHGVQYPVF LSVPCVLGEN GITDVIQQTL TEDERTQFQK SAATLNEVQS
NLVF*
>LDHB-C-16b_MB
MQTKASVDTV SGTKVTVVGV GQVGMSIAFS IMTQGIASEM TLVDVMEDKL KGELMDLQHG LTFLDNMKIT AGSDYALSAG
SKLCIVTAGA QMRKGESRLD LDQRNTNILK DIIPKLVQYS PDTILLIVSD PVDLLTYVAW KLSGLPKERV IGSGTNVDSS
RFRFLLSERF DVAPTSIHGW IIGEHGDSSV PVWSGVDVAG VRLRDLNPAV GTSEDTENWN SIHRQVIQSA YEIIRLKGYP
SWAMALSVSV LTRAILNNTR NVYAVSTFVE GIHGVQYPVF LSVPCVLGEN GITDVIQQTL TEDERTQFQK SAATLNEVQS
NLVF*
>LDHB-C-17a_SK
MQTKASVDTV SGTKVTVVGV GQVGMSIAFS IMTQGIASEM TLVDVMEDKL KGELMDLQHG LTFLDNMKIT AGSDYALSAG
SKLCIVTAGA QMREGESRLD LDQRNTNILK DIIPKLVQYS PDTILLIVSD PVDLLTYVAW KLSGLPKERV IGSGTNVDSS
RFRFLLSERF DVAPTSIHGW IIGEHGDSSV PVWSGVDVAG VRLRDLNPAV GTSEDTENWN SIHRQVIQSA YEIIRLKGYP
SWAMALSVSV LTRAILNNTR NVYAVSTFVE GIHGVQYPVF LSVPCVLGEN GITDVIQQTL TEDERTQFQK SAATLNEVQS
NLVF*
>LDHB-C-17b_SK
MQTKASVDTV SGTKVTVVGV GQVGMSIAFS IMTQGIASEM TLVDVMEDKL KGELMDLQHG LTFLDNMKIT AGSDYALSAG
SKLCIVTAGA QMREGESRLD LDQRNTNILK DIIPKLVQYS PDTILLIVSD PVDLLTYVAW KLSGLPKERV IGSGTNVDSS
RFRFLLSERF DVAPTSIHGW IIGEHGDSSV PVWSGVDVAG VRLRDLNPAV GTSEDTENWN SIHRQVIQSA YEIIRLKGYP
SWAMALSVSV LTRAILNNTR NVYAVSTFVE GIHGVQYPVF LSVPCVLGEN GITDVIQQTL TEDERTQFQK SAATLNEVQS
NLVF*
>LDHB-MEL-a_OR
MQTKASIDTV SGTKVTVVGV GQVGISIAFS IMTQGIASEM TLVDVMEDKL KGELMDLQHG LTFLDNMKIT AGSDYALSAG
SKLCIVTAGA QMREGESRLD LDQRNTNILK DIIPKLVPYS PDTILLIVSD PVDLLTYVAW KLSGLPKERV IGSGTNVDSS
RFRFLLSERF DVAPTSIHGW IIGEHGDSSV PVWSGVDVAG VRLRDLNPAA GTSEDTENWN SIHRQVIQSA YEIIRLKGYP
SWAMALSVSV LTRAILNNTR NVYAVSTFVE GIHGVQYPVF LSVPCVLGEN GITDVIQQTL TEDERTQFQK SAATLNEVQS
NLVF*
>LDHB-MEL-b_OR
MQTKASIDTV SGTKVTVVGV GQVGISIAFS IMTQGIASEM TLVDVMEDKL KGELMDLQHG LTFLDNMKIT AGSDYALSAG
SKLCIVTAGA QMREGESRLD LDQRNTNILK DIIPKLVQYS PDTILLIVSD PVDLLTYVAW KLSGLPKERV IGSGTNVDSS
RFRFLLSERF DVAPTSIHGW IIGEHGDSSV PVWSGVDVAG VRLRDLNPAA GTSEDTENWN SIHRQVIQSA YEIIRLKGYP
SWAMALSVSV LTRAILNNTR NVYAVSTFVE GIHGVQYPVF LSVPCVLGEN GITDVIQQTL TEDERTQFQK SAATLNEVQS
NLVF*
>LDHB-MID-01a(null)_MB
MQTKASIDTV SGTKVTVVGV GQVGISIAFS IMTQGIASEM TLVDVMEDKL KGELMDLQHG LTFLDNMKIT AGSDYALSAG
SKLCIVTAGA QMREGESRLD LDQRNTNILK DIIPKLVQYS PDTILLIVSD PVDLLTYVAW KLSGLPKERV IGSGTNVDSS
RFRFLLSERF DVAPTSIHGW IIGEHGDSSV PVWSGVDVAG VRLRDLNPAA GTSEDTENWN SIHRQVIQSA YEIIRLKGYP
SWAMALSVSV LTRAILNNTR NVYAVSTFVE GIHGVQYPVF LSVPCVLGEN GITDVIQQTL TEDERTQFQK SAATLNEVQS
NLVF*
>LDHB-MID-01b_MB
MQTKASVDTV SGTKVTVVGV GQVGISIAFS IMTQGIASEM TLVDVMEDKL KGELMDLQHG LTFLDNMKIT AGSDYALSAG
SKLCIVTAGA QMREGESRLD LDQRNTNILK DIIPKLVQYS PDTILLIVSD PVDLLTYVAW KLSGLPKERV IGSGTNVDSS
RFRFLLSERF DVAPTSIHGW IIGEHGDSSV PVWSGVDVAG VRLRDLNPAA GTSEDTENWN SIHRQVIQSA YEIIRLKGYP
SWAMALSVSV LTRAILNNTR NVYAVSTFVE GIHGVQYPVF LSVPCVLGEN GITDVIQQTL TEDERTQFQK SAATLNEVQS
NLVF*
>LDHB-MID-01c_MB
MQTKASIDTV SGTKVTVVGV GQVGISIAFS IMTQGIASEM TLVDVMEDKL KGELMDLQHG LTFLDNMKIT AGSDYALSAG
SKLCIVTAGA QMREGESRLD LDQRNTNILK DIIPKLVQYS PDTILLIVSD PVDLLTYVAW KLSGLPKERV IGSGTNVDSS
RFRFLLSERF DVAPTSIHGW IIGEHGDSSV PVWSGVDVAG VRLRDLNPAA GTSEDTENWN SIHRQVIQSA YEIIRLKGYP
SWAMALSVSV LTRAILNNTR NVYAVSTFVE GIHGVQYPVF LSVPCVLGEN GITDVIQQTL TEDERTQFQK SAATLNEVQS
NLVF*
>LDHB-MID-01d_MB
MQTKASIDTV SGTKVTVVGV GQVGISIAFS IMTQGIASEM TLVDVMEDKL KGELMDLQHG LTFLDNMKIT AGSDYALSAG
SKLCIVTAGA QMREGESRLD LDQRNTNILK DIIPKLVQYS PDTILLIVSD PVDLLTYVAW KLSGLPKERV IGSGTNVDSS
RFRFLLSERF DVAPTSIHGW IIGEHGDSSV PVWSGVDVAG VRLRDLNPAA GTSEDTENWN SIHRQVIQSA YEIIRLKGYP
SWAMALSVSV LTRAILNNTR NVYAVSTFVE GIHGVQYPVF LSVPCVLGEN GITDVIQQTL TEDERTQFQK SAATLNEVQS
NLVF*
>LDHB-MID-01e_MB
MQTKASVDTV SGTKVTVVGV GQVGISIAFS IMTQGIASEM TLVDVMEDKL KGELMDLQHG LTFLDNMKIT AGSDYALSAG
SKLCIVTAGA QMREGESRLD LDQRNTNILK DIIPKLVQYS PDTILLIVSD PVDLLTYVAW KLSGLPKERV IGSGTNVDSS
RFRFLLSERF DVAPTSIHGW IIGEHGDSSV PVWSGVDVAG VRLRDLNPAA GTSEDTENWN SIHRQVIQSA YEIIRLKGYP
SWAMALSVSV LTRAILNNTR NVYAVSTFVE GIHGVQYPVF LSVPCVLGEN GITDVIQQTL TEDERTQFQK SAATLNEVQS
NLVF*
>LDHB-MID-02a_BAF
MQTKASIDTV SGTKVTVVGV GQVGISIAFS IMTQGIASEM TLVDVMEDKL KGELMDLQHG LTFLDNMKIT AGSDYALSAG
SKLCIVTAGA QMREGESRLD LDQRNTNILK DIIPKLVQYS PDTILLIVSD PVDLLTYVAW KLSGLPKERV IGSGTNVDSS
RFRFLLSERF DVAPTSIHGW IIGEHGDSSV PVWSGVDVAG VRLRDLNPAA GTSEDTENWN SIHRQVIQSA YEIIRLKGYP
SWAMALSVSV LTRAILNNTR NVYAVSTFVE GIHGVQYPVF LSVPCVLGEN GITDVIQQTL TEDERTQFQK SAATLNEVQS
NLVF*
>LDHB-MID-02b_BAF
MQTKASIDTV SGTKVTVVGV GQVGISIAFS IMTQGIASEM TLVDVMEDKL KGELMDLQHG LTFLDNMKIT AGSDYALSAG
SKLCIVTAGA QMREGESRLD LDQRNTNILK DIIPKLVQYS PDTILLIVSD PVDLLTYVAW KLSGLPKERV IGSGTNVDSS
RFRFLLSERF DVAPTSIHGW IIGEHGDSSV PVWSGVDVAG VRLRDLNPAA GTSEDTENWN SIHRQVIQSA YEIIRLKGYP
SWAMALSVSV LTRAILNNTR NVYAVSTFVE GIHGVQYPVF LSVPCVLGEN GITDVIQQTL TEDERTQFQK SAATLNEVQS
NLVF*
>LDHB-MID-02c_BAF
MQTKASIDTV SGTKVTVVGV GQVGISIAFS IMTQGIASEM TLVDVMEDKL KGELMDLQHG LTFLDNMKIT AGSDYALSAG
SKLCIVTAGA QMREGESRLD LDQRNTNILK DIIPKLVQYS PDTILLIVSD PVDLLTYVAW KLSGLPKERV IGSGTNVDSS
RFRFLLSERF DVAPTSIHGW IIGEHGDSSV PVWSGVDVAG VRLRDLNPAA GTSEDTENWN SIHRQVIQSA YEIIRLKGYP
SWAMALSVSV LTRAILNNTR NVYAVSTFVE GIHGVQYPVF LSVPCVLGEN GITDVIQQTL TEDERTQFQK SAATLNEVQS
NLVF*
>LDHB-OBT_IL
MQTKASVDSV SGTKVTVVGI GQVGISIAFS IMTQGIASEM TLVDAMEDKL KGELMDLQHG LTFLDNMKIT AGSDYALSAG
SKLCIVTAGA QMREGESRLD LDQRNTNILK DIIPKLVQYS PDTILLIVSD PVDLLTYVAW KLSGLPKERV IGSGTNVDSS
RFRFLLSERF DVAPTSIHGW IIGEHGDSSV PVWSGVDVAG VRLRDLNPAA GTSEDTENWN SIHRQVIQSA YEIIRLKGYP
SWAMALSVSV LTRAILNNTR NVYAVSTFVE GIHGVQFPVF LSVPCVLGEN GITDVIQQTL TEDERTQFQK SAATLNEVQS
NLVF*
>LDHB-SAPC-01a_BOL
MQTKASVDTV SGTKVTVVGV GQVGISIAFS IMTQGIASEM TLVDVMEDKL KGELMDLQHG LTFLDNMKIT AGSDYALSAG
SKLCIVTAGA QMREGESRLD LDQRNTNILK DIIPKLVQYS PDTILLIVSD PVDLLTYVAW KLSGLPKERV IGSGTNVDSS
RFRFLLSERF DVAPTSIHGW IIGEHGDSSV PVWSGVDVAG VRLRDLNPAA GTSEDTENWN SIHRQVIQSA YEIIRLKGYP
SWAMALSVSV LTRAILNNTR NVYAVSTFVE GIHGVQYPVF LSVPCVLGEN GITDVIQQTL TEDERTQFQK SAATLNEVQS
NLVF*
>LDHB-SAPC-01b_BOL
MQTKASVDTV YGTKVTVVGV GQVGITIAFS IMTQGIASEM TLVDVMEDKL KGELMDLQHG LTFLDNMKIT AGSDYALSAG
SKLCIVTAGA QMREGESRLD LDQRNTNILK DIIPKLVQYS PDTILLIVSD PVDLLTYVAW KLSGLPKERV IGSGTNVDSS
RFRFLLSERF DVAPTSIHGW IIGEHGDSSV PVWSGVDVAG VRLRDLNPAA GTSEDTENWN SIHRQVIQSA YEIIRLKGYP
SWAMALSVSV LTRAILNNTR NVYAVSTFVK GIHGVQCPVF LSVPCVLGEN GITDVIQQTL TEDERTQFQK SAETLNEVQS
NLVF*
>LDHB-SAPC-02a_PER
MQTKASVDTV YGTKVTVVGV GQVGISIAFS IMTQGIASEM TLVDVMEDKL KGELMDLQHG LTFLDNMKIT AGSDYALSAG
SKLCIVTAGA QMREGESRLD LDQRNTNILK DIIPKLVQYS PDTILLIVSD PVDLLTYVAW KLSGLPKERV IGSGTNVDSS
RFRFLLSERF DVAPTSIHGW IIGEHGDSSV PVWSGVDVAG VRLRDLNPAA GTSEDTENWN SIHRQVIQSA YEIIRLKGYP
SWAMALSVSV LTRAILNNTR NVYAVSTFVK GIHGVQCPVF LSVPCVLGEN GITDVIQQTL TEDERTQFQK SAETLNEVQS
NLVF*
>LDHB-SAPC-02b_PER
MQTKASVDTV SGTKVTVVGV GQVGISIAFS IMTQGIASEM TLVDVMEDKL KGELMDLQHG LTFLDNMKIT AGSDYALSAG
SKLCIVTAGA QMREGESRLD LDQRNTNILK DIIPKLVQYS PDTILLIVSD PVDLLTYVAW KLSGLPKERV IGSGTNVDSS
RFRFLLSERF DVAPTSIHGW IIGEHGDSSV PVWSGVDVAG VRLRDLNPAA GTSEDTENWN SIHRQVIQSA YEIIRLKGYP
SWAMALSVSV LTRAILNNTR NVYAVSTFVE GIHGVQYPVF LSVPCVLGEN GITDVIQQTL TEDERTQFQK SAATLNEVQS
NLVF*
>LDHB-SAPC-03a_BOL
MQTKASVDTV SGTKVTVVGV GQVGISIAFS IMTQGIASEM TLVDVMEDKL KGELMDLQHG LTFLDNMKIT AGSDYALSAG
SKLCIVTAGA QMREGESRLD LDQRNTNILK DIIPKLVQYS PDTILLIVSD PVDLLTYVAW KLSGLPKERV IGSGTNVDSS
RFRFLLSERF DVAPTSIHGW IIGEHGDSSV PVWSGVDVAG VRLRDLNPAA GTSEDTENWN SIHRQVIQSA YEIIRLKGYP
SWAMALSVSV LTRAILNNTR NVYAVSTFVE GIHGVQYPVF LSVPCVLGEN GITDVIQQTL TEDERTQFQK SAATLNEVQS
NLVF*
>LDHB-SAPC-03b_BOL
MQTKASVDTV YGTKVTVVGV GQVGITIAFS IMTQGIASEM TLVDVMEDKL KGELMDLQHG LTFLDNMKIT AGSDYALSAG
SKLCIVTAGA QMREGESRLD LDQRNTNILK DIIPKLVQYS PDTILLIVSD PVDLLTYVAW KLSGLPKERV IGSGTNVDSS
RFRFLLSERF DVAPTSIHGW IIGEHGDSSV PVWSGVDVAG VRLRDLNPAA GTSEDTENWN SIHRQVIQSA YEIIRLKGYP
SWAMALSVSV LTRAILNNTR NVYAVSTFVK GIHGVQCPVF LSVPCVLGEN GITDVIQQTL TEDERTQFQK SAETLNEVQS
NLVF*
>LDHB-CX-01a_ICE
MQTKASVDTV SGTKVTVVGV GQVGMSIAFS IMTQGIASEM TLVDVMEDKL KGELMDLQHG LTFLDNMKIT AGSDYALSAG
SKLCIVTAGA QMREGESRLD LDQRNTNILK DIIPKLVQYS PDTILLIVSD PVDLLTYVAW KLSGLPKERV IGSGTNVDSS
RFRFLLSERF DVAPTSIHGW IIGEHGDSSV PVWSGVDVAG VRLRDLNPAV GTSEDTENWN SIHRQVIQSA YEIIRLKGYP
SWAMALSVSV LTRAILNNTR NVYAVSTFVE GIHGVQYPVF LSVPCVLGEN GITDVIQQTL TEDERTQFQK SAATLNEVQS
NLVF*
>LDHB-CX-01b_ICE
MQTKASVDTV SGTKVTVVGV GQVGISIAFS IMTQGIASEM TLVDVMEDKL KGELMDLQHG LTFLDNMKIT AGSDYALSAG
SKLCIVTAGA QMREGESRLD LDQRNTNILK DIIPKLVQYS PDTILLIVSD PVDLLTYVAW KLSGLPKERV IGSGTNVDSS
RFRFLLSERF DVAPTSIHGW IIGEHGDSSV PVWSGVDVAG VRLRDLNPAA GTSEDTENWN SIHKQVIQSA YEIIRLKGYP
SWAMALSVSV LTRAILNNTR NVYAVSTFVE GIHGVQYPVF LSVPCVLGEN GITDVIQQTL TEDERTQFQK SAATLNEVQS
NLVF*
>LDHB-CX-02a_QC
MQTKASVDTV SGTKVTVVGV GQVGISIAFS IMTQGIASEM TLVDVMEDKL KGELMDLQHG LTFLDNMKIT AGSDYALSAG
SKLCIVTAGA QMREGESRLD LDQRNTNILK DIIPKLVQYS PDTILLIVSD PVDLLTYVAW KLSGLPKERV IGSGTNVDSS
RFRFLLSERF DVAPTSIHGW IIGEHGDSSV PVWSGVDVAG VRLRDLNPAA GTSEDTENWN SIHRQVIQSA YEIIRLKGYP
SWAMALSVSV LTRAILNNTR NVYAVSTFVE GIHGVQYPVF LSVPCVLGEN GITDVIQQTL TEDERTQFQK SAATLNEVQS
NLVF*
>LDHB-CX-02b(null)_QC
MQTKASVDTV SGTKVTVVGV GQVGMSIAFS IMTQGIASEM TLVDVMEDKL KGELMDLQHG LTFLDNMKIT AGSDYALSAG
SKLCIVTAGA QMREGESRLD LDQRNTNILK DIIPKLVQYS PDTILLIVSD PVDLLTYVAW KLSGLPKERV IGSGTNVDSS
RFRFLLSERF DVAPTSIHGW IIGEHGDSSV PVWSGVDVAG VRLRDLNPAV GTSEDTENWN SIHRQVIQ-A YEIIRLKGYP
SWAMALSVSV LTRAILNNTR NVYAVSTFVE GIHGVQYPVF LSVPCVLGEN GITDVIQQTL TEDERTQFQK SAATLNEVQS
NLVF*
>LDHB-CX-03a_MI
MQTKASVDTV SGTKVTVVGV GQVGISIAFS IMTQGIASEM TLVDVMEDKL KGELMDLQHG LTFLDNMKIT AGSDYALSAG
SKLCIVTAGA QMREGESRLD LDQRNTNILK DIIPKLVQYS PDTILLIVSD PVDLLTYVAW KLSGLPKERV IGSGTNVDSS
RFRFLLSERF DVAPTSIHGW IIGEHGDSSV PVWSGVDVAG VRLRDLNPAA GTSEDTENWN SIHRQVIQSA YEIIRLKGYP
SWAMALSVSV LTRAILNNTR NVYAVSTFVE GIHGVQYPVF LSVPCVLGEN GITDVIQQTL TEDERTQFQK SAATLNEVQS
NLVF*
>LDHB-CX-03b_MI
MQTKASVDTV SGTKVTVVGV GQVGMSIAFS IMTQGIASEM TLVDVMEDKL KGELMDLQHG LTFLDNMKIT AGSDYALSAG
SKLCIVTAGA QMREGESRLD LDQRNTNILK DIIPKLVQYS PDTILLIVSD PVDLLTYVAW KLSGLPKERV IGSGTNVDSS
RFRFLLSERF DVAPTSIHGW IIGEHGDSSV PVWSGVDVAG VRLRDLNPAV GTSEDTENWN SIHRQVIQSA YEIIRLKGYP
SWAMALSVSV LTRAILNNTR NVYAVSTFVE GIHGVQYPVF LSVPCVLGEN GITDVIQQTL TEDERTQFQK SAATLNEVQS
NLVF*
>LDHB-CX-04a_ME
MQTKASVDTV SGTKVTVVGV GQVGISIAFS IMTQGIASEM TLVDVMEDKL KGELMDLQHG LTFLDNMKIT AGSDYALSAG
SKLCIVTAGA QMREGESRLD LDQRNTNILK DIIPKLVQYS PDTILLIVSD PVDLLTYVAW KLSGLPKERV IGSGTNVDSS
RFRFLLSERF DVAPTSIHGW IIGEHGDSSV PVWSGVDVAG VRLRDLNPAA GTSEDTENWN SIHRQVIQSA YEIIRLKGYP
SWAMALSVSV LTRAILNNTR NVYAVSTFVE GIHGVQYPVF LSVPCVLGEN GITDVIQQTL TEDERTQFQK SAATLNEVQS
NLVF*
>LDHB-CX-04b_ME
MQTKASVDTV SGTKVTVVGV GQVGISIAFS IMTQGIASEM TLVDVMEDKL KGELMDLQHG LTFLDNMKIT AGSDYALSAG
SKLCIVTAGA QMREGESRLD LDQRNTNILK DIIPKLVQYS PDTILLIVSD PVDLLTYVAW KLSGLPKERV IGSGTNVDSS
RFRFLLSERF DVAPTSIHGW IIGEHGDSSV PVWSGVDVAG VRLRDLNPAA GTSEDTENWN SIHRQVIQSA YEIIRLKGYP
SWAMALSVSV LTRAILNNTR NVYAVSTFVE GIHGVQYPVF LSVPCVLGEN GITDVIQQTL TEDERTQFQK SAATLNEVQS
NLVF*
>LDHB-CX-05_NB
MQTKASVDTV SGTKVTVVGV GQVGISIAFS IMTQGIASEM TLVDVMEDKL KGELMDLQHG LTFLDNMKIT AGSDYALSAG
SKLCIVTAGA QMREGESRLD LDQRNTNILK DIIPKLVQYS PDTILLIVSD PVDLLTYVAW KLSGLPKERV IGSGTNVDSS
RFRFLLSERF DVAPTSIHGW IIGEHGDSSV PVWSGVDVAG VRLRDLNPTA GTSEDTENWN SIHRQVIQSA YEIIRLKGYP
SWAMALSVSV LTRAILNNTR NVYAVSTFVE GIHGVQYPVF LSVPCVLGEN GITDVIQQTL TEDERTQFQK SAATLNEVQS
NLVF*
>LDHB-CX-06a_NB
MQTKASVDTV SGTKVTVVGV GQVGISIAFS IMTQGIASEM TLVDVMEDKL KGELMDLQHG LTFLDNMKIT AGSDYALSAG
SKLCIVTAGA QMREGESRLD LDQRNTNILK DIIPKLVQYS PDTILLIVSD PVDLLTYVAW KLSGLPKERV IGSGTNVDSS
RFRFLLSERF DVAPTSIHGW IIGEHGDSSV PVWSGVDVAG VRLRDLNPTA GTSEDTENWN SIHRQVIQSA YEIIRLKGYP
SWAMALSVSV LTRAILNNTR NVYAVSTFVE GIHGVQYPVF LSVPCVLGEN GITDVIQQTL TEDERTQFQK SAATLNEVQS
NLVF*
>LDHB-CX-06b_NB
MQTKASVDTV SGTKVTVVGV GQVGMSIAFS IMTQGIASEM TLVDVMEDKL KGELMDLQHG LTFLDNMKIT AGSDYALSAG
SKLCIVTAGA QMREGESRLD LDQRNTNILK DIIPKLVQYS PDTILLIVSD PVDLLTYVAW KLSGLPKERV IGSGTNVDSS
RFRFLLSERF DVAPTSIHGW IIGEHGDSSV PVWSGVDVAG VRLRDLNPAV GTSEDTENWN SIHRQVIQSA YEIIRLKGYP
SWAMALSVSV LTRAILNNTR NVYAVSTFVE GIHGVQYPVF LSVPCVLGEN GITDVIQQTL TEDERTQFQK SAATLNEVQS
NLVF*
>LDHB-CX-07a_IN
MQTKASVDTV SGTKVTVVGV GQVGISIAFS IMTQGIASEM TLVDVMEDKL KGELMDLQHG LTFLDNMKIT AGSDYALSAG
SKLCIVTAGA QMREGESRLD LDQRNTNILK DIIPKLVQYS PDTILLIVSD PVDLLTYVAW KLSGLPKERV IGSGTNVDSS
RFRFLLSERF DVAPTSIHGW IIGEHGDSSV PVWSGVDVAG VRLRDLNPAA GTSEDTENWN SIHRQVIQSA YEIIRLKGYP
SWAMALSVSV LTRAILNNTR NVYAVSTFVE GIHGVQYPVF LSVPCVLGEN GITDVIQQTL TEDERTQFQK SAATLNEVQS
NLVF*
>LDHB-CX-07b_IN
MQTKASVDTV SGTKVTVVGV GQVGISIAFS IMTQGIASEM TLVDVMEDKL KGELMDLQHG LTFLDNMKIT AGSDYALSAG
SKLCIVTAGA QMREGESRLD LDQRNTNILK DIIPKLVQYS PDTILLIVSD PVDLLTYVAW KLSGLPKERV IGSGTNVDSS
RFRFLLSERF DVAPTSIHGW IIGEHGDSSV PVWSGVDVAG VRLRDLNPAA GTSGDTENWN SIHRQVIQSA YEIIRLKGYP
SWAMALSVSV LTRAILNNTR NVYAVSTFVE GIHGVQYPVF LSVPCALGEN GITDVIQQTL TEDERTQFQK SAATLNEVQS
NLVF*
>LDHB-CX-08a_ON
MQTKASVDTV SGTKVTVVGV GQVGMSIAFS IMTQGIASEM TLVDVMEDKL KGELMDLQHG LTFLDNMKIT AGSDYALSAG
SKLCIVTAGA QMREGESRLD LDQRNTNILK DIIPKLVQYS PDTILLIVSD PVDLLTYVAW KLSGLPKERV IGSGTNVDSS
RFRFLLSERF DVA-TSIHGW IIGEHGDSSV PVWSGVDVAG VRLRDLNPAV GTSEDTENWN SIHRQVIQSA YEIIRLKGYP
SWAMALSVSV LTRAILNNTR NVYAVSTFVE GIHGVQYPVF LSVPCVLGEN GITDVIQQTL TEDERTQFQK SAATLNEVQS
NLVF*
>LDHB-CX-08b_ON
MQTKASVDTV SGTKVTVVGV GQVGISIAFS IMTQGIASEM TLVDVMEDKL KGELMDLQHG LTFLDNMKIT AGSDYALSAG
SKLCIVTAGA QMREGESRLD LDQRNTNILK DIIPKLVQYS PDTILLIVSD PVDLLTYVAW KLSGLPKERV IGSGTNVDSS
RFRFLLSERF DVAPTSIHGW IIGEHGDSSV PVWSGVDVAG VRLRDLNPAA GTSEDTENWN SIHRQVIQSA YEIIRLKGYP
SWAMALSVSV LTRAILNNTR NVYAVSTFVE GIHGVQYPVF LSVPCVLGEN GITDVIQQTL TEDERTQFQK SAATLNEVQS
NLVF*
>LDHB-CX-09a_ON
MQTKASVDTV SGTKVTVVGV GQVGMSIAFS IMTQGIASEM TLVDVMEDKL KGELMDLQHG LTFLDNMKIT AGSDYALSAG
SKLCIVTAGA QMREGESRLD LDQRNTNILK DIIPKLVQYS PDTILLIVSD PVDLLTYVAW KLSGLPKERV IGSGTNVDSS
RFRFLLSERF DVAPTSIHGW IIGEHGDSSV PVWSGVDVAG VRLRDLNPAV GTSEDTENWN SIHRQVIQSA YEIIRLKGYP
SWAMALSVSV LTRAILNNTR NVYAVSTFVE GIHGVQYPVF LSVPCVLGEN GITDVIQQTL TEDERTQFQK SAATLNEVQS
NLVF*
>LDHB-CX-09b_ON
MQTKASVDTV SGTKVTVVGV GQVGISIAFS IMTQGIASEM TLVDVMEDKL KGELMDLQHG LTFLDNMKIT AGSDYALSAG
SKLCIVTAGA QMREGESRLD LDQRNTNILK DIIPKLVQYS PDTILLIVSD PVDLLTYVAW KLSGLPKERV IGSGTNVDSS
RFRFLLSERF DVAPTSIHGW IIGEHGDSSV PVWSGVDVAG VRLRDLNPAA GTSEDTENWN SIHRQVIQSA YEIIRLKGYP
SWAMALSVSV LTRAILNNTR NVYAVSTFVE GIHGVQYPVF LSVPCVLGEN GITDVIQQTL TEDERTQFQK SAATLNEVQS
NLVF*
>LDHB-CX-10a_ME
MQTKASVDTV SGTKVTVVGV GQVGISIAFS IMTQGIASEM TLVDVMEDKL KGELMDLQHG LTFLDNMKIT AGSDYALSAG
SKLCIVTAGA QMREGESRLD LDQRNTNILK DIIPKLVQYS PDTILLIVSD PVDLLTYVAW KLSGLPKERV IGSGTNVDSS
RFRFLLSERF DVAPTSIHGW IIGEHGDSSV PVWSGVDVAG VRLRDLNPAA GTSEDTENWN SIHRQVIQSA YEIIRLKGYP
SWAMALSVSV LTRAILNNTR NVYAVSTFVE GIHGVQYPVF LSVPCVLGEN GITDVIQQTL TEDERTQFQK SAATLNEVQS
NLVF*
>LDHB-CX-10b_ME
MQTKASVDTV SGTKVTVVGV GQVGISIAFS IMTQGIASEM TLVDVMEDKL KGELMDLQHG LTFLDNMKIT AGSDYALSAG
SKLCIVTAGA QMREGESRLD LDQRNTNILK DIIPKLVQYS PDTILLIVSD PVDLLTYVAW KLSGLPKERV IGSGTNVDSS
RFRFLLSERF DVAPTSIHGW IIGEHGDSSV PVWSGVDVAG VRLRDLNPTA GTSEDTENWN SIHRQVIQSA YEIIRLKGYP
SWAMALSVSV LTRAILNNTR NVYAVSTFVE GIHGVQYPVF LSVPCVLGEN GITDVIQQTL TEDERTQFQK SAATLNEVQS
NLVF*
>LDHB-CX-11a_MI
MQTKASVDTV SGTKVTVVGV GQVGISIAFS IMTQGIASEM TLVDVMEDKL KGELMDLQHG LTFLDNMKIT AGSDYALSAG
SKLCIVTAGA QMREGESRLD LDQRNTNILK DIIPKLVQYS PDTILLIVSD PVDLLTYVAW KLSGLPKERV IGSGTNVDSS
RFRFLLSERF DVAPTSIHGW IIGEHGDSSV PVWSGVDVAG VRLRDLNPTA GTSEDTENWN SIHRQVIQSA YEIIRLKGYP
SWAMALSVSV LTRAILNNTR NVYAVSTFVE GIHGVQYPVF LSVPCVLGEN GITDVIQQTL TEDERTQFQK SAATLNEVQS
NLVF*
>LDHB-CX-11b_MI
MQTKASVDTV SGTKVTVVGV GQVGISIAFS IMTQGIASEM TLVDVMEDKL KGELMDLQHG LTFLDNMKIT AGSDYALSAG
SKLCIVTAGA QMREGESRLD LDQRNTNILK DIIPKLVQYS PDTILLIVSD PVDLLTYVAW KLSGLPKERV IGSGTNVDSS
RFRFLLSERF DVAPTSIHGW IIGEHGDSSV PVWSGVDVAG VRLRDLNPAA GTSEDTENWN SIHRQVIQSA YEIIRLKGYP
SWAMALSVSV LTRAILNNTR NVYAVSTFVE GIHGVQYPVF LSVPCVLGEN GITDVIQQTL TEDERTQFQK SAATLNEVQS
NLVF*
>LDHB-CX-12a_NB
MQTKASVDTV SGTKVTVVGV GQVGISIAFS IMTQGIASEM TLVDVMEDKL KGELMDLQHG LTFLDNMKIT AGSDYALSAG
SKLCIVTAGA QMREGESRLD LDQRNTNILK DIIPKLVQYS PDTILLIVSD PVDLLTYVAW KLSGLPKERV IGSGTNVDSS
RFRFLLSERF DVAPTSIHGW IIGEHGDSSV PVWSGVDVAG VRLRDLNPAA GTSEDTENWN SIHRQVIQSA YEIIRLKGYP
SWAMALSVSV LTRAILNNTR NVYAVSTFVE GIHGVQYPVF LSVPCVLGEN GITDVIQQTL TEDERTQFQK SAATLNEVQS
NLVF*
>LDHB-CX-12b_NB
MQTKASVDTV SGTKVTVVGV GQVGISIAFG IMTQGIASEM TLVDVMEDKL KGELMDLQHG LTFLGNMKIT AGSDYALSAG
SKLCIVTAGA QMREGESRLD LDQRNTNILK DIIPKLVQYS PDTILLIVSD PVDLLTYVAW KLSGLPKERV IGSGTNVDSS
RFRFLLSERF DVAPTSIHGW IIGEHGDSSV PVWSGVDVAG VRLRDLNPTA GTSEDTENWN SIHRQVIQSA YEIIRLKGYP
SWAMALSVSV LTRAILNNTR NVYAVSTFVE GIHGVQYPVF LSVPCVLGEN GITDVIQQTL TEDERTQFQK SAATLNEVQS
NLVF*
>LDHB-CX-13a_NT
MQTKASVDTV SGTKVTVVGV GQVGISIAFS IMTQGIASEM TLVDVMEDKL KGELMDLQHG LTFLDNMKIT AGSDYALSAG
SKLCIVTAGA QMREGESRLD LDQRNTNILK DIIPKLVQYS PDTILLIVSD PVDLLTYVAW KLSGLPKERV IGSGTNVDSS
RFRFLLSERF DVAPTSIHGW IIGEHGDSSV PVWSGVDVAG VRLRDLNPAA GTSEDTENWN SIHRQVIQSA YEIIRLKGYP
SWAMALSVSV LTRAILNNTR NVYAVSTFVE GIHGVQYPVF LSVPCVLGEN GITDVIQQTL TEDERTQFQK SAATLNEVQS
NLVF*
>LDHB-CX-13b_NT
MQTKASVDTV SGTKVTVVGV GQVGMSIAFS IMTQGIASEM TLVDVMEDKL KGELMDLQHG LTFLDNMKIT AGSDYALSAG
SKLCIVTAGA QMREGESRLD LDQRNTNILK DIIPKLVQYS PDTILLIVSD PVDLLTYVAW KLSGLPKERV IGSGTNVDSS
RFRFLLSERF DVAPTSIHGW IIGEHGDSSV PVWSGVDVAG VRLRDLNPAV GTSEDTENWN SIHRQVIQSA YEIIRLKGYP
SWAMALSVSV LTRAILNNTR NVYAVSTFVE GIHGVQYPVF LSVPCVLGEN GITDVIQQTL TEDERTQFQK SAATLNEVQS
NLVF*
>LDHB-CX-14a_ON
MQTKASVDTV SGTKVTVVGV GQVGISIAFS IMTQGIASEM TLVDVMEDKL KGELMDLQHG LTFLDNMKIT AGSDYALSAG
SKLCIVTAGA QMREGESRLD LDQRNTNILK DIIPKLVQYS PDTILLIVSD PVDLLTYVAW KLSGLPKERV IGSGTNVDSS
RFRFLLSERF DVAPTSIHGW IIGEHGDSSV PVWSGVDVAG VRLRDLNPAA GTSEDTENWN SIHRQVIQSA YEIIRLKGYP
SWAMALSVSV LTRAILNNTR NVYAVSTFVE GIHGVQYPVF LSVPCVLGEN GITDVIQQTL TEDERTQFQK SAATLNEVQS
NLVF*
>LDHB-CX-14b_ON
MQTKASVDTI SGTKVTVVGV GQVGISIAFS IMTQGIASEM TLVDVMEDKL KGELMDLQHG LTFLDNMKIT AGSDYALSAG
SKLCIVTAGA QMREGESRLD LDQRNTNILK DIIPKLVQYS PDTILLIVSD PVDLLTYVAW KLSGLPKERV IGSGTNVDSS
RFRFLLSERF DVAPTSIHGW IIGEHGDSSV PVWSGVDVAG VRLRDLNPAA GTSEDTENWN SIHRQVIQSA YEIIRLKGYP
SWAMALSVSV LTRAILNNTR NVYAVSTFVE GIHGVQYPVF LSVPCVLGEN GITDVIQQTL TEDERTQFQK SAATLNEVQS
NLVF*
>LDHB-CX-15a_MB
MQTKASVDTI SGTKVTVVGV GQVGISIAFS IMTQGIASEM TLVDVMEDKL KGELMDLQHG LTFLDNMKIT AGSDYALSAG
SKLCIVTAGA QMREGESRLD LDQRNTNILK DIIPKLVQYS PDTILLIVSD PVDLLTYVAW KLSGLPKERV IGSGTNVDSS
RFRFLLSERF DVAPTSIHGW IIGEHGDSSV PVWSGVDVAG VRLRDLNPAA GTSEDTENWN SIHRQVIQSA YEIIRLKGYP
SWAMALSVSV LTRAILNNTR NVYAVSTFVE GIHGVQYPVF LSVPCVLGEN GITDVIQQTL TEDERTQFQK SAATLNEVQS
NLVF*
>LDHB-CX-15b_MB
MQTKASVDTV SGTKVTVVGV GQVGISIAFS IMTQGIASEM TLVDVMEDKL KGELMDLQHG LTFLDNMKIT AGSDYALSAG
SKLCIVTAGA QMREGESRLD LDQRNTNILK DIIPKLVQYS PDTILLIVSD PVDLLTYVAW KLSGLPKERV IGSGTNVDSS
RFRFLLSERF DVAPTSIHGW IIGEHGDSSV PVWSGVDVAG VRLRDLNPAA GTSEDTENWN SIHRQVIQSA YEIIRLKGYP
SWAMALSVSV LTRAILNNTR NVYAVSTFVE GIHGVQYPVF LSVPCVLGEN GITDVIQQTL TEDERTQFQK SAATLNEVQS
NLVF*
>LDHB-CX-16a_MB
MQTKASVDTV SGTKVTVVGV GQVGISIAFS IMTQGIASEM TLVDVMEDKL KGELMDLQHG LTFLDNMKIT AGSDYALSAG
SKLCIVTAGA QMREGESRLD LDQRNTNILK DIIPKLVQYS PDTILLIVSD PVDLLTYVAW KLSGLPKERV IGSGTNVDSS
RFRFLLSERF DVAPTSIHGW IIGEHGDSSV PVWSGVDVAG VRLRDLNPAA GTSEDTENWN SIHRQVIQSA YEIIRLKGYP
SWAMALSVSV LTRAILNNTR NVYAVSTFVE GIHGVQYPVF LSVPCVLGEN GITDVIQQTL TEDERTQFQK SAATLNEVQS
NLVF*
>LDHB-CX-16b_MB
MQTKASVDTV SGTKVTVVGV GQVGISIAFS IMTQGIASEM TLVDVMEDKL KGELMDLQHG LTFLDNMKIT AGSDYALSAG
SKLCIVTAGA QMREGESRLD LDQRNTNILK DIIPKLVQYS PDTILLIVSD PVDLLTYVAW KLSGLPKERV IGSGTNVDSS
RFRFLLSERF DVAPTSIHGW IIGEHGDSSV PVWSGVDVAG VRLRDLNPAA GTSEDTENWN SIHRQVIQSA YEIIRLKGYP
SWAMALSVSV LTRAILNNTR NVYAVSTFVE GIHGVQYPVF LSVPCVLGEN GITDVIQQTL TEDERTQFQK SAATLNEVQS
NLVF*
>LDHB-CX-17a_SK
MQTKASVDTI SGTKVTVVGV GQVGISIAFS IMTQGIASEM TLVDVMEDKL KGELMDLQHG LTFLDNMKIT AGSDYALSAG
SKLCIVTAGA QMREGESRLD LDQRNTNILK DIIPKLVQYS PDTILLIVSD PVDLLTYVAW KLSGLPKERV IGSGTNVDSS
RFRFLLSERF DVAPTSIHGW IIGEHGDSSV PVWSGVDVAG VRLRDLNPAA GTSEDTENWN SIHRQVIQSA YEIIRLKGYP
SWAMALSVSV LTRAILNNTR NVYAVSTFVE GIHGVQYPVF LSVPCVLGEN GITDVIQQTL TEDERTQFQK SAATLNEVQS
NLVF*
>LDHB-CX-17b_SK
MQTKASVDTV SGTKVTVVGV GQVGMSIAFS IMTQGIASEM TLVDVMEDKL KGELMDLQHG LTFLDNMKIT AGSDYALSAG
SKLCIVTAGA QMREGESRLD LDQRNTNILK DIIPKLVQYS PDTILLIVSD PVDLLTYVAW KLSGLPKERV IGSGTNVDSS
RFRFLLSERF DVAPTSIHGW IIGEHGDSSV PVWSGVDVAG VRLRDLNPAV GTSEDTENWN SIHRQVIQSA YEIIRLKGYP
SWAMALSVSV LTRAILNNTR NVYAVSTFVE GIHGVQYPVF LSVPCVLGEN GITDVIQQTL TEDERTQFQK SAATLNEVQS
NLVF*
>LDHB-CX-18a_SK
MQTKASVDTI SGTKVTVVGV GQVGISIAFS IMTQGIASEM TLVDVMEDKL KGELMDLQHG LTFLDNMKIT AGSDYALSAG
SKLCIVTAGA QMREGESRLD LDQRNTNILK DIIPKLVQYS PDTILLIVSD PVDLLTYVAW KLSGLPKERV IGSGTNVDSS
RFRFLLSERF DVAPTSIHGW IIGEHGDSSV PVWSGVDVAG VRLRDLNPAA GTSEDTENWN SIHRQVIQSA YEIIRLKGYP
SWAMALSVSV LTRAILNNTR NVYAVSTFVE GIHGVQYPVF LSVPCVLGEN GITDVIQQTL TEDERTQFQK SAATLNEVQS
NLVF*
>LDHB-CX-18b_SK
MQTKASVDTV SGTKVTVVGV GQVGMSIAFS IMTQGIASEM TLVDVMEDKL KGELMDLQHG LTFLDNMKIT AGSDYALSAG
SKLCIVTAGA QMREGESRLD LDQRNTNILK DIIPKLVQYS PDTILLIVSD PVDLLTYVAW KLSGLPKERV IGSGTNVDSS
RFRFLLSERF DVAPTSIHGW IIGEHGDSSV PVWSGVDVAG VRLRDLNPAV GTSEDTENWN SIHRQVIQSA YEIIRLKGYP
SWAMALSVSV LTRAILNNTR NVYAVSTFVE GIHGVQYPVF LSVPCVLGEN GITDVIQQTL TEDERTQFQK SAATLNEVQS
NLVF*
>LDHB-X-01a_MI
MQTKASVDTV SGTKVTVVGV GQVGISIAFS IMTQGIASEM TLVDVMEDKL KGELMDLQHG LTFLDNMKIT AGSDYALSSG
SKLCIVTAGA QMREGESRLD LDQRNTNILK DIIPKLVQYS PDTILLIVSD PVDLLTYVAW KLSGLPKERV IGSGTNVDSS
RFRFLLSERF DVAPTSIHGW IIGEHGDSSV PVWSGVDVAG VRLRDLNPAA GTSEDTENWN SIHRQVIQSA YEIIRLKGYP
SWAMALSVSV LTRAILNNTR NVYAVSTFVE GIHGVQCPVF LSVPCVLGEN GITDVIQQTL TEDERTQFQK SAATLNEVQS
NLVF*
>LDHB-X-01b_MI
MQTKASVDTV SGTKVTVVGV GQVGISIAFS IMTQGIASEM TLVDVMEDKL KGELMDLQHG LTFLDNMKIT AGSDYALSAG
SKLCIVTAGA QMREGESRLD LDQRNTNILK DIIPKLVQYS PDTILLIVSD PVDLLTYVAW KLSGLPKERV IGSGTNVDSS
RFRFLLSERF DVAPTSIHGW IIGEHGDSSV PVWSGVDVAG VRLRDLNPTA GTSEDTENWN SIHRQVIQSA YEIIRLKGYP
SWAMALSVSV LTRAILNNTR NVYAVSTFVE GIHGVQCPVF LSVPCVLGEN GITDVIQQTL TEDERTQFQK SAATLNEVQS
NLVF*
>LDHB-X-02a_IL
MQTKASVDTV SGTKVTVVGV GQVGISIAFS IMTQGIASEM TLVDVMEDKL KGELMDLQHG LTFLDNMKIT AGSDYALSAG
SKLCIVTAGA QMREGESRLD LDQRNTNILK DIIPKLVQYS PDTILLIVSD PVDLLTYVAW KLSGLPKERV IGSGTNVDSS
RFRFLLSERF DVAPTSIHGW IIGEHGDSSV PVWSGVDVAG VRLRDLNPTA GTSEDTENWN SIHRQVIQSA YEIIRLKGYP
SWAMALSVSV LTRAILNNTR NVYAVSTFVE GIHGVQYPVF LSVPCVLGEN GITDVIQQTL TEDERTQFQK SAATLNEVQS
NLVF*
>LDHB-X-02b_IL
MQTKASVDTV SGTKVTVVGV GQVGISIAFS IMTQGIASEM TLVDVMEDKL KGELMDLQHG LTFLDNMKIT AGSDYALSAG
SKLCIVTAGA QMREGESRLD LDQRNTNILK DIIPKLVQYS PDTILLIVSD PVDLLTYVAW KLSGLPKERV IGSGTNVDSS
RFRFLLSERF DVAPTSIHGW IIGEHGDSSV PVWSGVDVAG VRLRDLNPAA GTSEDTENWN SIHRQVIQSA YEIIRLKGYP
SWAMALSVSV LTRAILNNTR NVYAVSTFVE GIHGVQYPVF LSVPCVLGEN GITDVIQQTL TEDERTQFQK SAATLNEVQS
NLVF*
>LDHB-X-03a_WI
MQTKASVDTV SGTKVTVVGV GQVGISIAFS IMTQGIASEM TLVDVMEDKL KGELMDLQHG LTFLDNMKIT AGSDYALSAG
SKLCIVTAGA QMREGESRLD LDQRNTNILK DIIPKLVQYS PDTILLIVSD PVDLLTYVAW KLSGLPKERV IGSGTNVDSS
RFRFLLSERF DVAPTSIHGW IIGEHGDSSV PVWSGVDVAG VRLRDLNPAA GTSEDTENWN SIHRQVIQSA YEIIRLKGYP
SWAMALSVSV LTRAILNNTR NVYAVSTFVE GIHGVQYPVF LSVPCVLGEN GITDVIQQTL TEDERTQFQK SASTLNEVQS
NLVF*
>LDHB-X-03b_WI
MQTKASVDTV SGTKVTVVGV GQVGISIAFS IMTQGIASEM TLVDVMEDKL KGELMDLQHG LTFLDNMKIT AGSDYALSSG
SKLCIVTAGA QMREGESRLD LDQRNTNILK DIIPKLVQYS PDTILLIVSD PVDLLTYVAW KLSGLPKERV IGSGTNVDSS
RFRFLLSERF DVAPTSIHGW IIGEHGDSSV PVWSGVDVAG VRLRDLNPAA GTSEDTENWN SIHRQVIQSA YEIIRLKGYP
SWAMALSVSV LTRAILNNTR NVYAVSTFVE GIHGVQYPVF LSVPCVLGEN GITDVIQQTL TENERTQFQK SAATLNEVQS
NLVF*
>LDHB-X-04a_IL
MQTKASVDTV SGTKVTVVGV GQVGISIAFS IMTQGIASEM TLVDVMEDKL KGELMDLQHG LTFLDNMKIT AGSDYALSSG
SKLCIVTAGA QMREGESRLD LDQRNTNILK DIIPKLVQYS PDTILLIVSD PVDLLTYVAW KLSGLPKERV IGSGTNVDSS
RFRFLLSERF DVAPTSIHGW IIGEHGDSSV PVWSGVDVAG VRLRDLNPAA GTSEDTENWN SIHRQVIQSA YEIIRLKGYP
SWAMALSVSV LTRAILNNTR NVYAVSTFVE GIHGVQYPVF LSVPCVLGEN GITDVIQQTL TEDERTQFQK SAATLNEVQS
NLVF*
>LDHB-X-04b_IL
MQTKASVDTV SGTKVTVVGV GQVGISIAFS IMTQGIASEM TLVDVMEDKL KGELMDLQHG LTFLDNMKIT AGSDYALSAG
SKLCIVTAGA QMREGESRLD LDQRNTNILK DIIPKLVQYS PDTILLIVSD PVDLLTYVAW KLSGLPKERV IGSGTNVDSS
RFRFLLSERF DVAPTSIHGW IIGEHGDSSV PVWSGVDVAG VRLRDLNPAA GTSEDTENWN SIHRQVIQSA YEIIRLKGYP
SWAMALSVSV LTRAILNNTR NVYAVSTFVE GIHGVQYPVF LSVPCVLGEN GITDVIQQTL TEDERTQFQK SAATLNEVQS
NLVF*
>LDHB-X-05a_ON
MQTKASVDTV SGTKVTVVGV GQVGISIAFS IMTQGIASEM TLVDVMEDKL KGELMDLQHG LTFLDNMKIT AGSDYALSAG
SKLCIVTAGA QMREGESRLD LDQRNTNILK DIIPKLVQYS PDTILLIVSD PVDLLTYVAW KLSGLPKERV IGSGTNVDSS
RFRFLLSERF DVAPTSIHGW IIGEHGDSSV PVWSGVDVAG VRLRDLNPAA GTSEDTENWN SIHRQVIQSA YEIIRLKGYP
SWAMALSVSV LTRAILNNTR NVYAVSTFVE GIHGVQYPVF LSVPCVLGEN GITDVIQQTL TEDERTQFQK SAATLNEVQS
NLVF*
>LDHB-X-05b_ON
MQTKASVDTV SGTKVTVVGV GQVGISIAFS IMTQGIASEM TLVDVMEDKL KGELMDLQHG LTFLDNMKIT AGSDYALSAG
SKLCIVTAGA QMREGESRLD LDQRNTNILK DIIPKLVQYS PDTILLIVSD PVDLLAYVAW KLSGLPKERV IGSGTNVDSS
RFRFLLSERF DVAPTSIHGW IIGEHGDSSV PVWSGVDVAG VRLRDLNPAA GTSEDTENWN SIHRQVIQSA YEIIRLKGYP
SWAMALSVSV LTRAILNNTR NVYAVSTFVE GIHGVQYPVF LSVPCVLGEN GITDVIQQTL TEDERTQFQK SAATLNEVQS
NLVF*
>LDHB-X-06a_MN
MQTKASVDTV SGTKVTVVGV GQVGISIAFS IMTQGIASEM TLVDVMEDKL KGELMDLQHG LTFLDNMKIT AGSDYALSAG
SKLCIVTAGA QMREGESRLD LDQRNTNILK DIIPKLVQYS PDTILLIVSD PVDLLTYVAW KLSGLPKERV IGSGTNVDSS
RFRFLLSERF DVAPTSIHGW IIGEHGDSSV PVWSGVDVAG VRLRDLNPAA GTSEDTENWN SIHRQVIQSA YEIIRLKGYP
SWAMALSVSV LTRAILNNTR NVYAVSTFVE GIHGVQYPVF LSVPCVLGEN GITDVIQQTL TEDERTQFQK SAATLNEVQS
NLVF*
>LDHB-X-06b_MN
MQTKASVDTV SGTKVTVVGV GQVGISIAFS IMTQGIASEM TLVDVMEDKL KGELMDLQHG LTFLDNMKIT AGSDYALSAG
SKLCIVTAGA QMREGESRLD LDQRNTNILK DIIPKLVQYS PDTILLIVSD PVDLLTYVAW KLSGLPKERV IGSGTNVDSS
RFRFLLSERF DVAPTSIHGW IIGEHGDSSV PVWSGVDVAG VRLRDLNPAA GTSEDTENWN SIHRQVIQSA YEIIRLKGYP
SWAMALSVSV LTRAILNNTR NVYAVSTFVE GIHGVQYPVF LSVPCVLGEN GITDVIQQTL TEDERTQFQK SAATLNEVQS
NLVF*
>LDHB-X-07a_ON
MQTKASVDTV SGTKVTVVGV GQVGISIAFS IMTQGIASEM TLVDVMEDKL KGELMDLQHG LTFLDNMKIT AGSDYALSSG
SKLCIVTAGA QMREGESRLD LDQRNTNILK DIIPKLVQYS PDTILLIVSD PVDLLTYVAW KLSGLPKERV IGSGTNVDSS
RFRFLLSERF DVAPTSIHGW IIGEHGDSSV PVWSGVDVAG VRLRDLNPAA GTSEDTENWN SIHRQVIQSA YEIIRLKGYP
SWAMALSVSV LTRAILNNTR NVYAVSTFVE GIHGVQCPVF LSVPCVLGEN GITDVIQQTL TEDERTQFQK SAATLNEVQS
NLVF*
>LDHB-X-07b_ON
MQTKASVDTV SGTKVTVVGV GQVGISIAFS IMTQGIASEM TLVDVMEDKL KGELMDLQHG LTFLDNMKIT AGSDYALSSG
SKLCIVTAGA QMREGESRLD LDQRNTNILK DIIPKLVQYS PDTILLIVSD PVDLLTYVAW KLSGLPKERV IGSGTNVDSS
RFRFLLSERF DVAPTSIHGW IIGEHGDSSV PVWSGVDVAG VRLRDLNPAA GTSEDTENWN SIHRQVIQSA YEIIRLKGYP
SWAMALSVSV LTRAILNNTR NVYAVSTFVE GIHGVQYPVF LSVPCVLGEN GITDVIQQTL TENERTQFQK SAATLNEVQS
NLVF*
>LDHB-X-08_IL
MQTKASVDTV SGTKVTVVGV GQVGISIAFS IMTQGIASEM TLVDVMEDKL KGELMDLQHG LTFLDNMKIT AGSDYALSAG
SKLCIVTAGA QMREGESRLD LDQRNTNILK DIIPKLVQYS PDTILLIVSD PVDLLTYVAW KLSGLPKERV IGSGTNVDSS
RFRFLLSERF DVAPTSIHGW IIGEHGDSSV PVWSGVDVAG VRLRDLNPAA GTSEDTENWN SIHRQVIQSA YEIIRLKGYP
SWAMALSVSV LTRAILNNTR NVYAVSTFVE GIHGVQCPVF LSVPCVLGEN GITDVIQQTL TEDERTQFQK SAATLNEVQS
NLVF*
>LDHB-X-09a_ON
MQTKASVDTV SGTKVTVVGV GQVGISIAFS IMTQGIASEM TLVDVMEDKL KGELMDLQHG LTFLDNMKIT AGSDYALSSG
SKLCIVTAGA QMREGESRLD LDQRNTNILK DIIPKLVQYS PDTILLIVSD PVDLLTYVAW KLSGLPKERV IGSGTNVDSS
RFRFLLSERF DVAPTSIHGW IIGEHGDSSV PVWSGVDVAG VRLRDLNPAA GTSEDTENWN SIHRQVIQSA YEIIRLKGYP
SWAMALSVSV LTRAILNNTR NVYAVSTFVE GIHGVQCPVF LSVPCVLGEN GITDVIQQTL TEDERTQFQK SAATLNEVQS
NLVF*
>LDHB-X-09b_ON
MQTKASVDTV SGTKVTVVGV GQVGISIAFS IMTQGIASEM TLVDVMEDKL KGELMDLQHG LTFLDNMKIT AGSDYALSAG
SKLCIVTAGA QMREGESRLD LDQRNTNILK EIIPKLVQYS PDTILLIVSD PVDLLTYVAW KLSGLPKERV IGSGTNVDSS
RFRFLLSERF DVAPTSIHGW IIGEHGDSSV PVWSGVDVAG VRLRDLNPTA GTSEDTENWN SIHRQVIQSA YEIIRLKGYP
SWAMALSVSV LTRAILNNTR NVYAVSTFVE GIHGVQYPVF LSVPCVLGEN GITDVIQQTL TEDERTQFQK SAATLNEVQS
NLVF*
>LDHB-X-10a_IN
MQTKASVDTI SGTKVTVVGV GQVGISIAFS IMTQGIASEM TLVDVMEDKL KGELMDLQHG LTFLDNMKIT AGSDYALSAG
SKLCIVTAGA QMREGESRLD LDQRNTNILK DIIPKLVQYS PDTILLIVSD PVDLLTYVAW KLSGLPKERV IGSGTNVDSS
RFRFLLSERF DVAPTSIHGW IIGEHGDSSV PVWSGVDVAG VRLRDLNPAA GTSEDTENWN SIHRQVIQSA YEIIRLKGYP
SWAMALSVSV LTRAILNNTR NVYAVSTFVE GIHGVQYPVF LSVPCVLGEN GITDVIQQTL TEDERTQFQK SAATLNEVQS
NLVF*
>LDHB-X-10b_IN
MQTKASVDTV SGTKVTVVGV GQVGISIAFS IMTQGIASEM TLVDVMEDKL KGELMDLQHG LTFLDNMKIT AGSDYALSAG
SKLCIVTAGA QMREGESRLD LDQRNTNILK DIIPKLVQYS PDTILLIVSD PVDLLTYVAW KLSGLPKERV IGSGTNVDSS
RFRFLLSERF DVAPTSIHGW IIGEHGDSSV PVWSGVDVAG VRLRDLNPAA GTSEDTENWN SIHRQVIQSA YEIIRLKGYP
SWAMALSVSV LTRAILNNTR NVYAVSTFVE GIHGVQYPVF LSVPCVLGEN GITDVIQQTL TEDERTQFQK SAATLNEVQS
NLVF*
>LDHB-X-11_IN
MQTKASVDTV SGTKVTVVGV GQVGISIAFS IMTQGIASEM TLVDVMEDKL KGELMDLQHG LTFLDNMKIT AGSDYALSSG
SKLCIVTAGA QMREGESRLD LDQRNTNILK DIIPKLVQYS PDTILLIVSD PVDLLTYVAW KLSGLPKERV IGSGTNVDSS
RFRFLLSERF DVAPTSIHGW IIGEHGDSSV PVWSGVDVAG VRLRDLNPAA GTSEDTENWN SIHRQVIQSA YEIIRLKGYP
SWAMALSVSV LTRAILNNTR NVYAVSTFVE GIHGVQCPVF LSVPCVLGEN GITDVIQQTL TEDERTQFQK SAATLNEVQS
NLVF*
>LDHB-X-12a_MI
MQTKASVDTV SGTKVTVVGV GQVGISIAFS IMTQGIASEM TLVDVMEDKL KGELMDLQHG LTFLDNMKIT AGSDYALSSG
SKLCIVTAGA QMREGESRLD LDQRNTNILK DIIPKLVQYS PDTILLIVSD PVDLLTYVAW KLSGLPKERV IGSGTNVDSS
RFRFLLSERF DVAPTSIHGW IIGEHGDSSV PVWSGVDVAG VRLRDLNPAA GTSEDTENWN SIHRQVIQSA YEIIRLKGYP
SWAMALSVSV LTRAILNNTR NVYAVSTFVE GIHGVQCPVF LSVPCVLGEN GITDVIQQTL TEDERTQFQK SAATLNEVQS
NLVF*
>LDHB-X-12b_MI
MQTKASVDTV SGTKVTVVGV GQVGISIAFS IMTQGIASEM TLVDVMEDKL KGELMDLQHG LTFLDNMKIT AGSDYALSAG
SKLCIVTAGA QMREGESRLD LDQRNTNILK DIIPKLVQYS PDTILLIVSD PVDLLTYVAW KLSGLPKERV IGSGTNVDSS
RFRFLLSERF DVAPTSIHGW IIGEHGDSSV PVWSGVDVAG VRLRDLNPAA GTSEDTENWN SIHRQVIQSA YEIIRLKGYP
SWAMALSVSV LTRAILNNTR NVYAVSTFVE GIHGVQYPVF LSVPCVLGEN GITDVIQQTL TEDERTQFQK SAATLNEVQS
NLVF*
>LDHB-X-13a_MI
MQTKASVDTV SGTKVTVVGV GQVGISIAFS IMTQGIASEM TLVDVMEDKL KGELMDLQHG LTFLDNMKIT AGSDYALSAG
SKLCIVTAGA QMREGESRLD LDQRNTNILK DIIPKLVQYS PDTILLIVSD PVDLLTYVAW KLSGLPKERV IGSGTNVDSS
RFRFLLSERF DVAPTSIHGW IIGEHGDSSV PVWSGVDVAG VRLRDLNPAA GTSEDTENWN SIHRQVIQSA YEIIRLKGYP
SWAMALSVSV LTRAILNNTR NVYAVSTFVE GIHGVQYPVF LSVPCVLGEN GITDVIQQTL TEDERTQFQK SAATLNEVQS
NLVF*
>LDHB-X-13b_MI
MQTKASVDTV SGTKVTVVGV GQVGISIAFS IMTQGIASEM TLVDVMEDKL KGELMDLQHG LTFLDNMKIT AGSDYALSAG
SKLCIVTAGA QMREGESRLD LDQRNTNILK DIIPKLVQYS PDTILLIVSD PVDLLTYVAW KLSGLPKERV IGSGTNVDSS
RFRFLLSERF DVAPTSIHGW IIGEHGDSSV PVWSGVDVAG VRLRDLNPAA GTSEDTENWN SIHRQVIQSA YEIIRLKGYP
SWAMALSVSV LTRAILNNTR NVYAVSTFVE GIHGVQYPVF LSVPCVLGEN GITDVIQQTL TEDERTQFQK SAATLNEVQS
NLVF*
>LDHB-X-14a_QC
MQTKASVDTV SGTKVTVVGV GQVGISIAFS IMTQGIASEM TLVDVMEDKL KGELMDLQHG LTFLDNMKIT AGSDYALSSG
SKLCIVTAGA QMREGESRLD LDQRNTNILK DIIPKLVQYS PDTILLIVSD PVDLLTYVAW KLSGLPKERV IGSGTNVDSS
RFRFLLSERF DVAPTSIHGW IIGEHGDSSV PVWSGVDVAG VRLRDLNPAA GTSEDTENWN SIHRQVIQSA YEIIRLKGYP
SWAMALSVSV LTRAILNNTR NVYAVSTFVE GIHGVQCPVF LSVPCVLGEN GITDVIQQTL TEDERTQFQK SAATLNEVQS
NLVF*
>LDHB-X-14b_QC
MQTKASVDTV SGTKVTVVGV GQVGISIAFS IMTQGIASEM TLVDVMEDKL KGELMDLQHG LTFLDNMKIT AGSDYALSAG
SKLCIVTAGA QMREGESRLD LDQRNTNILK DIIPKLVQYS PDTILLIVSD PVDLLTYVAW KLSGLPKERV IGSGTNVDSS
RFRFLLSERF DVAPTSIHGW IIGEHGDSSV PVWSGVDVAG VRLRDLNPAA GTSEDTENWN SIHRQVIQSA YEIIRLKGYP
SWAMALSVSV LTRAILNNTR NVYAVSTFVE GIHGVQCPVF LSVPCVLGEN GITDVIQQTL TEDERTQFQK SAATLNEVQS
NLVF*
>LDHB-X-15a_QC
MQTKASVDTV SGTKVTVVGV GQVGISIAFS IMTQGIASEM TLVDVMEDKL KGELMDLQHG LTFLDNMKIT AGSDYALSAG
SKLCIVTAGA QMREGESRLD LDQRNTNILK DIIPKLVQYS PDTILLIVSD PVDLLTYVAW KLSGLPKERV IGSGTNVDSS
RFRFLLSERF DVAPTSIHGW IIGEHGDSSV PVWSGVDVAG VRLRDLNPAA GTSEDTENWN SIHRQVIQSA YEIIRLKGYP
SWAMALSVSV LTRAILNNTR NVYAVSTFVE GIHGVQYPVF LSVPCVLGEN GITDVIQQTL TEDERTQFQK SAATLNEVQS
NLVF*
>LDHB-X-15b_QC
MQTKASVDTV SGTKVTVVGV GQVGISIAFS IMTQGIASEM TLVDVMEDKL KGELMDLQHG LTFLDNMKIT AGSDYALSAG
SKLCIVTAGA QMREGESRLD LDQRNTNILK DIIPKLVQYS PDTILLIVSD PVDLLTYVAW KLSGLPKERV IGSGTNVDSS
RFRFLLSERF DVAPTSIHGW IIGEHGDSSV PVWSGVDVAG VRLRDLNPAA GTSEDTENWN SIHRQVIQSA YEIIRLKGYP
SWAMALSVSV LTRAILNNTR NVYAVSTFVE GIHGVQYPVF LSVPCVLGEN GITDVIQQTL TEDERTQFQK SAATLNEVQS
NLVF*
>LDHB-X-16a_MI
MQTKASVDTV SGTKVTVVGV GQVGISIAFS IMTQGIASEM TLVDVMEDKL KGELMDLQHG LTFLDNMKIT AGSDYALSAG
SKLCIVTAGA QMREGESRLD LDQRNTNILK DIIPKLVQYS PDTILLIVSD PVDLLTYVAW KLSGLPKERV IGSGTNVDSS
RFRFLLSERF DVAPTSIHGW IIGEHGDSSV PVWSGVDVAG VRLRDLNPTA GTSEDTENWN SIHRQVIQSA YEIIRLKGYP
SWAMALSVSV LTRAILNNTR NVYAVSTFVE GIHGVQCPVF LSVPCVLGEN GITDVIQQTL TEDERTQFQK SAATLNEVQS
NLVF*
>LDHB-X-16b_MI
MQTKASVDTV SGTKVTVVGV GQVGISIAFS IMTQGIASEM TLVDVMEDKL KGELMDLQHG LTFLDNMKIT AGSDYALSSG
SKLCIVTAGA QMREGESRLD LDQRNTNILK DIIPKLVQYS PDTILLIVSD PVDLLTYVAW KLSGLPKERV IGSGTNVDSS
RFRFLLSERF DVAPTSIHGW IIGEHGDSSV PVWSGVDVAG VRLRDLNPAA GTSEDTENWN SIHRQVIQSA YEIIRLKGYP
SWAMALSVSV LTRAILNNTR NVYAVSTFVE GIHGVQCPVF LSVPCVLGEN GITDVIQQTL TEDERTQFQK SAATLNEVQS
NLVF*
>LDHB-X-17_ON
MQTKASVDTV SGTKVTVVGV GQVGISIAFS IMTQGIASEM TLVDVMEDKL KGELMDLQHG LTFLDNMKIT AGSDYALSSG
SKLCIVTAGA QMREGESRLD LDQRNTNILK DIIPKLVQYS PDTILLIVSD PVDLLTYVAW KLSGLPKERV IGSGTNVDSS
RFRFLLSERF DVAPTSIHGW IIGEHGDSSV PVWSGVDVAG VRLRDLNPAA GTSEDTENWN SIHRQVIQSA YEIIRLKGYP
SWAMALSVSV LTRAILNNTR NVYAVSTFVE GIHGVQCPVF LSVPCVLGEN GITDVIQQTL TEDERTQFQK SAATLNEVQS
NLVF*
>LDHB-X-18a_NY
MQTKASVDTV SGTKVTVVGV GQVGISIAFS IMTQGIASEM TLVDVMEDKL KGELMDLQHG LTFLDNMKIT AGSDYALSSG
SKLCIVTAGA QMREGESRLD LDQRNTNILK DIIPKLVQYS PDTILLIVSD PVDLLTYVAW KLSGLPKERV IGSGTNVDSS
RFRFLLSERF DVAPTSIHGG IIGEHGDSSV PVWSGVDVAG VRLRDLNPAA GTSEDTENWN SIHRQVIQSA YEIIRLKGYP
SWAMALSVSV LTRAILNNTR NVYAVSTFVE GIHGVQCPVF LSVPCVLGEN GITDVIQQTL TEDERTQFQK SAATLNEVQS
NLVF*
>LDHB-X-18b_NY
MQTKASVDTV SGTKVTVVGV GQVGISIAFS IMTQGIASEM TLVDVMEDKL KGELMDLQHG LTFLDNMKIT AGSDYALSAG
SKLCIVTAGA QMREGESRLD LDQRNTNILK DIIPKLVQYS PDTILLIVSD PVDLLTYVAW KLSGLPKERV IGSGTNVDSS
RFRFLLSERF DVAPTSIHGW IIGEHGDSSV PVWSGVDVAG VRLRDLNPAA GTSEDTENWN SIHRQVIQSA YEIIRLKGYP
SWAMALSVSV LTRAILNNTR NVYAVSTFVE GIHGVQCPVF LSVPCVLGEN GITDVIQQTL TEDERTQFQK SAATLNEVQS
NLVF*
>LDHB-X-19a_MI
MQTKASVDTV SGTKVTVVGV GQVGISIAFS IMTQGIASEM TLVDVMEDKL KGELMDLQHG LTFLDNMKIT AGSDYALSSG
SKLCIVTAGA QMREGESRLD LDQRNTNILK DIIPKLVQYS PDTILLIVSD PVDLLTYVAW KLSGLPKERV IGSGTNVDSS
RFRFLLSERF DVAPTSIHGW IIGEHGDSSV PVWSGVDVAG VRLRDLNPTA GTSEDTENWN SIHRQVIQSA YEIIRLKGYP
SWAMALSVSV LTRAILNNTR NVYAVSTFVE GIHGVQYPVF LSVPCVLGEN GITDVIQQTL TEDERTQFQK SAATLNEVQS
NLVF*
>LDHB-X-19b_MI
MQTKASVDTV SGTKVTVVGV GQVGISIAFS IMTQGIASEM TLVDVMEDKL KGELMDLQHG LTFLDNMKIT AGSDYALSAG
SKLCIVTAGA QMREGESRLD LDQRNTNILK DIIPKLVQYS PDTILLIVSD PVDLLTYVAW KLSGLPKERV IGSGTNVDSS
RFRFLLSERF DVAPTSIHGW IIGEHGDSSV PVWSGVDVAG VRLRDLNPTA GTSEDTENWN SIHRQVIQSA YEIIRLKGYP
SWAMALSVSV LTRAILNNTR NVYAVSTFVE GIHGVQYPVF LSVPCVLGEN GITDVIQQTL TEDERTQFQK SAATLNEVQS
NLVF*
>LDHB-X-20_WI
MQTKASVDTV SGTKVTVVGV GQVGISIAFS IMTQGIASEM TLVDVMEDKL KGELMDLQHG LTFLDNMKIT AGSDYALSAG
SKLCIVTAGA QMREGESRLD LDQRNTNILK DIIPKLVQYS PDTILLIVSD PVDLLTYVAW KLSGLPKERV IGSGTNVDSS
RFRFLLSERF DVAPTSIHGW IIGEHGDSSV PVWSGVDVAG VRLRDLNPAA GTSEDTENWN SIHRQVIQSA YEIIRLKGYP
SWAMALSVSV LTRAILNNTR NVYAVSTFVE GIHGVQCPVF LSVPCVLGEN GITDVIQQTL TEDERTQFQK SAATLNEVQS
NLVF*
>LDHB-X-21_OR
MQTKASVDTV SGTKVTVVGV GQVGISIAFS IMTQGIASEM TLVDVMEDKL KGELMDLQHG LTFLDNMKIT AGSDYALSAG
SKLCIVTAGA QMREGESRLD LDQRNTNILK DIIPKLVQYS PDTILLIVSD PVDLLTYVAW KLSGLPKERV IGSGTNVDSS
RFRFLLSERF DVAPTSIHGW IIGEHGDSSV PVWSGVDVAG VRLRDLNPTA GTSEDTENWN SIHRQVIQSA YEIIRLKGYP
SWAMALSVSV LTRAILNNTR NVYAVSTFVE GIHGVQYPVF LSVPCVLGEN GITDVIQQTL TEDERTQFQK SAATLNEVQS
NLVF*
>LDHB-X-22_QC
MQTKASVDTV SGTKVTVVGV GQVGISIAFS IMTQGIASEM TLVDVMEDKL KGELMDLQHG LTFLDNMKIT AGSDYALSAG
SKLCIVTAGA QMREGESRLD LDQRNTNILK DIIPKLVQYS PDTILLIVSD PVDLLTYVAW KLSGLPKERV IGSGTNVDSS
RFRFLLSERF DVAPTSIHGW IIGEHGDSSV PVWSGVDVAG VRLRDLNPTA GTSEDTENWN SIHRQVIQSA YEIIRLKGYP
SWAMALSVSV LTRAILNNTR NVYAVSTFVE GIHGVQYPVF LSVPCVLGEN GITDVIQQTL TEDERTQFQK SAATLNEVQS
NLVF*
>LDHB-X-23a_QC
MQTKASVDTV SGTKVTVVGV GQVGISIAFS IMTQGIASEM TLVDVMEDKL KGELMDLQHG LTFLDNMKIT AGSDYALSAG
SKLCIVTAGA QMREGESRLD LDQRNTNILK DIIPKLVQYS PDTILLIVSD PVDLLTYVAW KLSGLPKERV IGSGTNVDSS
RFRFLLSERF DVAPTSIHGW IIGEHGDSSV PVWSGVDVAG VRLRDLNPAA GTSEDTENWN SIHRQVIQSA YEIIRLKGYP
SWAMALSVSV LTRAILNNTR NVYAVSTFVE GIHGVQYPVF LSVPCVLGEN GITDVIQQTL TEDERTQFQK SAATLNEVQS
NLVF*
>LDHB-X-23b_QC
MQTKASVDTV SGTKVTVVGV GQVGISIAFS IMTQGIASEM TLVDVMEDKL KGELMDLQHG LTFLDNMKIT AGSDYALSSG
SKLCIVTAGA QMREGESRLD LDQRNTNILK DIIPKLVQYS PDTILLIVSD PVDLLTYVAW KLSGLPKERV IGSGTNVDSS
RFRFLLSERF DVAPTSIHGW IIGEHGDSSV PVWSGVDVAG VRLRDLNPAA GTSEDTENWN SIHRQVIQSA YEIIRLKGYP
SWAMALSVSV LTRAILNNTR NVYAVSTFVE GIHGVQCPVF LSVPCVLGEN GITDVIQQTL TEDERTQFQK SAATLNEVQS
NLVF*
>LDHB-X-24a_MI
MQTKASVDTV SGTKVTVVGV GQVGISIAFS IMTQGIASEM TLVDVMEDKL KGELMDLQHG LTFLDNMKIT AGSDYALSAG
SKLCIVTAGA QMREGESRLD LDQRNTNILK DIIPKLVQYS PDTILLIVSD PVDLLTYVAW KLSGLPKERV IGSGTNVDSS
RFRFLLSERF DVAPTSIHGW IIGEHGDSSV PVWSGVDVAG VRLRDLNPTA GTSEDTENWN SIHRQVIQSA YEIIRLKGYP
SWAMALSVSV LTRAILNNTR NVYAVSTFVE GIHGVQYPVF LSVPCVLGEN GITDVIQQTL TEDERTQFQK SAATLNEVQS
NLVF*
>LDHB-X-24b_MI
MQTKASVDTV SGTKVTVVGV GQVGISIAFS IMTQGIASEM TLVDVMEDKL KGELMDLQHG LTFLDNMKIT AGSDYALSAG
SKLCIVTAGA QMREGESRLD LDQRNTNILK DIIPKLVQYS PDTILLIVSD PVDLLTYVAW KLSGLPKERV IGSGTNVDSS
RFRFLLSERF DVAPTSIHGW IIGEHGDSSV PVWSGVDVAG VRLRDLNPAA GTSEDTENWN SIHRQVIQSA YEIIRLKGYP
SWAMALSVSV LTRAILNNTR NVYAVSTFVE GIHGVQYPVF LSVPCVLGEN GITDVIQQTL TEDERTQFQK SAATLNEVQS
NLVF*
>LDHB-X-25a_MN
MQTKASVDTV SGTKVTVVGV GQVGISIAFS IMTQGIASEM TLVDVMEDKL KGELMDLQHG LTFLDNMKIT AGSDYALSAG
SKLCIVTAGA QMREGESRLD LDQRNTNILK DIIPKLVQYS PDTILLIVSD PVDLLTYVAW KLSGLPKERV IGSGTNVDSS
RFRFLLSERF DVAPTSIHGW IIGEHGDSSV PVWSGVDVAG VRLRDLNPAA GTSEDTENWN SIHRQVIQSA YEIIRLKGYP
SWAMALSVSV LTRAILNNTR NVYAVSTFVE GIHGVQYPVF LSVPCVLGEN GITDVIQQTL TEDERTQFQK SAATLNEVQS
NLVF*
>LDHB-X-25b_MN
MQTKASVDTV SGTKVTVVGV GQVGISIAFS IMTQGIASEM TLVDVMEDKL KGELMDLQHG LTFLDNMKIT AGSDYALSAG
SKLCIVTAGA QMREGESRLD LDQRNTNILK DIIPKLVQYS PDTILLIVSD PVDLLTYVAW KLSGLPKERV IGSGTNVDSS
RFRFLLSERF DVAPTSIHGW IIGEHGDSSV PVWSGVDVAG VRLRDLNPTA GTSEDTENWN SIHRQVIQSA YEIIRLKGYP
SWAMALSVSV LTRAILNNTR NVYAVSTFVE GIHGVQYPVF LSVPCVLGEN GITDVIQQTL TEDERTQFQK SAATLNEVQS
NLVF*
>LDHB-X-26_ME
MQTKASVDTV SGTKVTVVGV GQVGISIAFS IMTQGIASEM TLVDVMEDKL KGELMDLQHG LTFLDNMKIT AGSDYALSAG
SKLCIVTAGA QMREGESRLD LDQRNTNILK DIIPKLVQYS PDTILLIVSD PVDLLTYVAW KLSGLPKERV IGSGTNVDSS
RFRFLLSERF DVAPTSIHGW IIGEHGDSSV PVWSGVDVAG VRLRDLNPTA GTSEDTENWN SIHRQVIQSA YEIIRLKGYP
SWAMALSVSV LTRAILNNTR NVYAVSTFVE GIHGVQYPVF LSVPCVLGEN GITDVIQQTL TEDERTQFQK SAATLNEVQS
NLVF*
>LDHB-X-27a_NY
MQTKASVDTV SGTKVTVVGV GQVGISIAFS IMTQGIASEM TLVDVMEDKL KGELMDLQHG LTFLDNMKIT AGSDYALSSG
SKLCIVTAGA QMREGESRLD LDQRNTNILK DIIPKLVQYS PDTILLIVSD PVDLLTYVAW KLSGLPKERV IGSGTNVDSS
RFRFLLSERF DVAPTSIHGW IIGEHGDSSV PVWSGVDVAG VRLRDLNPAA GTSEDTENWN SIHRQVIQSA YEIIRLKGYP
SWAMALSVSV LTRAILNNTR NVYAVSTFVE GIHGVQYPVF LSVPCVLGEN GITDVIQQTL TEDERTQFQK SAATLNEVQS
NLVF*
>LDHB-X-27b_NY
MQTKASVDTV SGTKVTVVGV GQVGISIAFS IMTQGIASEM TLVDVMEDKL KGELMDLQHG LTFLDNMKIT AGSDYALSSG
SKLCIVTAGA QMREGESRLD LDQRNTNILK DIIPKLVQYS PDTILLIVSD PVDLLTYVAW KLSGLPKERV IGSGTNVDSS
RFRFLLSERF DVAPTSIHGW IIGEHGDSSV PVWSGVDVAG VRLRDLNPAA GTSEDTENWN SIHRQVIQSA YEIIRLKGYP
SWAMALSVSV LTRAILNNTR NVYAVSTFVE GIHGVQCPVF LSVPCVLGEN GITDVIQQTL TEDERTQFQK SAATLNEVQS
NLVF*
>LDHB-X-28a_ON
MQTKASVDTV SGTKVTVVGV GQVGISIAFS IMTQGIASEM TLVDVMEDKL KGELMDLQHG LTFLDNMKIT AGSDYALSSG
SKLCIVTAGA QMREGESRLD LDQRNTNILK DIIPKLVQYS PDTILLIVSD PVDLLTYVAW KLSGLPKERV IGSGTNVDSS
RFRFLLSERF DVAPTSIHGW IIGEHGDSSV PVWSGVDVAG VRLRDLNPAA GTSEDTENWN SIHRQVIQSA YEIIRLKGYP
SWAMALSVSV LTRAILNNTR NVYAVSTFVE GIHGVQCPVF LSVPCVLGEN GITDVIQQTL TEDERTQFQK SAATLNEVQS
NLVF*
>LDHB-X-28b_ON
MQTKASVDTV SGTKVTVVGV GQVGISIAFS IMTQGIASEM TLVDVMEDKL KGELMDLQHG LTFLDNMKIT AGSDYALSSG
SKLCIVTAGA QMREGESRLD LDQRNTNILK DIIPKLVQYS PDTILLIVSD PVDLLTYVAW KLSGLPKERV IGSGTNVDSS
RFRFLLSERF DVAPTSIHGW IIGEHGDSSV PVWSGVDVAG VRLRDLNPAA GTSEDTENWN SIHRQVIQSA YEIIRLKGYP
SWAMALSVSV LTRAILNNTR NVYAVSTFVE GIHGVQYPVF LSVPCVLGEN GITDVIQQTL TEDERTQFQK SAATLNEVQS
NLVF*
>LDHB-X-29a_ME
MQTKASVDTV SGTKVTVVGV GQVGISIAFS IMTQGIASEM TLVDVMEDKL KGELMDLQHG LTFLDNMKIT AGSDYALSSG
SKLCIVTAGA QMREGESRLD LDQRNTNILK DIIPKLVQYS PDTILLIVSD PVDLLTYVAW KLSGLPKERV IGSGTNVDSS
RFRFLLSERF DVAPTSIHGW IIGEHGDSSV PVWSGVDVAG VRLRDLNPAA GTSEDTENWN SIHRQVIQSA YEIIRLKGYP
SWAMALSVSV LTRAILNNTR NVYAVSTFVE GIHGVQCPVF LSVPCVLGEN GITDVIQQTL TEDERTQFQK SAATLNEVQS
NLVF*
>LDHB-X-29b_ME
MQTKASVDTV SGTKVTVVGV GQVGISIAFS IMTQGIASEM TLVDVMEDKL KGELMDLQHG LTFLDNMKIT AGSDYALSSG
SKLCIVTAGA QMREGESRLD LDQRNTNILK DIIPKLVQYS PDTILLIVSD PVDLLTYVAW KLSGLPKERV IGSGTNVDSS
RFRFLLSERF DVAPTSIHGW IIGEHGDSSV PVWSGVDVAG VRLRDLNPAA GTSEDTENWN SIHRQVIQSA YEIIRLKGYP
SWAMALSVSV LTRAILNNTR NVYAVSTFVE GIHGVQYPVF LSVPCVLGEN GITDVIQQTL TENERTQFQK SAATLNEVQS
NLVF*
>LDHB-X-30a_OH
MQTKASVDTV SGTKVTVVGV GQVGISIAFS IMTQGIASEM TLVDVMEDKL KGELMDLQHG LTFLDNMKIT AGSDYALSAG
SKLCIVTAGA QMREGESRLD LDQRNTNILK DIIPKLVQYS PDTILLIVSD PVDLLTYVAW KLSGLPKERV IGSGTNVDSS
RFRFLLSERF DVAPTSIHGW IIGEHGDSSV PVWSGVDVAG VRLRDLNPAA GTSEDTENWN SIHRQVIQSA YEIIRLKGYP
SWAMALSVSV LTRAILNNTR NVYAVSTFVE GIHGVQYPVF LSVPCVLGEN GITDVIQQTL TEDERTQFQK SAATLNEVQS
NLVF*
>LDHB-X-30b_OH
MQTKASVDTV SGTKVTVVGV GQVGISIAFS IMTQGIASEM TLVDVMEDKL KGELMDLQHG LTFLDNMKIT AGSDYALSAG
SKLCIVTAGA QMREGESRLD LDQRNTNILK DIIPKLVQYS PDTILLIVSD PVDLLTYVAW KLSGLPKERV IGSGTNVDSS
RFRFLLSERF DVAPTSIHGW IIGEHGDSSV PVWSGVDVAG VRLRDLNPAA GTSEDTENWN SIHRQVIQSA YEIIRLKGYP
SWAMALSVSV LTRAILNNTR NVYAVSTFVE GIHGVQCPVF LSVPCVLGEN GITDVIQQTL TEDERTQFQK SAATLNEVQS
NLVF*
>LDHB-X-31a_ON
MQTKASVDTV SGTKVTVVGV GQVGISIAFS IMTQGIASEM TLVDVMEDKL KGELMDLQHG LTFLDNMKIT AGSDYALSAG
SKLCIVTAGA QMREGESRLD LDQRNTNILK DIIPKLVQYS PDTILLIVSD PVDLLTYVAW KLSGLPKERV IGSGTNVDSS
RFRFLLSERF DVAPTSIHGW IIGEHGDSSV PVWSGVDVAG VRLRDLNPAA GTSEDTENWN SIHRQVIQSA YEIIRLKGYP
SWAMALSVSV LTRAILNNTR NVYAVSTFVE GIHGVQYPVF LSVPCVLGEN GITDVIQQTL TEDERTQFQK SAATLNEVQS
NLVF*
>LDHB-X-31b_ON
MQTKASVDTV SGTKVTVVGV GQVGISIAFS IMTQGIASEM TLVDVMEDKL KGELMDLQHG LTFLDNMKIT AGSDYALSAG
SKLCIVTAGA QMREGESRLD LDQRNTNILK DIIPKLVQYS PDTILLIVSD PVDLLTYVAW KLSGLPKERV IGSGTNVDSS
RFRFLLSERF DVAPTSIHGW IIGEHGDSSV PVWSGVDVAG VRLRDLNPTA GTSEDTENWN SIHRQVIQSA YEIIRLKGYP
SWAMALSVSV LTRAILNNTR NVYAVSTFVE GIHGVQYPVF LSVPCVLGEN GITDVIQQTL TEDERTQFQK SAATLNEVQS
NLVF*
>LDHB-X-32a_SK
MQTKASVDTV SGTKVTVVGV GQVGISIAFS IMTQGIASEM TLVDVMEDKL KGELMDLQHG LTFLDNMKIT AGSDYALSSG
SKLCIVTAGA QMREGESRLD LDQRNTNILK DIIPKLVQYS PDTILLIVSD PVDLLTYVAW KLSGLPKERV IGSGTNVDSS
RFRFLLSERF DVAPTSIHGW IIGEHGDSSV PVWSGVDVAG VRLRDLNPAA GTSEDTENWN SIHRQVIQSA YEIIRLKGYP
SWAMALSVSV LTRAILNNTR NVYAVSTFVE GIHGVQYPVF LSVPCVLGEN GITDVIQQTL TEDERTQFQK SAATLNEVQS
NLVF*
>LDHB-X-32b_SK
MQTKASVDTI SGTKVTVVGV GQVGISIAFS IMTQGIASEM TLVDVMEDKL KGELMDLQHG LTFLDNMKIT AGSDYALSAG
SKLCIVTAGA QMREGESRLD LDQRNTNILK DIIPKLVQYS PDTILLIVSD PVDLLTYVAW KLSGLPKERV IGSGTNVDSS
RFRFLLSERF DVAPTSIHGW IIGEHGDSSV PVWSGVDVAG VRLRDLNPAA GTSEDTENWN SIHRQVIQSA YEIIRLKGYP
SWAMALSVSV LTRAILNNTR NVYAVSTFVE GIHGVQYPVF LSVPCVLGEN GITDVIQQTL TEDERTQFQK SAATLNEVQS
NLVF*
>LDHB-X-33a_SK
MQTKASVDTV SGTKVTVVGV GQVGISIAFS IMTQGIASEM TLVDVMEDKL KGELMDLQHG LTFLDNMKIT AGSDYALSAG
SKLCIVTAGA QMREGESRLD LDQRNTNILK DIIPKLVQYS PDTILLVVSD PVDLLTYVAW KLSGLPKERV IGSGTNVDSS
RFRFLLSERF DVAPTSIHGW IIGEHGDSSV PVWSGVDVAG VRLRDLNPAA GTSEDTENWN SIHRQVIQSA YEIIRLKGYP
SWAMALSVSV LTRAILNNTR NVYAVSTFVE GIHGVQYPVF LSVPCVLGEN GITDVIQQTL TEDERTQFQK SAATLNEVQS
NLVF*
>LDHB-X-33b_SK
MQTKASVDTI SGTKVTVVGV GQVGISIAFS IMTQGIASEM TLVDVMEDKL KGELMDLQHG LTFLDNMKIT AGSDYALSAG
SKLCIVTAGA QMREGESRLD LDQRNTNILK DIIPKLVQYS PDTILLIVSD PVDLLTYVAW KLSGLPKERV IGSGTNVDSS
RFRFLLSERF DVAPTSIHGW IIGEHGDSSV PVWSGVDVAG VRLRDLNPAA GTSEDTENWN SIHRQVIQSA YEIIRLKGYP
SWAMALSVSV LTRAILNNTR NVYAVSTFVE GIHGVQYPVF LSVPCVLGEN GITDVIQQTL TEDERTQFQK SAATLNEVQS
NLVF*
>LDHB-X-34_SK
MQTKASVDTI SGTKVTVVGV GQVGISIAFS IMTQGIASEM TLVDVMEDKL KGELMDLQHG LTFLDNMKIT AGSDYALSAG
SKLCIVTAGA QMREGESRLD LDQRNTNILK DIIPKLVQYS PDTILLIVSD PVDLLTYVAW KLSGLPKERV IGSGTNVDSS
RFRFLLSERF DVAPTSIHGW IIGEHGDSSV PVWSGVDVAG VRLRDLNPAA GTSEDTENWN SIHRQVIQSA YEIIRLKGYP
SWAMALSVSV LTRAILNNTR NVYAVSTFVE GIHGVQYPVF LSVPCVLGEN GITDVIQQTL TEDERTQFQK SAATLNEVQS
NLVF*
>LDHB-X-35a_IL
MQTKASVDTV SGTKVTVVGV GQVGISIAFS IMTQGIASEM TLVDVMEDKL KGELMDLQHG LTFLDNMKIT AGSDYALSAG
SKLCIVTAGA QMREGESRLD LDQRNTNILK DIIPKLVQYS PDTILLIVSD PVDLLTYVAW KLSGLPKERV IGSGTNVDSS
RFRFLLSERF DVAPTSIHGW IIGEHGDSSV PVWSGVDVAG VRLRDLNPAA GTSEDTENWN SIHRQVIQSA YEIIRLKGYP
SWAMALSVSV LTRAILNNTR NVYAVSTFVE GIHGVQYPVF LSVPCVLGEN GITDVIQQTL TEDERTQFQK SAATLNEVQS
NLVF*
>LDHB-X-35b_IL
MQTKASVDTV SGTKVTVVGV GQVGISIAFS IMTQGIASEM TLVDVMEDKL KGELMDLQHG LTFLDNMKIT AGSDYALSAG
SKLCIVTAGA QMREGESRLD LDQRNTNILK DIIPKLVQYS PDTILLIVSD PVDLLTYVAW KLSGLPKERV IGSGTNVDSS
RFRFLLSERF DVAPTSIHGW IIGEHGDSSV PVWSGVDVAG VRLRDLNPAA GTSEDTENWN SIHRQVIQSA YEIIRLKGYP
SWAMALSVSV LTRAILNNTR NVYAVSTFVE GIHGVQYPVF LSVPCVLGEN GITDVIQQTL TEDERTQFQK SAATLNEVQS
NLVF*
>LDHB-TEN-a_NUN
MQTKASVDTV SGTKVTVVGV GQVGISIAFS IMTQGIASEM TLVDVMEDKL KGELMDLQHG LTFLDNMKIT AGSDYALSAG
SKLCIVTAGA QMREGESRLD LDQRNTNILK DIIPKLVQYS PDTILLIVSD PVDLLTYVAW KLSGLPKERV IGSGTNVDSS
RFRFLLSERF DVAPTSIHGW IIGEHGDSSV PVWSGVDVAG VRLRDLNPAA GTSEDTENWN SIHRQVIQSA YEIIRLKGYP
SWAMALSVSV LTRAILNNTR NVYAVSTFVE GIHGVQYPVF LSVPCVLGEN GITDVIQQTL TEDERTQFQK SAATLNEVQS
NLVF*
>LDHB-TEN-b_NUN
MQTKASVDTV SGTKVTVVGV GQVGISIAFS IMTQGIASEM TLVDVMEDKL KGELMDLQHG LTFLDNMKIT AGSDYALSAG
SKLCIVTAGA QMREGESRLD LDQRNTNILK DIIPKLVQYS PDTILLIVSD PVDLLTYVAW KLSGLPKERV IGSGTNVDSS
RFRFLLSERF DVAPTSIHGW IIGEHGDSSV PVWSGVDVAG VRLRDLNPAA GTSEDTENWN SIHRQVIQSA YEIIRLKGYP
SWAMALSVSV LTRAILNNTR NVYAVSTFVE GIHGVQYPVF LSVPCVLGEN GITDVIQQTL TEDERTQFQK SAATLNEVQS
NLVF*

#NEXUS
[ Title LDHB proteins]
begin taxa;
   dimensions ntax= 157;
   taxlabels
      LDHB-ARE-01_OR
      LDHB-ARE-02_OR
      LDHB-ARE-03_OR
      LDHB-EPC-01_CZR
      LDHB-EPC-02_SPA
      LDHB-EPC-03_CZR
      LDHB-EPX_CZR
      LDHB-C-01a_ON
      LDHB-C-01b_ON
      LDHB-C-02a_ME
      LDHB-C-02b_ME
      LDHB-C-03a_MI
      LDHB-C-03b_MI
      LDHB-C-04a_PA
      LDHB-C-04b_PA
      LDHB-C-05a_SK
      LDHB-C-05b_SK
      LDHB-C-06a_WY
      LDHB-C-06b_WY
      LDHB-C-07a_IL
      LDHB-C-07b_IL
      LDHB-C-08a_ID
      LDHB-C-08b_ID
      LDHB-C-09a_IL
      LDHB-C-09b_IL
      LDHB-C-10a_IL
      LDHB-C-10b_IL
      LDHB-C-11a_WA
      LDHB-C-11b_WA
      LDHB-C-12a_QC
      LDHB-C-12b_QC
      LDHB-C-13a_SK
      LDHB-C-13b_SK
      LDHB-C-14a_SK
      LDHB-C-14b_SK
      LDHB-C-15a_MB
      LDHB-C-15b_MB
      LDHB-C-16a_MB
      LDHB-C-16b_MB
      LDHB-C-17a_SK
      LDHB-C-17b_SK
      LDHB-MEL-a_OR
      LDHB-MEL-b_OR
      LDHB-MID-01a_null__MB
      LDHB-MID-01b_MB
      LDHB-MID-01c_MB
      LDHB-MID-01d_MB
      LDHB-MID-01e_MB
      LDHB-MID-02a_BAF
      LDHB-MID-02b_BAF
      LDHB-MID-02c_BAF
      LDHB-OBT_IL
      LDHB-SAPC-01a_BOL
      LDHB-SAPC-01b_BOL
      LDHB-SAPC-02a_PER
      LDHB-SAPC-02b_PER
      LDHB-SAPC-03a_BOL
      LDHB-SAPC-03b_BOL
      LDHB-CX-01a_ICE
      LDHB-CX-01b_ICE
      LDHB-CX-02a_QC
      LDHB-CX-02b_null__QC
      LDHB-CX-03a_MI
      LDHB-CX-03b_MI
      LDHB-CX-04a_ME
      LDHB-CX-04b_ME
      LDHB-CX-05_NB
      LDHB-CX-06a_NB
      LDHB-CX-06b_NB
      LDHB-CX-07a_IN
      LDHB-CX-07b_IN
      LDHB-CX-08a_ON
      LDHB-CX-08b_ON
      LDHB-CX-09a_ON
      LDHB-CX-09b_ON
      LDHB-CX-10a_ME
      LDHB-CX-10b_ME
      LDHB-CX-11a_MI
      LDHB-CX-11b_MI
      LDHB-CX-12a_NB
      LDHB-CX-12b_NB
      LDHB-CX-13a_NT
      LDHB-CX-13b_NT
      LDHB-CX-14a_ON
      LDHB-CX-14b_ON
      LDHB-CX-15a_MB
      LDHB-CX-15b_MB
      LDHB-CX-16a_MB
      LDHB-CX-16b_MB
      LDHB-CX-17a_SK
      LDHB-CX-17b_SK
      LDHB-CX-18a_SK
      LDHB-CX-18b_SK
      LDHB-X-01a_MI
      LDHB-X-01b_MI
      LDHB-X-02a_IL
      LDHB-X-02b_IL
      LDHB-X-03a_WI
      LDHB-X-03b_WI
      LDHB-X-04a_IL
      LDHB-X-04b_IL
      LDHB-X-05a_ON
      LDHB-X-05b_ON
      LDHB-X-06a_MN
      LDHB-X-06b_MN
      LDHB-X-07a_ON
      LDHB-X-07b_ON
      LDHB-X-08_IL
      LDHB-X-09a_ON
      LDHB-X-09b_ON
      LDHB-X-10a_IN
      LDHB-X-10b_IN
      LDHB-X-11_IN
      LDHB-X-12a_MI
      LDHB-X-12b_MI
      LDHB-X-13a_MI
      LDHB-X-13b_MI
      LDHB-X-14a_QC
      LDHB-X-14b_QC
      LDHB-X-15a_QC
      LDHB-X-15b_QC
      LDHB-X-16a_MI
      LDHB-X-16b_MI
      LDHB-X-17_ON
      LDHB-X-18a_NY
      LDHB-X-18b_NY
      LDHB-X-19a_MI
      LDHB-X-19b_MI
      LDHB-X-20_WI
      LDHB-X-21_OR
      LDHB-X-22_QC
      LDHB-X-23a_QC
      LDHB-X-23b_QC
      LDHB-X-24a_MI
      LDHB-X-24b_MI
      LDHB-X-25a_MN
      LDHB-X-25b_MN
      LDHB-X-26_ME
      LDHB-X-27a_NY
      LDHB-X-27b_NY
      LDHB-X-28a_ON
      LDHB-X-28b_ON
      LDHB-X-29a_ME
      LDHB-X-29b_ME
      LDHB-X-30a_OH
      LDHB-X-30b_OH
      LDHB-X-31a_ON
      LDHB-X-31b_ON
      LDHB-X-32a_SK
      LDHB-X-32b_SK
      LDHB-X-33a_SK
      LDHB-X-33b_SK
      LDHB-X-34_SK
      LDHB-X-35a_IL
      LDHB-X-35b_IL
      LDHB-TEN-a_NUN
      LDHB-TEN-b_NUN
;
end;
begin characters;
   dimensions nchar= 325;
   format missing=? gap=- matchchar=. datatype=protein;
   matrix

[!Domain=Data;]
LDHB-ARE-01_OR
MQTKASVDTVSGTKVTVVGVGQVGISIAFSIMTQGIASEMTLVDVMEDKLKGELMDLQHGLTFLDNMKITAGSDYALSAG
SKLCIVTAGAQMREGESRLDLDQRNTDILKGIIPKLVQYSPDTILLIVSDPVDLLTYVAWKLSGLPKERVIGSGTNVDSS
RFRFLLSERFDVAPTSIHGWIIGEHGDSSVPVWSGVDVAGVRLRDLNPAAGTSEDTENWNSIHRQVIQSAYEIIRLKGYP
SWAMALSVSVLTRAILNNTRNVYAVSTFVEGIHGVQYPVFLSVPCVLGENGITDVIQQTLTEDERTQFQKSAATLNEVQS
NLVF*
LDHB-ARE-02_OR
................................................................................
..............................D.................................................
................................................................................
................................................................................
.....
LDHB-ARE-03_OR
................................................................................
................................................................................
................................................................................
................................................................................
.....
LDHB-EPC-01_CZR
................................................................................
..........................N...D.................................................
...............................................................K................
................................................................L...............
.....
LDHB-EPC-02_SPA
................................................................................
..........................N...D.................................................
...............................................................K................
................................................................................
.....
LDHB-EPC-03_CZR
................................................................................
..........................N...D.................................................
................................................................................
................................................................L...............
.....
LDHB-EPX_CZR
................................................................................
..........................N...D.................................................
................................................................................
................................................................................
.....
LDHB-C-01a_ON
........................M.......................................................
..........................N...D.................................................
.................................................V..............................
................................................................................
.....
LDHB-C-01b_ON
................................................................................
..........................N...D.................................................
................................................................................
................................................................................
.....
LDHB-C-02a_ME
........................M.......................................................
..........................N...D.................................................
.................................................V..............................
................................................................................
.....
LDHB-C-02b_ME
........................M.......................................................
..........................N...D.................................................
.................................................V..............................
................................................................................
.....
LDHB-C-03a_MI
........................M.......................................................
.............K............N...D.................................................
.................................................V..............................
................................................................................
.....
LDHB-C-03b_MI
........................M.......................................................
..........................N...D.................................................
.................................................V..............................
................................................................................
.....
LDHB-C-04a_PA
........................M.......................................................
..........................N...D.................................................
........................Q........................V..............................
................................................................................
.....
LDHB-C-04b_PA
................................................................................
..........................N...D.................................................
........................Q.......................................................
................................................................................
.....
LDHB-C-05a_SK
................................................................................
..........................N...D.................................................
................................................................................
..........P.....................................................................
.....
LDHB-C-05b_SK
................................................................................
.....M....................N...D.................................................
................................................................................
..................................A..........................K..................
.....
LDHB-C-06a_WY
........................M.......................................................
..........................N...D.................................................
.................................................V..............................
................................................................................
.....
LDHB-C-06b_WY
........................M.......................................................
..........................N...D.................................................
.................................................V..............................
................................................................................
.....
LDHB-C-07a_IL
................................................................................
..........................N...D.................................................
................................................................................
................................................................................
.....
LDHB-C-07b_IL
................................................................................
..........................N...D.................................................
................................................................................
................................................................................
.....
LDHB-C-08a_ID
........................................................F.......................
..........................N...D.................................................
...............................................T................................
................................................................................
.....
LDHB-C-08b_ID
........................................................F.......................
..........................N...D.................................................
................................................................................
................................................................................
.....
LDHB-C-09a_IL
................................................................................
..........................N...D.................................................
................................................................................
................................................................................
.....
LDHB-C-09b_IL
........................M.......................................................
..........................N...D.................................................
.................................................V..............................
................................................................................
.....
LDHB-C-10a_IL
................I.......M.......................................................
..........................N...D.................................................
.................................................V..............................
................................................................................
.....
LDHB-C-10b_IL
................................................................................
..........................N...D.................................................
................................................................................
................................................................................
.....
LDHB-C-11a_WA
......I.........................................................................
..........................N...D.................................................
...............................................................S................
................................................................................
.....
LDHB-C-11b_WA
........................M.......................................................
..........................N...D.................................................
.................................................V..............................
................................................................................
.....
LDHB-C-12a_QC
................................................................................
..........................N...D.................................................
................................................................................
................................................................................
.....
LDHB-C-12b_QC
........................M.......................................................
..........................N...D.................................................
.................................................V..............................
................................................................................
.....
LDHB-C-13a_SK
................................................................................
..........................N...D.................................................
................................................................................
................................................................................
.....
LDHB-C-13b_SK
........................M.......................................................
..........................N...D.................................................
.................................................V..............................
................................................................................
.....
LDHB-C-14a_SK
........................M.......................................................
..........................N...D.................................................
.................................................V..............................
................................................................................
.....
LDHB-C-14b_SK
........................M.......................................V...............
..........................N...D.................................................
.................................................V..............................
................................................................................
.....
LDHB-C-15a_MB
................................................................................
..........................N...D.................................................
................................................................................
................................................................................
.....
LDHB-C-15b_MB
........................M.......................................................
..........................N...D.................................................
.................................................V..............................
................................................................................
.....
LDHB-C-16a_MB
........................M.......................................................
..........................N...D.................................................
.................................................V..............................
................................................................................
.....
LDHB-C-16b_MB
........................M.......................................................
.............K............N...D.................................................
.................................................V..............................
................................................................................
.....
LDHB-C-17a_SK
........................M.......................................................
..........................N...D.................................................
.................................................V..............................
................................................................................
.....
LDHB-C-17b_SK
........................M.......................................................
..........................N...D.................................................
.................................................V..............................
................................................................................
.....
LDHB-MEL-a_OR
......I.........................................................................
..........................N...D......P..........................................
................................................................................
................................................................................
.....
LDHB-MEL-b_OR
......I.........................................................................
..........................N...D.................................................
................................................................................
................................................................................
.....
LDHB-MID-01a(null)_MB
......I.........................................................................
..........................N...D.................................................
................................................................................
................................................................................
.....
LDHB-MID-01b_MB
................................................................................
..........................N...D.................................................
................................................................................
................................................................................
.....
LDHB-MID-01c_MB
......I.........................................................................
..........................N...D.................................................
................................................................................
................................................................................
.....
LDHB-MID-01d_MB
......I.........................................................................
..........................N...D.................................................
................................................................................
................................................................................
.....
LDHB-MID-01e_MB
................................................................................
..........................N...D.................................................
................................................................................
................................................................................
.....
LDHB-MID-02a_BAF
......I.........................................................................
..........................N...D.................................................
................................................................................
................................................................................
.....
LDHB-MID-02b_BAF
......I.........................................................................
..........................N...D.................................................
................................................................................
................................................................................
.....
LDHB-MID-02c_BAF
......I.........................................................................
..........................N...D.................................................
................................................................................
................................................................................
.....
LDHB-OBT_IL
........S..........I........................A...................................
..........................N...D.................................................
................................................................................
....................................F...........................................
.....
LDHB-SAPC-01a_BOL
................................................................................
..........................N...D.................................................
................................................................................
................................................................................
.....
LDHB-SAPC-01b_BOL
..........Y..............T......................................................
..........................N...D.................................................
................................................................................
.............................K......C...................................E.......
.....
LDHB-SAPC-02a_PER
..........Y.....................................................................
..........................N...D.................................................
................................................................................
.............................K......C...................................E.......
.....
LDHB-SAPC-02b_PER
................................................................................
..........................N...D.................................................
................................................................................
................................................................................
.....
LDHB-SAPC-03a_BOL
................................................................................
..........................N...D.................................................
................................................................................
................................................................................
.....
LDHB-SAPC-03b_BOL
..........Y..............T......................................................
..........................N...D.................................................
................................................................................
.............................K......C...................................E.......
.....
LDHB-CX-01a_ICE
........................M.......................................................
..........................N...D.................................................
.................................................V..............................
................................................................................
.....
LDHB-CX-01b_ICE
................................................................................
..........................N...D.................................................
...............................................................K................
................................................................................
.....
LDHB-CX-02a_QC
................................................................................
..........................N...D.................................................
................................................................................
................................................................................
.....
LDHB-CX-02b(null)_QC
........................M.......................................................
..........................N...D.................................................
.................................................V..................-...........
................................................................................
.....
LDHB-CX-03a_MI
................................................................................
..........................N...D.................................................
................................................................................
................................................................................
.....
LDHB-CX-03b_MI
........................M.......................................................
..........................N...D.................................................
.................................................V..............................
................................................................................
.....
LDHB-CX-04a_ME
................................................................................
..........................N...D.................................................
................................................................................
................................................................................
.....
LDHB-CX-04b_ME
................................................................................
..........................N...D.................................................
................................................................................
................................................................................
.....
LDHB-CX-05_NB
................................................................................
..........................N...D.................................................
................................................T...............................
................................................................................
.....
LDHB-CX-06a_NB
................................................................................
..........................N...D.................................................
................................................T...............................
................................................................................
.....
LDHB-CX-06b_NB
........................M.......................................................
..........................N...D.................................................
.................................................V..............................
................................................................................
.....
LDHB-CX-07a_IN
................................................................................
..........................N...D.................................................
................................................................................
................................................................................
.....
LDHB-CX-07b_IN
................................................................................
..........................N...D.................................................
.....................................................G..........................
.............................................A..................................
.....
LDHB-CX-08a_ON
........................M.......................................................
..........................N...D.................................................
.............-...................................V..............................
................................................................................
.....
LDHB-CX-08b_ON
................................................................................
..........................N...D.................................................
................................................................................
................................................................................
.....
LDHB-CX-09a_ON
........................M.......................................................
..........................N...D.................................................
.................................................V..............................
................................................................................
.....
LDHB-CX-09b_ON
................................................................................
..........................N...D.................................................
................................................................................
................................................................................
.....
LDHB-CX-10a_ME
................................................................................
..........................N...D.................................................
................................................................................
................................................................................
.....
LDHB-CX-10b_ME
................................................................................
..........................N...D.................................................
................................................T...............................
................................................................................
.....
LDHB-CX-11a_MI
................................................................................
..........................N...D.................................................
................................................T...............................
................................................................................
.....
LDHB-CX-11b_MI
................................................................................
..........................N...D.................................................
................................................................................
................................................................................
.....
LDHB-CX-12a_NB
................................................................................
..........................N...D.................................................
................................................................................
................................................................................
.....
LDHB-CX-12b_NB
.............................G..................................G...............
..........................N...D.................................................
................................................T...............................
................................................................................
.....
LDHB-CX-13a_NT
................................................................................
..........................N...D.................................................
................................................................................
................................................................................
.....
LDHB-CX-13b_NT
........................M.......................................................
..........................N...D.................................................
.................................................V..............................
................................................................................
.....
LDHB-CX-14a_ON
................................................................................
..........................N...D.................................................
................................................................................
................................................................................
.....
LDHB-CX-14b_ON
.........I......................................................................
..........................N...D.................................................
................................................................................
................................................................................
.....
LDHB-CX-15a_MB
.........I......................................................................
..........................N...D.................................................
................................................................................
................................................................................
.....
LDHB-CX-15b_MB
................................................................................
..........................N...D.................................................
................................................................................
................................................................................
.....
LDHB-CX-16a_MB
................................................................................
..........................N...D.................................................
................................................................................
................................................................................
.....
LDHB-CX-16b_MB
................................................................................
..........................N...D.................................................
................................................................................
................................................................................
.....
LDHB-CX-17a_SK
.........I......................................................................
..........................N...D.................................................
................................................................................
................................................................................
.....
LDHB-CX-17b_SK
........................M.......................................................
..........................N...D.................................................
.................................................V..............................
................................................................................
.....
LDHB-CX-18a_SK
.........I......................................................................
..........................N...D.................................................
................................................................................
................................................................................
.....
LDHB-CX-18b_SK
........................M.......................................................
..........................N...D.................................................
.................................................V..............................
................................................................................
.....
LDHB-X-01a_MI
..............................................................................S.
..........................N...D.................................................
................................................................................
....................................C...........................................
.....
LDHB-X-01b_MI
................................................................................
..........................N...D.................................................
................................................T...............................
....................................C...........................................
.....
LDHB-X-02a_IL
................................................................................
..........................N...D.................................................
................................................T...............................
................................................................................
.....
LDHB-X-02b_IL
................................................................................
..........................N...D.................................................
................................................................................
................................................................................
.....
LDHB-X-03a_WI
................................................................................
..........................N...D.................................................
................................................................................
........................................................................S.......
.....
LDHB-X-03b_WI
..............................................................................S.
..........................N...D.................................................
................................................................................
..............................................................N.................
.....
LDHB-X-04a_IL
..............................................................................S.
..........................N...D.................................................
................................................................................
................................................................................
.....
LDHB-X-04b_IL
................................................................................
..........................N...D.................................................
................................................................................
................................................................................
.....
LDHB-X-05a_ON
................................................................................
..........................N...D.................................................
................................................................................
................................................................................
.....
LDHB-X-05b_ON
................................................................................
..........................N...D........................A........................
................................................................................
................................................................................
.....
LDHB-X-06a_MN
................................................................................
..........................N...D.................................................
................................................................................
................................................................................
.....
LDHB-X-06b_MN
................................................................................
..........................N...D.................................................
................................................................................
................................................................................
.....
LDHB-X-07a_ON
..............................................................................S.
..........................N...D.................................................
................................................................................
....................................C...........................................
.....
LDHB-X-07b_ON
..............................................................................S.
..........................N...D.................................................
................................................................................
..............................................................N.................
.....
LDHB-X-08_IL
................................................................................
..........................N...D.................................................
................................................................................
....................................C...........................................
.....
LDHB-X-09a_ON
..............................................................................S.
..........................N...D.................................................
................................................................................
....................................C...........................................
.....
LDHB-X-09b_ON
................................................................................
..........................N...E.................................................
................................................T...............................
................................................................................
.....
LDHB-X-10a_IN
.........I......................................................................
..........................N...D.................................................
................................................................................
................................................................................
.....
LDHB-X-10b_IN
................................................................................
..........................N...D.................................................
................................................................................
................................................................................
.....
LDHB-X-11_IN
..............................................................................S.
..........................N...D.................................................
................................................................................
....................................C...........................................
.....
LDHB-X-12a_MI
..............................................................................S.
..........................N...D.................................................
................................................................................
....................................C...........................................
.....
LDHB-X-12b_MI
................................................................................
..........................N...D.................................................
................................................................................
................................................................................
.....
LDHB-X-13a_MI
................................................................................
..........................N...D.................................................
................................................................................
................................................................................
.....
LDHB-X-13b_MI
................................................................................
..........................N...D.................................................
................................................................................
................................................................................
.....
LDHB-X-14a_QC
..............................................................................S.
..........................N...D.................................................
................................................................................
....................................C...........................................
.....
LDHB-X-14b_QC
................................................................................
..........................N...D.................................................
................................................................................
....................................C...........................................
.....
LDHB-X-15a_QC
................................................................................
..........................N...D.................................................
................................................................................
................................................................................
.....
LDHB-X-15b_QC
................................................................................
..........................N...D.................................................
................................................................................
................................................................................
.....
LDHB-X-16a_MI
................................................................................
..........................N...D.................................................
................................................T...............................
....................................C...........................................
.....
LDHB-X-16b_MI
..............................................................................S.
..........................N...D.................................................
................................................................................
....................................C...........................................
.....
LDHB-X-17_ON
..............................................................................S.
..........................N...D.................................................
................................................................................
....................................C...........................................
.....
LDHB-X-18a_NY
..............................................................................S.
..........................N...D.................................................
...................G............................................................
....................................C...........................................
.....
LDHB-X-18b_NY
................................................................................
..........................N...D.................................................
................................................................................
....................................C...........................................
.....
LDHB-X-19a_MI
..............................................................................S.
..........................N...D.................................................
................................................T...............................
................................................................................
.....
LDHB-X-19b_MI
................................................................................
..........................N...D.................................................
................................................T...............................
................................................................................
.....
LDHB-X-20_WI
................................................................................
..........................N...D.................................................
................................................................................
....................................C...........................................
.....
LDHB-X-21_OR
................................................................................
..........................N...D.................................................
................................................T...............................
................................................................................
.....
LDHB-X-22_QC
................................................................................
..........................N...D.................................................
................................................T...............................
................................................................................
.....
LDHB-X-23a_QC
................................................................................
..........................N...D.................................................
................................................................................
................................................................................
.....
LDHB-X-23b_QC
..............................................................................S.
..........................N...D.................................................
................................................................................
....................................C...........................................
.....
LDHB-X-24a_MI
................................................................................
..........................N...D.................................................
................................................T...............................
................................................................................
.....
LDHB-X-24b_MI
................................................................................
..........................N...D.................................................
................................................................................
................................................................................
.....
LDHB-X-25a_MN
................................................................................
..........................N...D.................................................
................................................................................
................................................................................
.....
LDHB-X-25b_MN
................................................................................
..........................N...D.................................................
................................................T...............................
................................................................................
.....
LDHB-X-26_ME
................................................................................
..........................N...D.................................................
................................................T...............................
................................................................................
.....
LDHB-X-27a_NY
..............................................................................S.
..........................N...D.................................................
................................................................................
................................................................................
.....
LDHB-X-27b_NY
..............................................................................S.
..........................N...D.................................................
................................................................................
....................................C...........................................
.....
LDHB-X-28a_ON
..............................................................................S.
..........................N...D.................................................
................................................................................
....................................C...........................................
.....
LDHB-X-28b_ON
..............................................................................S.
..........................N...D.................................................
................................................................................
................................................................................
.....
LDHB-X-29a_ME
..............................................................................S.
..........................N...D.................................................
................................................................................
....................................C...........................................
.....
LDHB-X-29b_ME
..............................................................................S.
..........................N...D.................................................
................................................................................
..............................................................N.................
.....
LDHB-X-30a_OH
................................................................................
..........................N...D.................................................
................................................................................
................................................................................
.....
LDHB-X-30b_OH
................................................................................
..........................N...D.................................................
................................................................................
....................................C...........................................
.....
LDHB-X-31a_ON
................................................................................
..........................N...D.................................................
................................................................................
................................................................................
.....
LDHB-X-31b_ON
................................................................................
..........................N...D.................................................
................................................T...............................
................................................................................
.....
LDHB-X-32a_SK
..............................................................................S.
..........................N...D.................................................
................................................................................
................................................................................
.....
LDHB-X-32b_SK
.........I......................................................................
..........................N...D.................................................
................................................................................
................................................................................
.....
LDHB-X-33a_SK
................................................................................
..........................N...D...............V.................................
................................................................................
................................................................................
.....
LDHB-X-33b_SK
.........I......................................................................
..........................N...D.................................................
................................................................................
................................................................................
.....
LDHB-X-34_SK
.........I......................................................................
..........................N...D.................................................
................................................................................
................................................................................
.....
LDHB-X-35a_IL
................................................................................
..........................N...D.................................................
................................................................................
................................................................................
.....
LDHB-X-35b_IL
................................................................................
..........................N...D.................................................
................................................................................
................................................................................
.....
LDHB-TEN-a_NUN
................................................................................
..........................N...D.................................................
................................................................................
................................................................................
.....
LDHB-TEN-b_NUN
................................................................................
..........................N...D.................................................
................................................................................
................................................................................
.....
;
end;
